# Supplementary material for: Alternative Splicing during Fiber Development in G. hirsutum
Source: Int J Mol Sci. 2023 Jul 22;24(14):11812. doi: 10.3390/ijms241411812 (PMC10380772; doi:10.3390/ijms241411812)
Supplement: Supplementary file 1 [file ijms-24-11812-s001.zip]

Archive with 1 entries (1 files):
- ijms-2449522-supplementary.xlsx
