# Supplementary material for: Alternative Splicing during Fiber Development in G. hirsutum
Source: Int J Mol Sci. 2023 Jul 22;24(14):11812. doi: 10.3390/ijms241411812 (PMC10380772; doi:10.3390/ijms241411812)
Supplement: Supplementary file 1 [file ijms-24-11812-s001.zip › ijms-2449522-supplementary.xlsx]

## Sheet: supplemental table 1
Run	Bases	Bytes	Library Name	tissue
SRR8089841	8.21 G	3.18 Gb	TM1_-3DPA_1	ovule at -3DPA
SRR8089842	7.87 G	3.09 Gb	TM1_-3DPA_2	ovule at -3DPA
SRR8090087	7.15 G	3.06 Gb	TM1_0DPA_1	ovule at 0DPA
SRR8090086	8.48 G	3.61 Gb	TM1_0DPA_2	ovule at 0DPA
SRR8090085	7.08 G	3.04 Gb	TM1_0DPA_3	ovule at 0DPA
SRR8090084	6.18 G	2.65 Gb	TM1_1DPA_1	ovule at 1DPA
SRR8090083	7.00 G	2.99 Gb	TM1_1DPA_2	ovule at 1DPA
SRR8090082	8.29 G	3.53 Gb	TM1_1DPA_3	ovule at 1DPA
SRR8090081	8.74 G	3.75 Gb	TM1_3DPA_1	ovule at 3DPA
SRR8090080	8.19 G	3.47 Gb	TM1_3DPA_2	ovule at 3DPA
SRR8090089	8.46 G	3.26 Gb	TM1_5DPA_1	ovule at 5DPA
SRR8090088	8.13 G	3.13 Gb	TM1_5DPA_2	ovule at 5DPA
SRR8090043	8.05 G	3.18 Gb	TM1_5DPA_3	ovule at 5DPA
SRR8090047	5.01 G	2.18 Gb	TM1_10DPA_Ovule_1	ovule at 10DPA
SRR8090048	4.14 G	1.82 Gb	TM1_10DPA_Ovule_2	ovule at 10DPA
SRR8090045	5.40 G	2.39 Gb	TM1_10DPA_Ovule_3	ovule at 10DPA
SRR8090003	7.68 G	2.96 Gb	TM1_15DPA_Ovule_1	ovule at 15DPA
SRR8090002	7.38 G	2.78 Gb	TM1_15DPA_Ovule_2	ovule at 15DPA
SRR8090005	7.26 G	2.81 Gb	TM1_15DPA_Ovule_3	ovule at 15DPA
SRR8090009	4.36 G	1.91 Gb	TM1_20DPA_Ovule_1	ovule at 20DPA
SRR8090008	3.80 G	1.67 Gb	TM1_20DPA_Ovule_2	ovule at 20DPA
SRR8090011	4.26 G	1.89 Gb	TM1_20DPA_Ovule_3	ovule at 20DPA
SRR8089973	7.69 G	3.14 Gb	TM1_25DPA_Ovule_1	ovule at 25DPA
SRR8090044	7.11 G	2.61 Gb	TM1_10DPA_Fiber_1	fiber at 10DPA
SRR8090041	5.99 G	2.04 Gb	TM1_10DPA_Fiber_2	fiber at 10DPA
SRR8090042	6.35 G	2.32 Gb	TM1_10DPA_Fiber_3	fiber at 10DPA
SRR8090046	8.44 G	3.39 Gb	TM1_15DPA_Fiber_1	fiber at 15DPA
SRR8090049	8.00 G	3.13 Gb	TM1_15DPA_Fiber_2	fiber at 15DPA
SRR8090050	7.61 G	3.00 Gb	TM1_15DPA_Fiber_3	fiber at 15DPA
SRR8090004	6.04 G	2.05 Gb	TM1_20DPA_Fiber_1	fiber at 20DPA
SRR8090007	7.50 G	2.53 Gb	TM1_20DPA_Fiber_2	fiber at 20DPA
SRR8090006	10.59 G	3.30 Gb	TM1_20DPA_Fiber_3	fiber at 20DPA
SRR8090010	8.67 G	3.49 Gb	TM1_25DPA_Fiber_1	fiber at 25DPA

## Sheet: supplemental table 2
Ovule_Initiation	Ovule_Elongation	Ovule_SCW	Fiber_Elongation	Fiber_SCW
GH_A13G2105	GH_A13G2105	GH_A13G2105	GH_A13G2105	GH_A13G2105
GH_A07G1860	GH_A02G2042	GH_A02G2042	GH_A07G1860	GH_A07G1860
GH_A11G0622	GH_A11G1141	GH_A03G0367	GH_A11G1016	GH_A07G1628
GH_A07G1628	GH_A04G1222	GH_A13G1593	GH_A07G1628	GH_A04G1222
GH_A12G2715	GH_A07G2433	GH_A13G1238	GH_A05G2642	GH_A08G2359
GH_A03G1516	GH_A11G3083	GH_A11G3083	GH_A02G2042	GH_A06G1491
GH_A13G2158	GH_A12G2563	GH_A12G2563	GH_A04G1222	GH_A11G2062
GH_A08G0182	GH_A10G1397	GH_A05G1988	GH_A08G0811	GH_A12G2563
GH_A08G2655	GH_A03G1298	GH_A12G2173	GH_A12G0100	GH_A10G1397
GH_A11G3081	GH_A08G1558	GH_A03G1975	GH_A04G1083	GH_A03G1298
GH_A11G3367	GH_A11G2028	GH_A13G1894	GH_A12G0677	GH_A07G0579
GH_A08G2359	GH_A11G3033	GH_A06G0653	GH_A08G2359	GH_A11G3033
GH_A13G1593	GH_A12G2173	GH_A07G0213	GH_A02G1272	GH_A12G2173
GH_A09G1577	GH_A01G2350	GH_A10G2465	GH_A13G1238	GH_A11G1237
GH_A13G1238	GH_A11G0914	GH_A05G4240	GH_A07G2433	GH_A01G2350
GH_A06G1491	GH_A13G1894	GH_A09G0905	GH_A11G2062	GH_A05G3721
GH_A11G3083	GH_A07G0213	GH_A02G2037	GH_A12G2563	GH_A13G1894
GH_A13G1384	GH_A12G1602	GH_A08G0993	GH_A10G1397	GH_A01G0985
GH_A11G0209	GH_A13G1259	GH_A02G1979	GH_A03G1298	GH_A04G0120
GH_A12G1487	GH_A11G0226	GH_A01G2459	GH_A07G0579	GH_A10G2465
GH_A11G2062	GH_A04G0522	GH_A02G1262	GH_A02G1509	GH_A07G1541
GH_A11G0666	GH_A10G2465	GH_A10G1723	GH_A11G2028	GH_A05G4240
GH_A11G0365	GH_A07G1541	GH_A02G0743	GH_A11G3033	GH_A08G2141
GH_A11G0580	GH_A08G2141	GH_A11G0859	GH_A12G2173	GH_A08G2326
GH_A10G1096	GH_A09G0905	GH_A08G0574	GH_A09G1845	GH_A11G1054
GH_A03G1298	GH_A08G0993	GH_A11G2267	GH_A03G1975	GH_A02G2037
GH_A13G1527	GH_A03G0653	GH_A07G0963	GH_A11G2489	GH_A08G0993
GH_A07G0579	GH_A01G2459	GH_A13G0090	GH_A01G2350	GH_A02G1979
GH_A02G1509	GH_A02G0629	GH_A05G3784	GH_A11G0914	GH_A01G2459
GH_A11G2028	GH_A09G1854	GH_A03G1522	GH_A13G1894	GH_A02G0743
GH_A05G1988	GH_A10G1723	GH_A11G3317	GH_A04G0120	GH_A10G1003
GH_A12G2173	GH_A02G0743	GH_A01G0053	GH_A12G0703	GH_A11G0859
GH_A09G1845	GH_A11G0859	GH_A08G2224	GH_A11G2696	GH_A08G0574
GH_A03G1975	GH_A08G0574	GH_A09G2436	GH_A13G1259	GH_A11G2267
GH_A01G2350	GH_A11G2267	GH_A10G1173	GH_A11G0226	GH_A05G0943
GH_A07G1992	GH_A07G0963	GH_A05G1752	GH_A10G2465	GH_A13G0090
GH_A13G1894	GH_A13G0090	GH_A10G1731	GH_A07G1541	GH_A03G1522
GH_A11G0734	GH_A03G0313	GH_A10G0930	GH_A05G4240	GH_A05G1916
GH_A05G3214	GH_A11G3317	GH_A13G2075	GH_A08G2141	GH_A05G0229
GH_A10G2287	GH_A09G2436	GH_A05G1198	GH_A09G0054	GH_A07G0293
GH_A10G1574	GH_A10G1173	GH_A01G1909	GH_A09G0905	GH_A05G2614
GH_A12G0703	GH_A10G1731	GH_A10G0312	GH_A11G1054	GH_A09G2436
GH_A07G0213	GH_A13G2075	GH_A05G3770	GH_A02G2037	GH_A05G1463
GH_A13G1259	GH_A05G1198	GH_A05G4214	GH_A08G0993	GH_A11G1690
GH_A11G0226	GH_A01G1909	GH_A02G0790	GH_A02G1979	GH_A10G1731
GH_A10G2465	GH_A03G1926	GH_A05G2542	GH_A03G0653	GH_A05G3935
GH_A07G1541	GH_A05G3770	GH_A08G2350	GH_A01G2459	GH_A13G2075
GH_A05G4240	GH_A09G1718	GH_A08G1004	GH_A09G1854	GH_A05G1198
GH_A08G2141	GH_A13G1907	GH_A06G0702	GH_A10G1723	GH_A05G3770
GH_A09G0054	GH_A05G4214	GH_A01G0424	GH_A02G0743	GH_A13G1907
GH_A01G1307	GH_A06G1554	GH_A08G1320	GH_A10G1003	GH_A05G4214
GH_A06G1226	GH_A02G0790	GH_A08G0237	GH_A11G0859	GH_A02G0790
GH_A09G0905	GH_A05G2542	GH_A05G2194	GH_A08G0574	GH_A08G1733
GH_A09G2264	GH_A08G2350	GH_A05G1188	GH_A12G1988	GH_A12G0745
GH_A11G1054	GH_A08G1004	GH_A05G0042	GH_A11G2267	GH_A05G2542
GH_A02G2037	GH_A06G0702	GH_A06G1270	GH_A05G0943	GH_A05G0279
GH_A08G0993	GH_A08G0237	GH_A11G0117	GH_A07G0963	GH_A08G2350
GH_A02G1979	GH_A05G2709	GH_A08G2084	GH_A13G0090	GH_A06G0702
GH_A03G1856	GH_A12G1648	GH_A03G1541	GH_A03G1522	GH_A08G2325
GH_A04G1612	GH_A05G0042	GH_A13G1548	GH_A06G0455	GH_A09G1148
GH_A03G0653	GH_A06G1270	GH_A10G0527	GH_A05G1916	GH_A08G1320
GH_A10G0412	GH_A13G1548	GH_A09G1949	GH_A05G0229	GH_A08G0237
GH_A01G2459	GH_A10G0527	GH_A12G1020	GH_A03G1315	GH_A05G1188
GH_A09G1854	GH_A05G2321	GH_A06G0517	GH_A01G0887	GH_A05G2709
GH_A02G1262	GH_A09G1949	GH_A07G0454	GH_A07G0293	GH_A05G0042
GH_A02G0743	GH_A12G1020	GH_A10G2390	GH_A09G2436	GH_A06G1406
GH_A10G1003	GH_A06G0517	GH_A09G1878	GH_A10G1173	GH_A11G0117
GH_A11G0859	GH_A07G0454	GH_A07G1002	GH_A05G1463	GH_A13G1548
GH_A08G0574	GH_A09G1878	GH_A05G2040	GH_A05G1752	GH_A12G2842
GH_A11G2267	GH_A07G0507	GH_A05G4177	GH_A10G1731	GH_A12G2671
GH_A05G0704	GH_A07G1002	GH_A07G1655	GH_A05G3935	GH_A09G1949
GH_A07G0963	GH_A05G2040	GH_A10G1556	GH_A13G2075	GH_A13G2655
GH_A13G0090	GH_A09G0854	GH_A03G1253	GH_A01G1909	GH_A12G1020
GH_A05G1222	GH_A05G4177	GH_A12G2153	GH_A05G3770	GH_A06G0517
GH_A05G3784	GH_A12G1150	GH_A09G1924	GH_A13G1907	GH_A03G0349
GH_A03G1522	GH_A06G0985	GH_A02G1973	GH_A05G4214	GH_A07G0454
GH_A06G1318	GH_A03G1980	GH_A05G0996	GH_A01G0036	GH_A01G1137
GH_A06G0455	GH_A10G1556	GH_A08G2589	GH_A02G0790	GH_A01G1662
GH_A01G2128	GH_A03G1253	GH_A04G1660	GH_A08G1733	GH_A05G2040
GH_A09G2169	GH_A12G2153	GH_A04G1282	GH_A05G2542	GH_A09G0854
GH_A10G2225	GH_A09G1924	GH_A05G1205	GH_A08G1004	GH_A03G1980
GH_A05G1916	GH_A02G1973	GH_A07G1671	GH_A13G0427	GH_A10G1556
GH_A07G2487	GH_A05G0996	GH_A08G0594	GH_A06G0702	GH_A03G0405
GH_A09G1471	GH_A08G2589	GH_A05G0265	GH_A01G0424	GH_A13G2160
GH_A05G0229	GH_A04G1660	GH_A11G1316	GH_A05G3948	GH_A09G1924
GH_A11G3317	GH_A04G1282	GH_A10G2129	GH_A08G2325	GH_A02G1973
GH_A02G1699	GH_A11G0042	GH_A13G0869	GH_A09G1148	GH_A05G0996
GH_A01G0053	GH_A02G1839	GH_A09G2309	GH_A08G1320	GH_A04G1660
GH_A04G0919	GH_A12G2750	GH_A02G0580	GH_A08G0237	GH_A04G1282
GH_A07G0680	GH_A12G0362	GH_A07G1529	GH_A05G1188	GH_A12G2750
GH_A05G4108	GH_A01G0676	GH_A03G0330	GH_A02G1814	GH_A12G0362
GH_A13G2076	GH_A13G2343	GH_A10G0481	GH_A05G2709	GH_A07G1671
GH_A10G0794	GH_A13G2255	GH_A05G3819	GH_A05G0042	GH_A12G0087
GH_A01G0718	GH_A08G0594	GH_A02G1009	GH_A09G1844	GH_A06G1530
GH_A01G0887	GH_A05G0265	GH_A12G0666	GH_A06G1406	GH_A01G0676
GH_A07G0293	GH_A11G1316	GH_A09G1751	GH_A11G0117	GH_A13G2255
GH_A05G2465	GH_A07G0971	GH_A07G0044	GH_A05G0001	GH_A08G0594
GH_A05G4349	GH_A10G2129	GH_A11G2178	GH_A08G2084	GH_A05G0265
GH_A09G2436	GH_A09G2309	GH_A02G0312	GH_A12G2842	GH_A11G1316
GH_A10G1173	GH_A02G0580	GH_A06G1916	GH_A05G2321	GH_A10G2129
GH_A12G0627	GH_A03G0279	GH_A11G1322	GH_A09G1949	GH_A06G2070
GH_A11G1690	GH_A08G2063	GH_A08G1928	GH_A12G1020	GH_A12G2013
GH_A05G1752	GH_A02G0747	GH_A06G0589	GH_A06G0517	GH_A09G0307
GH_A10G1731	GH_A03G1043	GH_A13G0127	GH_A10G0262	GH_A11G1062
GH_A10G0930	GH_A09G1051	GH_A13G2670	GH_A03G0349	GH_A02G0580
GH_A05G3935	GH_A02G0278	GH_A12G1259	GH_A07G0454	GH_A11G2015
GH_A06G2086	GH_A05G3819	GH_A11G0505	GH_A09G1878	GH_A03G0279
GH_A13G2075	GH_A10G0227	GH_A02G0036	GH_A06G1544	GH_A08G2063
GH_A10G1146	GH_A02G1009	GH_A11G1408	GH_A05G2040	GH_A02G0747
GH_A05G1198	GH_A12G0666	GH_A05G2575	GH_A09G0854	GH_A13G0780
GH_A01G1909	GH_A06G0835	GH_A09G0718	GH_A03G1980	GH_A10G0481
GH_A05G3770	GH_A09G1842	GH_A12G2627	GH_A10G1556	GH_A02G0278
GH_A05G4214	GH_A07G0044	GH_A12G1275	GH_A02G1919	GH_A04G1443
GH_A02G0790	GH_A05G2838	GH_A03G0765	GH_A12G2153	GH_A05G3819
GH_A08G1733	GH_A13G1719	GH_A12G0497	GH_A09G1924	GH_A02G1009
GH_A03G0930	GH_A02G1922	GH_A12G0663	GH_A02G1973	GH_A12G0666
GH_A12G0745	GH_A11G2178	GH_A08G0384	GH_A04G1660	GH_A09G1842
GH_A05G2542	GH_A02G0312	GH_A13G2248	GH_A04G1282	GH_A07G0044
GH_A02G0656	GH_A08G1939	GH_A05G2285	GH_A11G0042	GH_A11G2178
GH_A05G3179	GH_A06G0589	GH_A08G1785	GH_A05G1205	GH_A11G1322
GH_A08G2350	GH_A13G0127	GH_A09G0991	GH_A02G1839	GH_A07G1538
GH_A11G1403	GH_A12G1259	GH_A03G1306	GH_A04G1223	GH_A06G0942
GH_A08G1004	GH_A09G0726	GH_A11G1705	GH_A12G2750	GH_A08G1878
GH_A06G0702	GH_A11G0505	GH_A04G0053	GH_A09G0278	GH_A07G2085
GH_A01G0424	GH_A05G1142	GH_A02G0817	GH_A07G1671	GH_A06G0589
GH_A05G3948	GH_A02G0036	GH_A07G1148	GH_A02G0922	GH_A13G0127
GH_A08G2325	GH_A11G1408	GH_A05G2944	GH_A01G0676	GH_A12G1198
GH_A09G1148	GH_A05G2575	GH_A06G0782	GH_A08G0594	GH_A09G1106
GH_A08G0237	GH_A09G0718	GH_A03G0462	GH_A08G1807	GH_A12G1259
GH_A05G2194	GH_A07G1796	GH_A08G1886	GH_A05G0265	GH_A11G0505
GH_A04G0633	GH_A12G0663	GH_A11G3459	GH_A11G1316	GH_A05G1142
GH_A05G1188	GH_A08G0384	GH_A07G0257	GH_A12G1165	GH_A01G2351
GH_A05G2709	GH_A13G2248	GH_A10G0448	GH_A07G0971	GH_A02G0036
GH_A05G0042	GH_A05G2285	GH_A13G0086	GH_A10G2129	GH_A09G0071
GH_A06G1270	GH_A08G1785	GH_A01G2008	GH_A06G2070	GH_A07G0951
GH_A04G0400	GH_A09G0991	GH_A03G2118	GH_A09G0307	GH_A05G2575
GH_A06G1406	GH_A11G1705	GH_A12G2849	GH_A10G2124	GH_A08G1518
GH_A11G0117	GH_A02G0476	GH_A06G1883	GH_A09G1417	GH_A07G1796
GH_A12G2500	GH_A02G0817	GH_A05G1798	GH_A09G2309	GH_A03G0765
GH_A08G2084	GH_A07G1148	GH_A03G1914	GH_A02G0580	GH_A13G1688
GH_A03G1541	GH_A12G1325	GH_A13G1543	GH_A07G1529	GH_A06G2058
GH_A13G1548	GH_A05G2944	GH_A05G2747	GH_A11G2015	GH_A08G1827
GH_A11G2685	GH_A07G2050	GH_A01G0690	GH_A08G2063	GH_A12G0663
GH_A07G1323	GH_A03G0462	GH_A05G3564	GH_A12G2793	GH_A08G0384
GH_A10G0527	GH_A08G1886	GH_A11G1916	GH_A02G0747	GH_A13G2248
GH_A01G1920	GH_A05G3882	GH_A01G1349	GH_A06G1993	GH_A09G1604
GH_A09G1949	GH_A11G3459	GH_A12G2733	GH_A09G1051	GH_A13G1897
GH_A12G1020	GH_A07G0257	GH_A09G0852	GH_A05G2528	GH_A05G2285
GH_A06G0517	GH_A10G0448	GH_A13G0481	GH_A10G0481	GH_A09G0991
GH_A03G0349	GH_A13G0086	GH_A06G1657	GH_A03G1323	GH_A13G1073
GH_A03G1372	GH_A01G2008	GH_A13G1457	GH_A02G0278	GH_A11G1705
GH_A10G2390	GH_A03G2118	GH_A11G2885	GH_A04G1443	GH_A02G0817
GH_A09G1878	GH_A06G1883	GH_A09G1676	GH_A02G0104	GH_A12G1325
GH_A03G0686	GH_A05G1798	GH_A10G0634	GH_A07G0502	GH_A02G0488
GH_A07G0507	GH_A03G1914	GH_A11G0504	GH_A05G3819	GH_A05G2944
GH_A06G0667	GH_A05G2747	GH_A06G0441	GH_A03G2229	GH_A06G0782
GH_A13G1242	GH_A01G0690	GH_A05G1106	GH_A02G1009	GH_A05G4063
GH_A05G2040	GH_A05G3564	GH_A03G0312	GH_A12G0666	GH_A05G3882
GH_A09G0854	GH_A11G1916	GH_A04G1623	GH_A06G0835	GH_A07G0257
GH_A12G2798	GH_A12G2957	GH_A05G1115	GH_A04G1771	GH_A10G0448
GH_A05G4177	GH_A01G1349	GH_A10G0236	GH_A08G1198	GH_A13G1948
GH_A05G1934	GH_A12G2733	GH_A11G0113	GH_A09G1842	GH_A11G0730
GH_A07G1655	GH_A06G1657	GH_A10G0764	GH_A07G0044	GH_A03G2118
GH_A03G1980	GH_A12G0611	GH_A12G1085	GH_A05G2838	GH_A06G1883
GH_A10G1556	GH_A06G0805	GH_A07G0668	GH_A07G0599	GH_A05G1798
GH_A03G0405	GH_A11G2885	GH_A11G0813	GH_A13G1719	GH_A03G1914
GH_A05G4216	GH_A11G1674	GH_A08G2607	GH_A11G2178	GH_A06G0845
GH_A12G1892	GH_A11G2810	GH_A05G0448	GH_A08G1939	GH_A05G2277
GH_A03G1253	GH_A09G1676	GH_A13G0553	GH_A11G1322	GH_A05G2747
GH_A13G2160	GH_A10G0634	GH_A13G1896	GH_A07G2085	GH_A01G0690
GH_A12G2153	GH_A05G1645	GH_A08G0868	GH_A06G0589	GH_A05G3564
GH_A09G1924	GH_A06G0441	GH_A11G2479	GH_A13G0127	GH_A03G1017
GH_A02G1973	GH_A05G1106	GH_A03G1624	GH_A09G1106	GH_A13G2084
GH_A08G2473	GH_A03G0312	GH_A06G1141	GH_A10G1872	GH_A12G0929
GH_A05G0996	GH_A04G1623	GH_A05G2897	GH_A12G1259	GH_A01G1349
GH_A08G2589	GH_A10G0236	GH_A13G0245	GH_A08G1303	GH_A12G2733
GH_A04G1660	GH_A11G0113	GH_A03G2267	GH_A11G0505	GH_A07G0336
GH_A04G1282	GH_A12G1085	GH_A08G0174	GH_A05G1142	GH_A13G0481
GH_A11G0042	GH_A11G0813	GH_A12G0025	GH_A02G0036	GH_A06G1657
GH_A09G1457	GH_A05G0448	GH_A09G2354	GH_A11G1408	GH_A11G0147
GH_A02G1839	GH_A12G1229	GH_A13G1102	GH_A10G0273	GH_A11G2885
GH_A04G1223	GH_A08G0868	GH_A09G2337	GH_A09G0071	GH_A11G1674
GH_A12G2750	GH_A03G1624	GH_A04G1070	GH_A13G1390	GH_A11G2810
GH_A12G1717	GH_A05G1845	GH_A07G1111	GH_A05G2575	GH_A12G2211
GH_A01G1681	GH_A06G1141	GH_A12G0557	GH_A09G0718	GH_A01G1424
GH_A09G0278	GH_A05G2897	GH_A06G0186	GH_A07G1796	GH_A03G0945
GH_A13G1160	GH_A13G0245	GH_A05G3514	GH_A12G1275	GH_A05G1136
GH_A07G1671	GH_A07G0134	GH_A09G2587	GH_A03G0765	GH_A05G1645
GH_A02G0922	GH_A08G0174	GH_A12G0027	GH_A13G1688	GH_A06G0441
GH_A05G4273	GH_A09G2354	GH_A11G0648	GH_A05G3963	GH_A02G1685
GH_A11G1360	GH_A13G1102	GH_A13G2002	GH_A06G2058	GH_A13G0430
GH_A12G0087	GH_A05G3939	GH_A08G2199	GH_A08G1827	GH_A03G0312
GH_A06G1530	GH_A09G2337	GH_A09G1880	GH_A12G0663	GH_A01G1250
GH_A13G1620	GH_A11G3035	GH_A13G2576	GH_A08G0384	GH_A12G1509
GH_A13G2255	GH_A04G1070	GH_A12G0601	GH_A13G2248	GH_A12G1048
GH_A08G0594	GH_A09G2145	GH_A08G0075	GH_A09G0991	GH_A12G1580
GH_A08G1807	GH_A07G1111	GH_A03G0027	GH_A12G2275	GH_A01G1059
GH_A12G2951	GH_A12G0557	GH_A13G0801	GH_A11G1705	GH_A10G0236
GH_A05G0265	GH_A06G0186	GH_A07G1706	GH_A12G0271	GH_A01G1568
GH_A11G1316	GH_A06G2277	GH_A13G0819	GH_A02G0476	GH_A09G0873
GH_A07G0971	GH_A05G3514	GH_A09G1706	GH_A02G0817	GH_A11G0936
GH_A13G0435	GH_A05G0376	GH_A06G0912	GH_A07G1148	GH_A08G2829
GH_A05G4363	GH_A12G0027	GH_A12G2739	GH_A08G0590	GH_A12G1085
GH_A10G1291	GH_A07G0495	GH_A06G0132	GH_A05G2944	GH_A11G0813
GH_A07G0010	GH_A11G0648	GH_A02G1588	GH_A06G0782	GH_A05G0430
GH_A10G2129	GH_A13G2002	GH_A01G2263	GH_A08G1886	GH_A05G0448
GH_A09G1929	GH_A05G3459	GH_A11G0780	GH_A05G4063	GH_A13G0553
GH_A13G0869	GH_A06G1954	GH_A05G2610	GH_A05G3882	GH_A12G0516
GH_A05G0622	GH_A08G2199	GH_A03G1659	GH_A11G3459	GH_A06G1935
GH_A05G3361	GH_A05G2786	GH_A07G1697	GH_A07G0257	GH_A12G0140
GH_A12G2612	GH_A09G1880	GH_A05G2443	GH_A10G0448	GH_A03G1624
GH_A12G1606	GH_A13G2576	GH_A13G1306	GH_A13G0086	GH_A05G1845
GH_A10G2124	GH_A07G1071	GH_A10G0886	GH_A06G0238	GH_A03G0333
GH_A07G1802	GH_A12G0601	GH_A13G0309	GH_A13G1948	GH_A06G1141
GH_A01G1611	GH_A03G0027	GH_A11G0439	GH_A01G2008	GH_A13G0245
GH_A09G1417	GH_A03G2162	GH_A05G3747	GH_A03G2118	GH_A07G0134
GH_A08G2186	GH_A05G3479	GH_A10G0304	GH_A06G1883	GH_A11G0926
GH_A08G2495	GH_A05G3101	GH_A12G0306	GH_A11G1497	GH_A08G0174
GH_A09G2309	GH_A04G1563	GH_A08G0565	GH_A05G1798	GH_A11G2309
GH_A08G2561	GH_A05G1292	GH_A01G1450	GH_A03G1914	GH_A09G2354
GH_A02G0580	GH_A13G0819	GH_A11G1262	GH_A06G0845	GH_A09G0953
GH_A07G1529	GH_A02G0239	GH_A01G2402	GH_A13G1543	GH_A13G1779
GH_A11G2015	GH_A09G1706	GH_A04G1094	GH_A05G2747	GH_A09G2337
GH_A03G0330	GH_A05G0653	GH_A05G0089	GH_A01G0690	GH_A13G1550
GH_A06G1993	GH_A11G3686	GH_A07G0987	GH_A05G3564	GH_A04G1539
GH_A09G1051	GH_A06G0912	GH_A03G2177	GH_A13G2084	GH_A04G1070
GH_A05G2528	GH_A06G0902	GH_A03G1862	GH_A11G1916	GH_A09G2145
GH_A13G2393	GH_A12G2739	GH_A11G2029	GH_A12G0929	GH_A07G1111
GH_A02G0278	GH_A10G2282	GH_A09G1746	GH_A01G1349	GH_A12G0557
GH_A04G1443	GH_A12G1763	GH_A02G0086	GH_A12G2733	GH_A06G0186
GH_A05G3819	GH_A03G0324	GH_A05G4253	GH_A13G0481	GH_A05G3514
GH_A02G1009	GH_A12G0405	GH_A03G0319	GH_A05G1036	GH_A01G1802
GH_A12G0666	GH_A01G2263	GH_A01G0237	GH_A06G1657	GH_A12G0027
GH_A06G0835	GH_A02G1520	GH_A10G1373	GH_A11G0147	GH_A11G0648
GH_A05G2838	GH_A06G1558	GH_A01G1101	GH_A11G1674	GH_A13G2002
GH_A13G0151	GH_A11G0780	GH_A12G2632	GH_A11G2810	GH_A06G1954
GH_A13G1719	GH_A01G2462	GH_A11G1832	GH_A01G1424	GH_A08G2199
GH_A02G1922	GH_A05G2610	GH_A07G0788	GH_A10G0634	GH_A09G1880
GH_A11G2178	GH_A03G1659	GH_A01G2409	GH_A03G0945	GH_A07G2218
GH_A08G0337	GH_A13G1306	GH_A05G4049	GH_A06G0990	GH_A10G2138
GH_A08G1939	GH_A13G0309	GH_A03G2230	GH_A11G1902	GH_A09G2007
GH_A11G1322	GH_A11G0439	GH_A03G0122	GH_A11G0504	GH_A13G2576
GH_A06G0589	GH_A01G1004	GH_A11G3318	GH_A05G1645	GH_A07G1071
GH_A13G0229	GH_A10G0304	GH_A08G0717	GH_A06G0441	GH_A08G1883
GH_A13G0127	GH_A12G0306	GH_A03G0325	GH_A13G1768	GH_A07G0847
GH_A06G0908	GH_A10G2107	GH_A13G1798	GH_A03G0312	GH_A03G2162
GH_A01G1622	GH_A11G1262	GH_A05G2490	GH_A12G1509	GH_A05G3479
GH_A09G1106	GH_A04G1094	GH_A01G1873	GH_A12G1048	GH_A12G1345
GH_A13G2670	GH_A10G1883	GH_A09G0516	GH_A09G1937	GH_A05G3159
GH_A12G1745	GH_A05G0089	GH_A05G0578	GH_A02G1310	GH_A05G3101
GH_A08G0325	GH_A07G0987	GH_A01G2125	GH_A12G1580	GH_A04G1563
GH_A11G2279	GH_A09G1746	GH_A10G1965	GH_A05G0523	GH_A13G0819
GH_A11G3157	GH_A02G0086	GH_A08G1739	GH_A05G0499	GH_A02G0239
GH_A12G1259	GH_A05G4253	GH_A05G1816	GH_A10G0236	GH_A09G1706
GH_A08G1303	GH_A08G0163	GH_A03G0004	GH_A01G1568	GH_A05G0653
GH_A11G0505	GH_A03G0319	GH_A06G1754	GH_A11G0113	GH_A06G0912
GH_A03G0344	GH_A11G0452	GH_A12G0196	GH_A11G0936	GH_A01G0480
GH_A05G1142	GH_A01G1101	GH_A02G0341	GH_A10G0764	GH_A12G2739
GH_A01G2351	GH_A05G1532	GH_A11G1462	GH_A08G2829	GH_A10G2282
GH_A02G0036	GH_A12G2632	GH_A12G2366	GH_A12G1085	GH_A04G1403
GH_A11G1408	GH_A11G1832	GH_A06G1368	GH_A11G0813	GH_A12G2591
GH_A11G3365	GH_A07G0788	GH_A08G1065	GH_A08G2607	GH_A09G0931
GH_A10G0273	GH_A01G2409	GH_A04G0051	GH_A05G0430	GH_A02G1588
GH_A09G0071	GH_A05G4049	GH_A03G0018	GH_A12G0103	GH_A10G0822
GH_A06G1115	GH_A03G1753	GH_A12G2482	GH_A05G0448	GH_A01G2263
GH_A13G1390	GH_A07G1612	GH_A05G3113	GH_A13G0553	GH_A02G1520
GH_A05G2575	GH_A03G0122	GH_A03G1863	GH_A12G0516	GH_A11G0780
GH_A11G2338	GH_A08G0717	GH_A13G0363	GH_A12G1229	GH_A06G1269
GH_A09G0718	GH_A04G0618	GH_A12G0164	GH_A13G1896	GH_A11G0059
GH_A04G0850	GH_A13G1798	GH_A11G1437	GH_A12G0140	GH_A03G1659
GH_A03G1001	GH_A05G2490	GH_A01G1288	GH_A07G1305	GH_A01G2109
GH_A07G1796	GH_A09G0133	GH_A13G1368	GH_A11G2479	GH_A05G2443
GH_A05G0034	GH_A09G0516	GH_A07G0628	GH_A11G1218	GH_A07G0236
GH_A12G1275	GH_A05G0578	GH_A11G1495	GH_A03G1624	GH_A13G0309
GH_A03G0765	GH_A01G2125	GH_A05G0862	GH_A05G1845	GH_A05G2200
GH_A13G1688	GH_A10G1965	GH_A08G1745	GH_A06G1141	GH_A05G3747
GH_A12G0497	GH_A06G1754	GH_A12G1672	GH_A13G0245	GH_A03G0323
GH_A05G3963	GH_A04G0430	GH_A01G0346	GH_A07G0134	GH_A11G0438
GH_A12G1221	GH_A07G0509	GH_A01G1006	GH_A08G0174	GH_A08G0565
GH_A07G1692	GH_A04G0251	GH_A12G2857	GH_A11G2309	GH_A11G1262
GH_A08G1827	GH_A05G0986	GH_A06G1713	GH_A09G2354	GH_A05G2881
GH_A12G0663	GH_A12G0196	GH_A05G1733	GH_A13G1102	GH_A10G1883
GH_A08G0384	GH_A02G0341	GH_A07G1253	GH_A09G0953	GH_A03G0988
GH_A13G2248	GH_A11G0984	GH_A06G1237	GH_A13G1779	GH_A05G0883
GH_A13G1897	GH_A03G0684	GH_A11G2190	GH_A09G0140	GH_A05G0509
GH_A05G3416	GH_A08G2366	GH_A02G0988	GH_A09G2337	GH_A05G0089
GH_A05G2285	GH_A11G1462	GH_A04G0494	GH_A11G3035	GH_A07G0987
GH_A05G0290	GH_A03G0814	GH_A05G2022	GH_A13G1550	GH_A03G2177
GH_A08G1785	GH_A06G1368	GH_A06G1719	GH_A04G1070	GH_A03G1862
GH_A09G0991	GH_A13G1190	GH_A09G0525	GH_A09G2145	GH_A02G0102
GH_A13G1073	GH_A04G0051	GH_A05G1435	GH_A02G2012	GH_A11G2029
GH_A11G1705	GH_A03G0018	GH_A10G0536	GH_A12G0557	GH_A09G1746
GH_A05G0043	GH_A09G1807	GH_A05G0223	GH_A06G0186	GH_A03G2108
GH_A04G0053	GH_A09G0058	GH_A04G1676	GH_A02G1058	GH_A05G4253
GH_A02G0476	GH_A12G2482	GH_A03G1618	GH_A05G3514	GH_A03G0319
GH_A02G0817	GH_A05G3113	GH_A10G1518	GH_A01G1802	GH_A10G0384
GH_A09G2179	GH_A08G0969	GH_A12G2664	GH_A05G1659	GH_A10G1373
GH_A12G0813	GH_A13G0662	GH_A10G1362	GH_A11G0648	GH_A01G1101
GH_A07G1148	GH_A03G1863	GH_A09G1479	GH_A12G0504	GH_A12G2632
GH_A11G2349	GH_A13G0363	GH_A12G2895	GH_A13G2002	GH_A10G0394
GH_A13G2278	GH_A08G0341	GH_A01G1970	GH_A05G3459	GH_A03G0361
GH_A08G0590	GH_A05G3155	GH_A03G0433	GH_A06G1954	GH_A05G3421
GH_A11G2751	GH_A02G1548	GH_A06G2406	GH_A08G2199	GH_A08G2318
GH_A05G2944	GH_A11G1437	GH_A07G2270	GH_A05G2786	GH_A07G1461
GH_A05G1138	GH_A01G1288	GH_A11G0135	GH_A09G1880	GH_A07G0976
GH_A06G0782	GH_A05G3668	GH_A04G0465	GH_A07G2218	GH_A05G4049
GH_A07G2050	GH_A07G1309	GH_A11G1707	GH_A10G2138	GH_A05G2379
GH_A10G0682	GH_A13G1368	GH_A09G0568	GH_A09G0860	GH_A03G1753
GH_A05G4390	GH_A07G0535	GH_A05G3069	GH_A09G2007	GH_A07G1612
GH_A10G1125	GH_A05G4228	GH_A03G2375	GH_A07G1071	GH_A10G0076
GH_A08G1886	GH_A07G2219	GH_A12G0513	GH_A12G0601	GH_A08G0717
GH_A05G3882	GH_A05G0862	GH_A10G1311	GH_A08G0075	GH_A04G0618
GH_A11G3459	GH_A02G0070	GH_A13G0037	GH_A03G2162	GH_A13G1798
GH_A07G0257	GH_A08G1745	GH_A12G2511	GH_A12G1345	GH_A05G2490
GH_A10G0448	GH_A08G1474	GH_A09G2499	GH_A01G0638	GH_A09G0133
GH_A12G2435	GH_A12G2857	GH_A05G0106	GH_A03G2169	GH_A05G2036
GH_A11G0875	GH_A09G2615	GH_A05G0623	GH_A05G3101	GH_A11G1873
GH_A06G0238	GH_A06G1713	GH_A13G0639	GH_A04G1563	GH_A09G0516
GH_A05G1824	GH_A09G1821	GH_A11G0700	GH_A05G1292	GH_A12G1841
GH_A01G2008	GH_A05G1733	GH_A08G0922	GH_A13G0819	GH_A05G0578
GH_A03G2118	GH_A02G0988	GH_A08G1650	GH_A02G0239	GH_A01G2125
GH_A07G0723	GH_A04G0494	GH_A11G2561	GH_A09G1706	GH_A08G1739
GH_A12G2849	GH_A06G1719	GH_A09G2016	GH_A05G0653	GH_A12G0124
GH_A06G1883	GH_A11G1132	GH_A05G1128	GH_A06G0912	GH_A06G1754
GH_A09G0993	GH_A12G0115	GH_A11G0321	GH_A01G0480	GH_A07G0509
GH_A11G1497	GH_A09G0525	GH_A02G0331	GH_A06G0902	GH_A04G0251
GH_A05G1798	GH_A05G1435	GH_A02G0166	GH_A12G2739	GH_A05G2682
GH_A03G1914	GH_A04G1192	GH_A09G1994	GH_A10G2282	GH_A12G0196
GH_A07G2312	GH_A10G0536	GH_A09G1877	GH_A04G1403	GH_A02G0341
GH_A06G0845	GH_A05G0223	GH_A06G2238	GH_A05G0018	GH_A04G0319
GH_A13G1543	GH_A03G1618	GH_A05G3542	GH_A05G1652	GH_A03G0684
GH_A10G0395	GH_A10G1518	GH_A03G1129	GH_A12G0405	GH_A11G1462
GH_A05G2747	GH_A10G1362	GH_A13G1748	GH_A09G0931	GH_A03G0814
GH_A01G0690	GH_A03G0433	GH_A11G0333	GH_A01G2301	GH_A02G0601
GH_A05G3564	GH_A03G1651	GH_A02G0008	GH_A05G0522	GH_A05G3507
GH_A03G1017	GH_A02G0699	GH_A05G4232	GH_A10G0822	GH_A08G1539
GH_A13G2084	GH_A06G2406	GH_A02G1705	GH_A01G2263	GH_A13G1190
GH_A11G1916	GH_A10G1577	GH_A08G2854	GH_A02G1520	GH_A04G0051
GH_A12G0929	GH_A11G0168	GH_A11G1733	GH_A06G1558	GH_A03G0018
GH_A01G1349	GH_A07G0046	GH_A08G1217	GH_A11G0780	GH_A01G2483
GH_A11G1264	GH_A04G0465	GH_A03G1519	GH_A06G1269	GH_A11G2126
GH_A09G1897	GH_A08G0419	GH_A06G0471	GH_A11G0059	GH_A08G0969
GH_A07G0336	GH_A13G0838	GH_A09G0635	GH_A03G1659	GH_A06G1080
GH_A09G0852	GH_A09G0568	GH_A09G2339	GH_A05G0613	GH_A13G0363
GH_A08G1906	GH_A05G3069	GH_A13G0976	GH_A10G0886	GH_A11G0194
GH_A13G0481	GH_A02G0923	GH_A05G1100	GH_A13G0309	GH_A04G1365
GH_A10G0541	GH_A13G1542	GH_A13G2183	GH_A11G0439	GH_A07G1286
GH_A13G0616	GH_A12G0836	GH_A13G1515	GH_A05G3747	GH_A03G0949
GH_A06G1657	GH_A03G2375	GH_A13G1266	GH_A11G0438	GH_A06G0720
GH_A03G2421	GH_A12G0513	GH_A11G1712	GH_A10G0304	GH_A06G0896
GH_A12G0611	GH_A09G2379	GH_A07G0626	GH_A08G0303	GH_A01G1288
GH_A03G1333	GH_A10G1311	GH_A01G1102	GH_A08G0565	GH_A05G3668
GH_A12G2772	GH_A03G1921	GH_A02G1337	GH_A01G1450	GH_A07G1309
GH_A11G0147	GH_A13G0037	GH_A05G3560	GH_A10G2107	GH_A13G1368
GH_A11G2885	GH_A13G0528	GH_A03G1475	GH_A11G1262	GH_A03G1227
GH_A11G1674	GH_A12G2511	GH_A06G2237	GH_A04G1094	GH_A05G0862
GH_A09G1676	GH_A09G2499	GH_A08G1520	GH_A05G2881	GH_A02G0070
GH_A01G1424	GH_A05G0106	GH_A05G0886	GH_A05G0509	GH_A08G1745
GH_A10G0634	GH_A05G0623	GH_A06G0986	GH_A07G0987	GH_A06G1713
GH_A07G1853	GH_A13G0639	GH_A05G2668	GH_A03G2177	GH_A09G1821
GH_A06G0990	GH_A09G2510	GH_A12G2916	GH_A13G0624	GH_A02G0988
GH_A10G1572	GH_A12G2289	GH_A12G1739	GH_A03G1862	GH_A05G3794
GH_A12G2333	GH_A11G0700	GH_A05G2777	GH_A01G1961	GH_A08G0999
GH_A11G0504	GH_A05G0663	GH_A07G1753	GH_A09G1746	GH_A04G0494
GH_A05G1645	GH_A08G0922	GH_A05G3165	GH_A02G0086	GH_A05G2022
GH_A07G0818	GH_A08G1650	GH_A11G0690	GH_A05G4253	GH_A06G1719
GH_A06G0441	GH_A11G2561	GH_A12G2264	GH_A03G0319	GH_A10G1998
GH_A11G2702	GH_A09G2016	GH_A07G1754	GH_A10G0384	GH_A07G0158
GH_A04G1440	GH_A05G1128	GH_A11G1274	GH_A01G0237	GH_A09G0525
GH_A12G1485	GH_A11G0321	GH_A11G1204	GH_A12G2270	GH_A10G0536
GH_A05G1106	GH_A02G0166	GH_A03G0639	GH_A05G4300	GH_A06G0723
GH_A09G2634	GH_A09G1994	GH_A11G1851	GH_A01G1101	GH_A08G0703
GH_A13G0430	GH_A06G2238	GH_A11G0929	GH_A12G2632	GH_A04G1676
GH_A07G2470	GH_A05G3542	GH_A07G0656	GH_A11G1832	GH_A03G1618
GH_A03G0312	GH_A05G2124	GH_A11G0418	GH_A07G1461	GH_A10G1362
GH_A04G1623	GH_A03G1129	GH_A12G2683	GH_A07G0788	GH_A09G1479
GH_A05G1365	GH_A13G1748	GH_A02G0275	GH_A07G0515	GH_A05G2543
GH_A03G0391	GH_A11G0333	GH_A01G2314	GH_A05G2139	GH_A07G0712
GH_A05G1115	GH_A02G0008	GH_A11G3328	GH_A11G1608	GH_A03G0433
GH_A12G1048	GH_A10G0531	GH_A05G0600	GH_A05G4049	GH_A03G1651
GH_A02G1310	GH_A05G4232	GH_A11G0712	GH_A06G1834	GH_A06G2406
GH_A01G1059	GH_A12G0349	GH_A08G1176	GH_A07G0376	GH_A11G0135
GH_A05G0523	GH_A08G0420	GH_A04G0616	GH_A03G1753	GH_A07G0126
GH_A11G0606	GH_A02G1705	GH_A09G0925	GH_A08G0846	GH_A13G0183
GH_A05G0499	GH_A11G1733	GH_A02G0770	GH_A07G1612	GH_A07G0046
GH_A10G0236	GH_A13G1156	GH_A01G1318	GH_A11G3318	GH_A08G0419
GH_A01G1568	GH_A08G1217	GH_A01G2043	GH_A10G0076	GH_A10G1023
GH_A09G0873	GH_A06G1575	GH_A09G2508	GH_A08G0717	GH_A02G0923
GH_A11G0936	GH_A03G1519	GH_A10G2199	GH_A04G0618	GH_A13G1542
GH_A07G1533	GH_A01G2303	GH_A08G0658	GH_A13G1798	GH_A12G2541
GH_A10G0764	GH_A06G0471	GH_A13G0093	GH_A05G2490	GH_A03G2375
GH_A04G1707	GH_A02G0694	GH_A05G0635	GH_A07G0098	GH_A09G2379
GH_A12G1085	GH_A05G3236	GH_A02G0613	GH_A09G0133	GH_A10G1311
GH_A10G1970	GH_A05G0827	GH_A04G1337	GH_A01G1205	GH_A13G0037
GH_A07G0668	GH_A09G2339	GH_A10G0094	GH_A09G0516	GH_A12G2511
GH_A11G0813	GH_A13G0976	GH_A03G0599	GH_A05G0578	GH_A04G0475
GH_A08G2607	GH_A05G1100	GH_A10G2237	GH_A01G2125	GH_A12G2289
GH_A05G0448	GH_A13G1266	GH_A08G2348	GH_A10G1965	GH_A11G0700
GH_A13G0553	GH_A05G0495	GH_A08G1789	GH_A08G1739	GH_A08G0922
GH_A12G0516	GH_A07G0626	GH_A07G0867	GH_A03G0004	GH_A08G1650
GH_A12G1229	GH_A01G1102	GH_A03G1085	GH_A03G1652	GH_A11G2561
GH_A01G1031	GH_A02G1337	GH_A08G1704	GH_A07G0509	GH_A11G0321
GH_A08G1577	GH_A05G3560	GH_A08G0523	GH_A12G2802	GH_A02G0166
GH_A12G0140	GH_A03G1475	GH_A10G1845	GH_A07G1814	GH_A11G0915
GH_A13G0345	GH_A11G1983	GH_A08G2868	GH_A10G0750	GH_A09G1994
GH_A11G2479	GH_A12G2780	GH_A10G1700	GH_A04G0251	GH_A06G2238
GH_A05G0673	GH_A08G1520	GH_A05G0104	GH_A10G0965	GH_A13G0376
GH_A03G0383	GH_A05G0886	GH_A01G0932	GH_A12G0196	GH_A03G1129
GH_A11G1218	GH_A02G0777	GH_A05G2049	GH_A02G0341	GH_A11G0333
GH_A03G1624	GH_A11G3269	GH_A13G2548	GH_A11G0984	GH_A05G4232
GH_A01G1000	GH_A05G2668	GH_A06G1484	GH_A04G0319	GH_A03G1249
GH_A01G1993	GH_A12G2916	GH_A05G1515	GH_A03G0684	GH_A02G1705
GH_A06G1212	GH_A12G1739	GH_A03G1111	GH_A07G1274	GH_A11G1733
GH_A12G0563	GH_A06G2007	GH_A05G0003	GH_A12G2622	GH_A10G0611
GH_A09G0301	GH_A05G2777	GH_A06G0975	GH_A11G1462	GH_A06G1575
GH_A03G2153	GH_A07G1753	GH_A07G0705	GH_A02G0601	GH_A12G0679
GH_A05G1845	GH_A05G3165	GH_A06G1629	GH_A06G1368	GH_A03G1519
GH_A07G1316	GH_A01G1364	GH_A10G1337	GH_A08G1539	GH_A01G0040
GH_A05G1792	GH_A11G0690	GH_A13G1814	GH_A13G1190	GH_A06G0471
GH_A03G1108	GH_A12G2264	GH_A05G0564	GH_A07G1384	GH_A09G0635
GH_A13G1965	GH_A11G1274	GH_A13G1431	GH_A04G0051	GH_A02G0694
GH_A04G0381	GH_A11G1204	GH_A05G0843	GH_A03G0018	GH_A05G0827
GH_A06G1724	GH_A03G0639	GH_A09G1613	GH_A01G2483	GH_A04G0532
GH_A06G1141	GH_A11G1851	GH_A13G1180	GH_A09G1807	GH_A12G0110
GH_A02G0834	GH_A07G0656	GH_A08G1353	GH_A12G2482	GH_A09G2339
GH_A05G2897	GH_A12G2683	GH_A13G0265	GH_A09G2525	GH_A13G1266
GH_A11G2823	GH_A11G0619	GH_A11G2366	GH_A05G3113	GH_A05G0495
GH_A07G0134	GH_A02G0275	GH_A09G0299	GH_A08G0969	GH_A11G1712
GH_A03G2267	GH_A01G1994	GH_A06G1075	GH_A06G1080	GH_A07G0626
GH_A08G0174	GH_A01G2314	GH_A01G0501	GH_A01G0020	GH_A01G1102
GH_A08G2613	GH_A11G3328	GH_A07G0580	GH_A13G0363	GH_A02G1337
GH_A12G0025	GH_A11G0712	GH_A09G0249	GH_A05G1027	GH_A05G3560
GH_A09G2354	GH_A11G3658	GH_A01G0010	GH_A05G3155	GH_A03G1475
GH_A06G0788	GH_A07G1883	GH_A05G0680	GH_A11G0506	GH_A11G3416
GH_A03G0740	GH_A04G0616	GH_A10G2105	GH_A05G3818	GH_A02G1370
GH_A09G0953	GH_A13G0759	GH_A10G0998	GH_A11G0194	GH_A05G2717
GH_A05G3939	GH_A09G0925	GH_A08G1921	GH_A04G1365	GH_A05G0886
GH_A09G0140	GH_A10G0575	GH_A13G1634	GH_A03G0949	GH_A03G0893
GH_A07G2408	GH_A07G1084	GH_A12G0721	GH_A06G0720	GH_A02G0777
GH_A12G2167	GH_A02G0770	GH_A06G2313	GH_A06G0896	GH_A05G2668
GH_A07G1192	GH_A12G1863	GH_A11G0512	GH_A01G1288	GH_A12G1739
GH_A09G2337	GH_A08G2632	GH_A11G0613	GH_A13G1336	GH_A06G1354
GH_A13G1550	GH_A10G0114	GH_A12G1107	GH_A05G3668	GH_A01G1530
GH_A04G1539	GH_A09G2508	GH_A11G3444	GH_A07G1309	GH_A07G1753
GH_A04G1070	GH_A10G2199	GH_A09G0802	GH_A05G4228	GH_A05G3165
GH_A07G1111	GH_A08G0658	GH_A02G1422	GH_A11G2306	GH_A01G1364
GH_A02G2012	GH_A10G0975	GH_A03G1767	GH_A07G0628	GH_A11G0690
GH_A12G0557	GH_A13G0093	GH_A12G2890	GH_A11G1495	GH_A09G1928
GH_A06G0186	GH_A05G0635	GH_A03G1520	GH_A05G0862	GH_A11G2482
GH_A02G1058	GH_A03G2413	GH_A10G1467	GH_A02G0070	GH_A11G1851
GH_A05G1784	GH_A04G1337	GH_A12G2678	GH_A08G1745	GH_A07G0656
GH_A08G0140	GH_A10G0094	GH_A01G1420	GH_A12G2857	GH_A11G0418
GH_A01G2341	GH_A07G1324	GH_A05G2819	GH_A09G2615	GH_A08G2343
GH_A08G1793	GH_A03G0599	GH_A03G1852	GH_A04G0184	GH_A11G0619
GH_A01G1020	GH_A08G2348	GH_A13G0018	GH_A06G1713	GH_A02G0275
GH_A12G1312	GH_A08G1789	GH_A12G1600	GH_A09G1821	GH_A08G2504
GH_A05G3514	GH_A10G1590	GH_A12G0573	GH_A05G1733	GH_A01G2314
GH_A01G1802	GH_A03G1085	GH_A04G0130	GH_A07G1253	GH_A11G0712
GH_A12G2414	GH_A08G1704	GH_A03G1502	GH_A11G2895	GH_A11G3485
GH_A12G0027	GH_A10G1845	GH_A12G2365	GH_A02G0988	GH_A09G0959
GH_A07G0495	GH_A08G2868	GH_A11G0928	GH_A05G3794	GH_A11G3658
GH_A11G0648	GH_A05G0104	GH_A02G0500	GH_A12G2338	GH_A08G0371
GH_A13G2002	GH_A09G2626	GH_A11G0502	GH_A08G0999	GH_A07G1883
GH_A12G0217	GH_A11G3558	GH_A03G2078	GH_A04G0494	GH_A04G0616
GH_A06G1954	GH_A04G0600	GH_A08G1010	GH_A05G2022	GH_A13G0759
GH_A08G2199	GH_A05G2049	GH_A12G0044	GH_A06G1719	GH_A09G0925
GH_A10G0472	GH_A13G0424	GH_A02G0618	GH_A05G3485	GH_A07G1084
GH_A07G1774	GH_A13G2548	GH_A05G1735	GH_A11G1132	GH_A02G0770
GH_A05G2786	GH_A06G1484	GH_A06G0462	GH_A12G0115	GH_A08G2632
GH_A09G1880	GH_A05G1515	GH_A11G3137	GH_A10G1998	GH_A10G0114
GH_A09G2007	GH_A03G1111	GH_A10G0968	GH_A09G0525	GH_A01G1318
GH_A13G2576	GH_A05G0003	GH_A12G2656	GH_A05G1435	GH_A08G0084
GH_A11G1630	GH_A13G1988	GH_A02G1324	GH_A04G1493	GH_A01G2043
GH_A01G2173	GH_A11G2500	GH_A03G0661	GH_A10G0536	GH_A08G1702
GH_A06G0746	GH_A03G2303	GH_A08G1438	GH_A12G2308	GH_A09G2508
GH_A12G0601	GH_A10G1337	GH_A13G1898	GH_A06G1022	GH_A10G2199
GH_A07G0847	GH_A13G1814	GH_A07G0111	GH_A05G0223	GH_A08G0658
GH_A03G0027	GH_A06G0096	GH_A09G0810	GH_A12G1810	GH_A13G0093
GH_A11G2995	GH_A08G2747	GH_A05G0867	GH_A04G1676	GH_A05G0635
GH_A03G2162	GH_A09G1613	GH_A05G1213	GH_A05G1476	GH_A11G1176
GH_A11G0141	GH_A07G0348	GH_A13G1626	GH_A11G2906	GH_A03G2413
GH_A13G0801	GH_A05G3912	GH_A12G0755	GH_A03G1618	GH_A10G0695
GH_A01G0320	GH_A08G2612	GH_A05G2946	GH_A10G1518	GH_A07G1324
GH_A12G1345	GH_A08G1353	GH_A08G0154	GH_A10G1362	GH_A08G2348
GH_A04G1563	GH_A09G0052	GH_A01G0229	GH_A09G1479	GH_A03G1085
GH_A05G1292	GH_A13G0541	GH_A08G1795	GH_A05G2543	GH_A08G1704
GH_A06G2077	GH_A09G0299	GH_A01G0795	GH_A03G0433	GH_A08G0523
GH_A13G0819	GH_A12G2228	GH_A12G0462	GH_A03G1651	GH_A10G1845
GH_A09G1706	GH_A10G1601	GH_A10G1952	GH_A02G0699	GH_A08G2868
GH_A05G0653	GH_A13G0958	GH_A04G0860	GH_A06G2406	GH_A10G1700
GH_A11G3686	GH_A07G1539	GH_A08G0974	GH_A07G2270	GH_A09G2626
GH_A06G0519	GH_A06G1075	GH_A01G0107	GH_A11G0168	GH_A06G1125
GH_A07G0034	GH_A12G2603	GH_A08G1909	GH_A07G0126	GH_A13G0424
GH_A06G0912	GH_A08G0006	GH_A03G1977	GH_A04G0465	GH_A13G2548
GH_A02G0058	GH_A07G1485	GH_A11G1892	GH_A08G0419	GH_A05G1515
GH_A12G2955	GH_A09G0249	GH_A13G0301	GH_A13G0838	GH_A05G0003
GH_A12G2739	GH_A04G0877	GH_A11G1045	GH_A11G1707	GH_A03G0691
GH_A02G0697	GH_A08G2485	GH_A09G0809	GH_A10G1023	GH_A13G1988
GH_A04G1403	GH_A01G0010	GH_A05G3597	GH_A02G0958	GH_A11G2500
GH_A12G1763	GH_A05G1358	GH_A07G0486	GH_A09G0568	GH_A02G0319
GH_A03G0324	GH_A10G2007	GH_A08G2567	GH_A05G3069	GH_A02G0891
GH_A10G0967	GH_A05G0680	GH_A04G0915	GH_A02G0923	GH_A13G1814
GH_A08G0207	GH_A10G2105	GH_A10G1905	GH_A12G2541	GH_A01G0215
GH_A05G3936	GH_A10G0998	GH_A05G1847	GH_A12G0836	GH_A11G1504
GH_A05G0018	GH_A05G0370	GH_A12G2942	GH_A03G2375	GH_A12G0212
GH_A11G3736	GH_A08G1921	GH_A09G2056	GH_A12G0513	GH_A05G3912
GH_A05G1652	GH_A12G0073	GH_A10G2209	GH_A12G0435	GH_A08G1353
GH_A12G0405	GH_A12G0699	GH_A05G4257	GH_A09G2379	GH_A09G0052
GH_A11G1428	GH_A13G1634	GH_A04G1085	GH_A13G0037	GH_A11G2366
GH_A02G1588	GH_A12G0721	GH_A01G0592	GH_A13G0528	GH_A04G0506
GH_A07G1718	GH_A11G0512	GH_A03G1175	GH_A09G1449	GH_A13G0541
GH_A01G2301	GH_A12G1107	GH_A09G2511	GH_A05G0106	GH_A03G0964
GH_A04G0169	GH_A02G0858	GH_A04G0701	GH_A08G0956	GH_A09G0299
GH_A01G2263	GH_A02G1422	GH_A04G0045	GH_A06G0970	GH_A09G0262
GH_A02G1520	GH_A03G1767	GH_A07G1720	GH_A09G2510	GH_A08G0514
GH_A06G1558	GH_A03G0607	GH_A05G1785	GH_A12G2289	GH_A11G3689
GH_A11G0780	GH_A05G1685	GH_A12G1265	GH_A11G0700	GH_A13G0958
GH_A06G1269	GH_A12G2890	GH_A10G0704	GH_A08G0922	GH_A09G0075
GH_A05G0585	GH_A03G1520	GH_A09G1048	GH_A01G0249	GH_A07G1539
GH_A11G0059	GH_A13G1441	GH_A02G0627	GH_A08G1082	GH_A06G1075
GH_A03G1659	GH_A12G2678	GH_A10G0795	GH_A08G1650	GH_A08G1899
GH_A07G1697	GH_A02G1267	GH_A10G1637	GH_A11G0321	GH_A01G0501
GH_A10G0078	GH_A06G1958	GH_A10G1887	GH_A02G0166	GH_A11G0845
GH_A05G2133	GH_A05G2819	GH_A03G0533	GH_A09G1994	GH_A07G1485
GH_A11G1603	GH_A11G2761	GH_A06G2154	GH_A06G2238	GH_A07G0580
GH_A05G2443	GH_A13G0018	GH_A12G2108	GH_A05G3542	GH_A11G2974
GH_A13G1306	GH_A11G3071	GH_A08G0719	GH_A03G1129	GH_A04G0877
GH_A10G0886	GH_A12G1600	GH_A11G0272	GH_A13G1748	GH_A08G2059
GH_A11G0439	GH_A12G0573	GH_A07G1375	GH_A11G0333	GH_A01G0010
GH_A03G1018	GH_A10G1773	GH_A02G0925	GH_A08G1859	GH_A05G1358
GH_A05G2200	GH_A03G1502	GH_A02G0321	GH_A02G1705	GH_A05G0680
GH_A05G3747	GH_A10G0522	GH_A05G1592	GH_A11G1733	GH_A05G1694
GH_A13G1806	GH_A11G0928	GH_A09G2391	GH_A06G1575	GH_A10G2105
GH_A11G0438	GH_A11G0502	GH_A02G0234	GH_A03G1519	GH_A12G2757
GH_A01G1946	GH_A08G1944	GH_A13G0868	GH_A01G2303	GH_A05G0370
GH_A10G0304	GH_A12G1504	GH_A08G1797	GH_A10G0072	GH_A08G1921
GH_A08G0565	GH_A05G1735	GH_A04G1118	GH_A06G0471	GH_A12G0699
GH_A01G1450	GH_A06G0462	GH_A03G0370	GH_A09G0635	GH_A13G1634
GH_A11G1262	GH_A08G2459	GH_A09G2482	GH_A05G2508	GH_A05G1275
GH_A04G1094	GH_A11G3137	GH_A07G2516	GH_A09G1805	GH_A12G0721
GH_A02G1873	GH_A10G0968	GH_A06G0445	GH_A09G2339	GH_A11G0512
GH_A03G0988	GH_A12G2656	GH_A05G0659	GH_A13G0976	GH_A05G4280
GH_A05G2875	GH_A02G1324	GH_A01G1745	GH_A05G1100	GH_A01G2287
GH_A05G0509	GH_A12G2104	GH_A13G0620	GH_A13G1266	GH_A09G0802
GH_A05G0264	GH_A08G1438	GH_A11G3525	GH_A11G1712	GH_A01G1550
GH_A07G0987	GH_A13G1898	GH_A06G1635	GH_A12G0500	GH_A08G0108
GH_A02G0241	GH_A08G0150	GH_A09G2699	GH_A08G2599	GH_A03G1767
GH_A13G0624	GH_A02G1823	GH_A02G1022	GH_A04G0405	GH_A03G0607
GH_A09G2610	GH_A07G0111	GH_A01G1995	GH_A07G0626	GH_A11G0413
GH_A03G1862	GH_A06G1259	GH_A03G0597	GH_A01G1102	GH_A13G1441
GH_A02G0102	GH_A09G0810	GH_A03G1528	GH_A05G3893	GH_A12G2678
GH_A11G2029	GH_A05G0867	GH_A01G1070	GH_A02G1337	GH_A08G0028
GH_A01G1961	GH_A05G1213	GH_A09G0771	GH_A05G3560	GH_A05G2827
GH_A11G2946	GH_A02G1041	GH_A10G1869	GH_A03G1475	GH_A06G1958
GH_A09G1746	GH_A07G0009	GH_A08G2429	GH_A03G1295	GH_A05G2819
GH_A02G0086	GH_A13G1626	GH_A03G2444	GH_A06G2237	GH_A03G1852
GH_A12G0865	GH_A12G0755	GH_A11G0703	GH_A04G0429	GH_A11G2761
GH_A05G4253	GH_A08G1795	GH_A08G2171	GH_A06G1718	GH_A12G0573
GH_A08G0163	GH_A07G0970	GH_A05G3745	GH_A08G1520	GH_A04G0130
GH_A03G0319	GH_A01G0795	GH_A05G3503	GH_A05G0886	GH_A02G0705
GH_A01G0237	GH_A10G1952	GH_A13G2112	GH_A09G0175	GH_A10G0522
GH_A10G1373	GH_A04G0860	GH_A10G1191	GH_A05G0511	GH_A11G0928
GH_A11G0452	GH_A10G0924	GH_A07G1875	GH_A11G0985	GH_A11G0502
GH_A01G1101	GH_A08G0974	GH_A02G1981	GH_A06G0986	GH_A03G2078
GH_A05G1532	GH_A01G0107	GH_A13G0828	GH_A05G2668	GH_A08G1944
GH_A12G2632	GH_A01G0065	GH_A03G0136	GH_A12G2916	GH_A02G1596
GH_A10G0394	GH_A07G0208	GH_A09G2516	GH_A12G1739	GH_A02G0618
GH_A11G1832	GH_A08G1909	GH_A13G2654	GH_A05G2777	GH_A05G1735
GH_A09G2486	GH_A13G0353	GH_A10G1120	GH_A06G1354	GH_A06G0462
GH_A07G0647	GH_A11G1892	GH_A03G1278	GH_A07G1753	GH_A02G0470
GH_A07G1461	GH_A11G0664	GH_A08G1748	GH_A05G3165	GH_A11G3137
GH_A05G3181	GH_A02G0764	GH_A08G2195	GH_A05G0467	GH_A12G2656
GH_A11G1598	GH_A09G0853	GH_A09G0332	GH_A01G1987	GH_A02G1324
GH_A07G0788	GH_A06G2214	GH_A11G0718	GH_A01G1364	GH_A01G0674
GH_A07G0515	GH_A07G1061	GH_A11G3305	GH_A11G0690	GH_A08G1438
GH_A01G2409	GH_A05G3910	GH_A08G0641	GH_A11G1274	GH_A13G1898
GH_A11G1608	GH_A03G0992	GH_A11G0862	GH_A11G1204	GH_A08G0150
GH_A03G2419	GH_A10G1905	GH_A09G1258	GH_A08G1812	GH_A09G0810
GH_A05G2379	GH_A05G1847	GH_A03G1234	GH_A11G2482	GH_A05G0867
GH_A05G1854	GH_A09G2056	GH_A09G2346	GH_A03G0639	GH_A02G1041
GH_A03G1753	GH_A05G0451	GH_A04G0615	GH_A11G1851	GH_A13G1626
GH_A11G1982	GH_A10G2209	GH_A04G0378	GH_A07G0656	GH_A12G0755
GH_A02G1920	GH_A11G1456	GH_A10G0703	GH_A11G0418	GH_A02G0847
GH_A07G1612	GH_A13G1801	GH_A06G0721	GH_A12G2683	GH_A11G1484
GH_A07G0056	GH_A05G4257	GH_A06G0817	GH_A08G2343	GH_A08G0154
GH_A12G2549	GH_A03G1175	GH_A13G1058	GH_A11G0619	GH_A08G1795
GH_A11G3318	GH_A12G2214	GH_A05G2207	GH_A02G0275	GH_A08G2672
GH_A08G0717	GH_A04G0701	GH_A01G0861	GH_A08G2504	GH_A07G0970
GH_A13G1798	GH_A04G0045	GH_A09G1657	GH_A01G2314	GH_A01G0795
GH_A05G2490	GH_A07G1798	GH_A12G1424	GH_A11G3328	GH_A10G1952
GH_A09G0133	GH_A05G1785	GH_A03G1202	GH_A11G0712	GH_A04G0860
GH_A05G4210	GH_A03G2025	GH_A10G1520	GH_A11G3485	GH_A10G0924
GH_A09G0516	GH_A12G1265	GH_A09G1349	GH_A09G0959	GH_A01G0107
GH_A01G2125	GH_A10G0704	GH_A13G0263	GH_A11G3658	GH_A12G2966
GH_A10G1965	GH_A09G1048	GH_A01G2111	GH_A07G1883	GH_A01G0065
GH_A09G2093	GH_A12G1851	GH_A10G0621	GH_A04G0616	GH_A08G1909
GH_A08G1739	GH_A02G0627	GH_A01G1460	GH_A09G0925	GH_A03G1977
GH_A08G1617	GH_A10G0795	GH_A12G1696	GH_A07G1084	GH_A11G1892
GH_A12G2496	GH_A11G1566	GH_A05G1593	GH_A02G0770	GH_A11G0664
GH_A12G0124	GH_A10G1637	GH_A03G0418	GH_A12G1863	GH_A05G0022
GH_A06G1754	GH_A03G0533	GH_A13G0367	GH_A12G2765	GH_A06G0309
GH_A07G0509	GH_A06G2083	GH_A09G2180	GH_A08G2632	GH_A04G1289
GH_A12G2802	GH_A06G2154	GH_A01G1799	GH_A10G0114	GH_A03G0606
GH_A12G0819	GH_A12G2108	GH_A06G1105	GH_A08G0084	GH_A08G1314
GH_A10G0750	GH_A10G2280	GH_A01G0995	GH_A09G2508	GH_A06G1274
GH_A06G1250	GH_A11G3682	GH_A05G2858	GH_A06G1158	GH_A02G1167
GH_A05G0062	GH_A09G2134	GH_A01G2074	GH_A10G2199	GH_A07G1061
GH_A09G0847	GH_A08G0719	GH_A05G1803	GH_A07G1981	GH_A13G2584
GH_A05G0986	GH_A04G1712	GH_A05G0010	GH_A13G0093	GH_A05G3910
GH_A12G0196	GH_A11G0272	GH_A01G2501	GH_A05G0635	GH_A07G0525
GH_A09G1911	GH_A07G1375	GH_A13G1413	GH_A01G2512	GH_A08G2567
GH_A10G2461	GH_A02G0925	GH_A10G1852	GH_A02G0613	GH_A12G1138
GH_A02G1477	GH_A05G3243	GH_A12G2362	GH_A11G1176	GH_A04G0915
GH_A03G0684	GH_A02G0321	GH_A01G0370	GH_A03G2413	GH_A10G1905
GH_A07G1274	GH_A05G1592	GH_A12G1411	GH_A04G1337	GH_A05G1847
GH_A11G0611	GH_A02G0450	GH_A04G1257	GH_A10G0695	GH_A10G0325
GH_A10G2189	GH_A09G2391	GH_A02G0631	GH_A03G0599	GH_A02G0231
GH_A03G1963	GH_A12G0431	GH_A13G1596	GH_A10G2237	GH_A09G2056
GH_A11G1462	GH_A02G0234	GH_A07G2215	GH_A08G2348	GH_A02G0276
GH_A12G2366	GH_A13G0868	GH_A05G2826	GH_A10G1590	GH_A10G1769
GH_A05G1684	GH_A08G1797	GH_A01G0143	GH_A03G1085	GH_A11G2130
GH_A05G1153	GH_A04G1118	GH_A03G1486	GH_A03G1060	GH_A10G2209
GH_A02G0601	GH_A09G1918	GH_A12G0647	GH_A08G1704	GH_A06G1243
GH_A13G0293	GH_A04G0165	GH_A12G0137	GH_A08G0523	GH_A05G1065
GH_A06G1368	GH_A09G2482	GH_A07G1555	GH_A10G1845	GH_A01G1197
GH_A05G0565	GH_A09G0659	GH_A10G0369	GH_A08G2868	GH_A05G4257
GH_A07G1384	GH_A05G0659	GH_A05G3474	GH_A10G1700	GH_A03G1175
GH_A03G1366	GH_A13G2488	GH_A13G0626	GH_A05G0104	GH_A12G2214
GH_A03G0018	GH_A06G1635	GH_A12G2946	GH_A03G0791	GH_A04G0701
GH_A13G0768	GH_A09G2699	GH_A02G1488	GH_A09G2626	GH_A07G1720
GH_A01G2483	GH_A02G1022	GH_A05G1455	GH_A11G3558	GH_A11G2971
GH_A07G0701	GH_A05G4051	GH_A03G1145	GH_A01G0932	GH_A09G1551
GH_A09G1807	GH_A01G1995	GH_A06G0599	GH_A06G1125	GH_A07G1798
GH_A09G0058	GH_A07G0186	GH_A08G1696	GH_A05G2049	GH_A01G0659
GH_A12G2482	GH_A11G1939	GH_A05G0569	GH_A13G0424	GH_A03G2025
GH_A11G1389	GH_A03G0597	GH_A12G2635	GH_A13G2548	GH_A12G1265
GH_A05G3113	GH_A07G0792	GH_A07G0426	GH_A06G1484	GH_A10G0704
GH_A08G0969	GH_A10G1951	GH_A05G3748	GH_A05G1515	GH_A09G1048
GH_A06G1080	GH_A12G0723	GH_A12G0811	GH_A03G1111	GH_A05G2345
GH_A01G0020	GH_A01G1070	GH_A05G3294	GH_A05G0003	GH_A12G1851
GH_A03G1863	GH_A13G2146	GH_A12G1901	GH_A13G1988	GH_A10G0795
GH_A13G0363	GH_A10G1869	GH_A03G0141	GH_A11G0752	GH_A10G1637
GH_A05G2217	GH_A08G2429	GH_A11G1020	GH_A11G2500	GH_A10G1887
GH_A12G0164	GH_A11G0703	GH_A11G3169	GH_A11G2326	GH_A03G0533
GH_A11G0506	GH_A10G1507	GH_A11G1489	GH_A12G1883	GH_A06G2083
GH_A02G1548	GH_A06G1083	GH_A11G3476	GH_A02G0891	GH_A05G3248
GH_A11G2090	GH_A08G2171	GH_A02G2048	GH_A10G1337	GH_A03G1115
GH_A11G1437	GH_A05G3745	GH_A03G0022	GH_A13G1814	GH_A10G0744
GH_A07G0061	GH_A01G1719	GH_A03G2340	GH_A05G0564	GH_A02G0439
GH_A11G0194	GH_A13G2551	GH_A13G0164	GH_A06G0096	GH_A08G0017
GH_A04G1260	GH_A13G2112	GH_A07G0861	GH_A08G2747	GH_A08G0719
GH_A07G0960	GH_A10G1191	GH_A13G2305	GH_A08G0550	GH_A04G1712
GH_A07G1286	GH_A04G1356	GH_A13G2218	GH_A05G0843	GH_A11G0272
GH_A06G0720	GH_A07G1875	GH_A06G1774	GH_A12G0212	GH_A07G1375
GH_A12G2956	GH_A03G0074	GH_A07G1404	GH_A09G1613	GH_A02G0925
GH_A05G2775	GH_A11G1113	GH_A13G2211	GH_A13G1180	GH_A02G0321
GH_A09G2500	GH_A02G1981	GH_A05G0007	GH_A08G2612	GH_A02G1436
GH_A01G1288	GH_A03G0136	GH_A07G1709	GH_A09G0052	GH_A05G1592
GH_A13G1336	GH_A07G0135	GH_A10G2026	GH_A05G2930	GH_A02G0450
GH_A05G3668	GH_A09G2516	GH_A11G0325	GH_A11G2366	GH_A09G2391
GH_A13G1368	GH_A12G2428	GH_A13G2482	GH_A04G0506	GH_A06G1287
GH_A10G1099	GH_A04G0649	GH_A03G2150	GH_A03G0964	GH_A12G0431
GH_A07G0628	GH_A10G1120	GH_A12G1794	GH_A09G0299	GH_A02G0234
GH_A06G0649	GH_A10G1071	GH_A05G2976	GH_A09G0262	GH_A13G0868
GH_A07G2219	GH_A03G1278	GH_A10G2660	GH_A10G1601	GH_A08G1797
GH_A12G1781	GH_A08G1748	GH_A05G0224	GH_A08G0514	GH_A08G1167
GH_A03G1227	GH_A01G0697	GH_A12G1130	GH_A11G3689	GH_A04G1118
GH_A11G1495	GH_A13G0687	GH_A12G1622	GH_A13G0958	GH_A09G1918
GH_A05G0862	GH_A13G1025	GH_A05G0246	GH_A09G0075	GH_A03G0370
GH_A07G1650	GH_A07G0870	GH_A11G0184	GH_A07G1539	GH_A09G1902
GH_A02G0070	GH_A05G3967	GH_A09G0657	GH_A06G1075	GH_A04G0165
GH_A08G1474	GH_A08G2195	GH_A02G0649	GH_A11G2498	GH_A09G2482
GH_A01G0668	GH_A09G0332	GH_A08G1340	GH_A01G0501	GH_A12G1521
GH_A05G0015	GH_A03G2066	GH_A13G1808	GH_A07G1485	GH_A01G0242
GH_A01G0346	GH_A05G0727	GH_A13G0044	GH_A04G1075	GH_A07G2516
GH_A01G1006	GH_A11G3305	GH_A11G0019	GH_A07G0580	GH_A09G0659
GH_A12G2857	GH_A08G0641	GH_A05G1877	GH_A09G0249	GH_A09G1583
GH_A09G2615	GH_A12G1760	GH_A13G0261	GH_A04G0877	GH_A05G0659
GH_A09G2167	GH_A09G1258	GH_A09G0951	GH_A08G2485	GH_A01G1745
GH_A06G1713	GH_A09G2346	GH_A11G0200	GH_A08G2059	GH_A10G0685
GH_A09G1821	GH_A04G0615	GH_A07G0196	GH_A01G0010	GH_A13G0620
GH_A11G2563	GH_A01G2349	GH_A07G1914	GH_A05G1358	GH_A11G3525
GH_A09G0758	GH_A06G0721	GH_A02G1177	GH_A08G0276	GH_A05G3489
GH_A05G1733	GH_A06G0817	GH_A09G1354	GH_A10G2007	GH_A05G1958
GH_A07G1253	GH_A13G1058	GH_A05G1473	GH_A10G2105	GH_A06G1635
GH_A06G1666	GH_A05G2207	GH_A11G3453	GH_A10G0295	GH_A09G2699
GH_A11G2895	GH_A09G1657	GH_A11G2892	GH_A10G0998	GH_A11G1273
GH_A11G2190	GH_A03G1202	GH_A13G1365	GH_A08G1921	GH_A02G1022
GH_A02G0988	GH_A10G1520	GH_A07G0737	GH_A12G0699	GH_A07G0567
GH_A05G3794	GH_A09G1349	GH_A12G1671	GH_A13G1634	GH_A03G1642
GH_A08G0999	GH_A12G2223	GH_A11G0888	GH_A12G0721	GH_A05G4317
GH_A04G0494	GH_A04G1484	GH_A12G0123	GH_A11G0512	GH_A05G3615
GH_A05G0906	GH_A13G0275	GH_A05G0143	GH_A12G1279	GH_A07G2468
GH_A06G1719	GH_A13G0263	GH_A13G1053	GH_A05G4280	GH_A12G0317
GH_A06G2236	GH_A08G2856	GH_A01G1942	GH_A01G2287	GH_A10G1951
GH_A11G1132	GH_A10G0621	GH_A12G1081	GH_A04G1114	GH_A01G1070
GH_A04G1411	GH_A01G2371	GH_A02G0699	GH_A05G0333	GH_A13G2146
GH_A10G1998	GH_A01G1098	GH_A08G0675	GH_A02G0858	GH_A09G0771
GH_A01G1313	GH_A13G0367	GH_A08G1649	GH_A08G1029	GH_A08G2429
GH_A09G0525	GH_A05G2331	GH_A05G1390	GH_A02G1422	GH_A09G2142
GH_A03G1102	GH_A11G2156	GH_A06G0766	GH_A03G1767	GH_A11G1171
GH_A06G0802	GH_A09G1267	GH_A03G2404	GH_A05G0837	GH_A03G1703
GH_A03G1818	GH_A09G2180	GH_A08G1051	GH_A03G0607	GH_A11G0703
GH_A04G1192	GH_A06G1105	GH_A12G1483	GH_A03G1520	GH_A12G0013
GH_A09G0708	GH_A05G2858	GH_A11G0976	GH_A06G1118	GH_A08G2266
GH_A10G0536	GH_A01G2074	GH_A05G2362	GH_A12G2678	GH_A04G1367
GH_A06G0723	GH_A04G1000	GH_A01G0057	GH_A10G0548	GH_A08G2171
GH_A11G0773	GH_A05G3881	GH_A01G0584	GH_A08G0028	GH_A05G3745
GH_A12G2308	GH_A05G0010	GH_A05G1093	GH_A05G2827	GH_A09G1700
GH_A07G1527	GH_A01G2501	GH_A03G0365	GH_A06G1958	GH_A03G0835
GH_A11G0382	GH_A13G1413	GH_A08G1620	GH_A05G2819	GH_A01G1719
GH_A05G0223	GH_A01G0370	GH_A07G1227	GH_A03G1852	GH_A12G1021
GH_A02G1816	GH_A12G1411	GH_A05G2057	GH_A10G0769	GH_A13G2551
GH_A04G1676	GH_A04G0759	GH_A10G1325	GH_A13G0018	GH_A01G1600
GH_A11G2906	GH_A01G0547	GH_A05G4244	GH_A12G1600	GH_A06G0454
GH_A03G0317	GH_A11G2975	GH_A07G1028	GH_A12G0573	GH_A12G0464
GH_A03G1618	GH_A08G2270	GH_A07G0334	GH_A11G0928	GH_A13G1214
GH_A10G1518	GH_A04G1257	GH_A02G0632	GH_A06G0987	GH_A02G1444
GH_A12G2664	GH_A09G2181	GH_A10G2502	GH_A08G1010	GH_A13G2112
GH_A10G1362	GH_A13G1596	GH_A07G0781	GH_A02G0618	GH_A10G1191
GH_A09G1479	GH_A10G0528	GH_A03G1713	GH_A03G0540	GH_A08G0011
GH_A12G2895	GH_A07G2215	GH_A12G2329	GH_A06G0462	GH_A03G0074
GH_A01G1970	GH_A11G2294	GH_A10G2444	GH_A08G2459	GH_A02G1981
GH_A09G2162	GH_A05G2826	GH_A12G1553	GH_A11G3137	GH_A03G0136
GH_A12G1566	GH_A01G0143	GH_A11G3085	GH_A12G2656	GH_A07G0337
GH_A07G0712	GH_A12G0565	GH_A03G0848	GH_A12G0828	GH_A09G2516
GH_A03G0433	GH_A03G1486	GH_A13G2115	GH_A02G1324	GH_A12G2428
GH_A03G1651	GH_A12G0647	GH_A11G1074	GH_A13G2538	GH_A04G0649
GH_A02G1946	GH_A08G2684	GH_A13G1064	GH_A05G3329	GH_A10G1120
GH_A13G1864	GH_A12G0137	GH_A08G0479	GH_A08G0847	GH_A10G1071
GH_A06G2406	GH_A11G1305	GH_A13G0220	GH_A11G1996	GH_A08G1748
GH_A12G1489	GH_A13G0626	GH_A07G1861	GH_A08G1438	GH_A01G0697
GH_A07G2270	GH_A05G1998	GH_A07G0551	GH_A13G1898	GH_A07G0481
GH_A05G1861	GH_A08G0217	GH_A05G0090	GH_A08G0150	GH_A06G0795
GH_A10G1577	GH_A12G2946	GH_A13G0487	GH_A06G1918	GH_A07G0870
GH_A05G1961	GH_A02G1488	GH_A05G0567	GH_A02G1823	GH_A08G2195
GH_A11G0168	GH_A05G1922	GH_A11G0597	GH_A07G0111	GH_A09G0332
GH_A01G0962	GH_A03G1145	GH_A01G0745	GH_A06G1259	GH_A06G1591
GH_A07G0126	GH_A11G1791	GH_A05G1954	GH_A09G0810	GH_A03G2066
GH_A13G0183	GH_A12G2635	GH_A05G0847	GH_A05G0867	GH_A05G0727
GH_A11G3375	GH_A10G0799	GH_A06G0073	GH_A02G1041	GH_A08G0641
GH_A07G0046	GH_A01G1591	GH_A01G1794	GH_A13G1626	GH_A11G0862
GH_A04G0465	GH_A12G0811	GH_A01G0993	GH_A12G0755	GH_A03G1603
GH_A08G0419	GH_A12G1901	GH_A06G1933	GH_A08G0154	GH_A10G1506
GH_A13G0838	GH_A11G1943	GH_A12G2581	GH_A01G0229	GH_A04G0615
GH_A11G1707	GH_A03G0141	GH_A13G0402	GH_A01G0374	GH_A04G0662
GH_A10G1023	GH_A10G1796	GH_A11G2896	GH_A08G1795	GH_A06G0721
GH_A01G0930	GH_A01G1149	GH_A04G0505	GH_A08G2672	GH_A13G1058
GH_A08G0930	GH_A04G1515	GH_A06G1162	GH_A02G0998	GH_A07G1424
GH_A08G0314	GH_A11G1020	GH_A12G2219	GH_A07G0970	GH_A09G1657
GH_A09G0568	GH_A11G3169	GH_A03G0257	GH_A01G0795	GH_A08G2706
GH_A12G2080	GH_A11G1489	GH_A10G0991	GH_A10G1952	GH_A03G1202
GH_A05G3069	GH_A07G2581	GH_A09G1517	GH_A04G0860	GH_A08G2609
GH_A03G2373	GH_A03G0022	GH_A11G0751	GH_A01G0065	GH_A10G1520
GH_A02G0923	GH_A09G1542	GH_A11G1094	GH_A08G1909	GH_A09G1349
GH_A13G1542	GH_A03G2340	GH_A13G0583	GH_A13G0353	GH_A03G1912
GH_A12G2541	GH_A06G0832	GH_A11G2698	GH_A03G1977	GH_A13G0275
GH_A12G0836	GH_A06G1823	GH_A06G2377	GH_A11G1892	GH_A13G0263
GH_A12G0513	GH_A13G2305	GH_A12G2066	GH_A07G1524	GH_A01G2111
GH_A08G2534	GH_A13G2211	GH_A06G0871	GH_A13G0301	GH_A01G1460
GH_A09G2379	GH_A02G0957	GH_A06G1056	GH_A12G1989	GH_A12G2537
GH_A05G4230	GH_A07G1709	GH_A12G0515	GH_A11G0664	GH_A01G2371
GH_A10G0397	GH_A07G2335	GH_A12G2414	GH_A05G0022	GH_A12G1696
GH_A10G1311	GH_A11G0325	GH_A08G2025	GH_A13G1344	GH_A05G1593
GH_A03G1921	GH_A02G1227	GH_A01G2288	GH_A06G2214	GH_A04G1076
GH_A08G2125	GH_A03G2150	GH_A13G1938	GH_A02G1167	GH_A13G0367
GH_A10G1921	GH_A12G1794	GH_A05G4278	GH_A07G1061	GH_A02G0022
GH_A01G2292	GH_A05G2976	GH_A06G0724	GH_A09G0809	GH_A02G0606
GH_A05G4007	GH_A04G1227	GH_A03G0489	GH_A05G3597	GH_A11G2156
GH_A10G2085	GH_A12G2904	GH_A13G0569	GH_A13G2584	GH_A08G0892
GH_A13G0037	GH_A12G1130	GH_A07G0121	GH_A05G3910	GH_A06G1105
GH_A11G0155	GH_A12G1622	GH_A12G1054	GH_A07G0525	GH_A01G0995
GH_A13G0528	GH_A05G0246	GH_A07G1610	GH_A07G1490	GH_A05G2858
GH_A12G2511	GH_A09G0657	GH_A12G2135	GH_A06G1669	GH_A10G1045
GH_A12G0418	GH_A07G2406	GH_A10G0221	GH_A07G1800	GH_A11G2694
GH_A09G2499	GH_A10G1488	GH_A08G1769	GH_A10G1905	GH_A01G2501
GH_A09G1449	GH_A11G2001	GH_A11G1795	GH_A05G1847	GH_A13G1413
GH_A05G0106	GH_A08G1340	GH_A03G1913	GH_A05G4364	GH_A10G1852
GH_A05G0623	GH_A13G1808	GH_A12G0832	GH_A09G2056	GH_A12G2362
GH_A08G0956	GH_A11G0019	GH_A05G1401	GH_A02G0276	GH_A12G1411
GH_A08G0657	GH_A05G1877	GH_A11G3369	GH_A05G0451	GH_A01G0547
GH_A09G2510	GH_A10G1754	GH_A11G2225	GH_A10G2209	GH_A03G1086
GH_A12G2289	GH_A11G1388	GH_A05G2424	GH_A01G1197	GH_A11G2975
GH_A11G0700	GH_A04G0102	GH_A10G1483	GH_A11G0545	GH_A03G0389
GH_A08G0922	GH_A11G1748	GH_A08G2491	GH_A05G4257	GH_A09G1724
GH_A08G1650	GH_A09G0951	GH_A12G0897	GH_A01G0592	GH_A08G2270
GH_A11G2561	GH_A06G0569	GH_A05G4354	GH_A03G1175	GH_A06G0764
GH_A09G1488	GH_A13G1187	GH_A05G1014	GH_A04G1691	GH_A04G1257
GH_A05G1128	GH_A11G0200	GH_A06G0696	GH_A05G3907	GH_A09G2181
GH_A11G0321	GH_A07G0196	GH_A05G2430	GH_A08G2158	GH_A12G0607
GH_A02G0331	GH_A02G1177	GH_A10G0709	GH_A12G2214	GH_A13G1596
GH_A09G2561	GH_A09G1354	GH_A12G1400	GH_A04G0701	GH_A10G0528
GH_A02G0166	GH_A11G0843	GH_A07G0275	GH_A03G1952	GH_A07G2215
GH_A11G0915	GH_A05G1473	GH_A08G1569	GH_A09G1551	GH_A12G1478
GH_A09G1994	GH_A13G1741	GH_A09G1439	GH_A07G1798	GH_A06G0478
GH_A06G2238	GH_A11G3453	GH_A12G2360	GH_A05G1785	GH_A05G2826
GH_A05G1098	GH_A11G2892	GH_A12G1753	GH_A12G1265	GH_A01G0143
GH_A01G0315	GH_A13G1365	GH_A04G0277	GH_A10G0704	GH_A12G0565
GH_A13G0376	GH_A07G0737	GH_A03G1758	GH_A09G1048	GH_A03G1486
GH_A13G1341	GH_A12G1671	GH_A11G2908	GH_A05G2345	GH_A09G2594
GH_A05G2124	GH_A05G3305	GH_A12G2691	GH_A10G0795	GH_A12G0137
GH_A03G1129	GH_A11G0888	GH_A13G2560	GH_A10G1637	GH_A12G0577
GH_A11G0333	GH_A07G1758	GH_A04G0580	GH_A10G1887	GH_A07G1555
GH_A05G4232	GH_A10G0439	GH_A13G2064	GH_A06G2083	GH_A02G1803
GH_A06G1481	GH_A01G1942	GH_A13G0056	GH_A03G2355	GH_A05G2693
GH_A12G0349	GH_A12G1081	GH_A09G1037	GH_A05G3248	GH_A10G0718
GH_A08G0420	GH_A05G0545	GH_A10G2536	GH_A02G1232	GH_A09G2431
GH_A03G1249	GH_A08G0675	GH_A05G0916	GH_A02G0439	GH_A12G2946
GH_A02G1705	GH_A12G0794	GH_A11G3368	GH_A08G0017	GH_A02G1488
GH_A11G1733	GH_A05G1390	GH_A12G1366	GH_A08G2462	GH_A01G1280
GH_A01G1221	GH_A12G0778	GH_A08G1881	GH_A07G0597	GH_A07G0779
GH_A06G0973	GH_A05G3970	GH_A03G2343	GH_A09G2134	GH_A11G0795
GH_A10G0611	GH_A01G0558	GH_A06G2375	GH_A04G1712	GH_A06G0599
GH_A05G3429	GH_A09G0686	GH_A05G2346	GH_A04G0696	GH_A12G2635
GH_A13G1156	GH_A09G1904	GH_A07G1194	GH_A11G0272	GH_A10G0799
GH_A08G1217	GH_A12G2769	GH_A05G4269	GH_A07G1375	GH_A05G1507
GH_A09G2125	GH_A03G2404	GH_A05G4358	GH_A02G0925	GH_A07G1900
GH_A06G1575	GH_A08G1051	GH_A08G2001	GH_A05G3243	GH_A12G0811
GH_A02G1851	GH_A12G1483	GH_A05G3269	GH_A02G0321	GH_A12G1901
GH_A13G0297	GH_A10G0348	GH_A09G1440	GH_A05G1592	GH_A03G0141
GH_A03G1519	GH_A07G1867	GH_A05G4382	GH_A11G2543	GH_A05G1639
GH_A07G1639	GH_A05G1052	GH_A06G0547	GH_A08G0691	GH_A01G1149
GH_A10G2290	GH_A12G2629	GH_A05G4290	GH_A02G0450	GH_A08G1806
GH_A08G0417	GH_A01G0057	GH_A05G0408	GH_A09G2391	GH_A11G1020
GH_A09G1667	GH_A01G0584	GH_A06G0768	GH_A06G1287	GH_A05G0520
GH_A02G0831	GH_A05G1093	GH_A13G1056	GH_A13G1161	GH_A01G1078
GH_A01G2303	GH_A06G2216	GH_A09G1770	GH_A02G0234	GH_A11G3169
GH_A10G0072	GH_A03G0365	GH_A05G3128	GH_A09G1860	GH_A11G3476
GH_A03G1382	GH_A08G1620	GH_A06G1592	GH_A13G0868	GH_A12G1824
GH_A06G0471	GH_A07G2425	GH_A08G0015	GH_A08G1797	GH_A05G1848
GH_A13G0340	GH_A12G0051	GH_A13G0319	GH_A04G0956	GH_A03G0022
GH_A09G0635	GH_A07G1227	GH_A13G2496	GH_A09G2641	GH_A09G1542
GH_A05G2508	GH_A10G2192	GH_A11G3745	GH_A04G1118	GH_A13G0540
GH_A06G1177	GH_A10G1141	GH_A10G0982	GH_A09G1918	GH_A06G0832
GH_A09G1805	GH_A05G2057	GH_A10G0890	GH_A03G0370	GH_A02G0349
GH_A09G2339	GH_A11G1517	GH_A13G1535	GH_A03G1230	GH_A06G1774
GH_A13G0976	GH_A07G1028	GH_A07G1138	GH_A10G1661	GH_A07G1404
GH_A09G1115	GH_A07G0334	GH_A01G1972	GH_A09G1902	GH_A13G2211
GH_A05G1100	GH_A02G0632	GH_A07G0439	GH_A04G0165	GH_A12G0207
GH_A13G2183	GH_A10G2502	GH_A02G1732	GH_A01G2401	GH_A07G1709
GH_A13G1266	GH_A03G1713	GH_A12G0381	GH_A07G2516	GH_A09G2454
GH_A06G1904	GH_A05G4167	GH_A11G1896	GH_A06G0445	GH_A06G0542
GH_A03G1881	GH_A07G1545	GH_A12G1056	GH_A09G0659	GH_A07G2335
GH_A12G0500	GH_A01G0888	GH_A08G0737	GH_A13G1778	GH_A10G2026
GH_A08G2599	GH_A12G2329	GH_A07G2486	GH_A05G0659	GH_A11G0325
GH_A04G0405	GH_A10G2444	GH_A11G1998	GH_A01G1745	GH_A03G2150
GH_A11G3095	GH_A12G0902	GH_A12G1887	GH_A13G2488	GH_A05G2976
GH_A06G2285	GH_A11G1808	GH_A06G1019	GH_A13G1196	GH_A10G2660
GH_A07G0626	GH_A12G1553	GH_A06G0315	GH_A13G0620	GH_A12G1130
GH_A01G1102	GH_A06G0346	GH_A09G0421	GH_A11G3525	GH_A12G1622
GH_A05G3893	GH_A03G0848	GH_A12G2207	GH_A07G0320	GH_A10G0007
GH_A02G1337	GH_A01G0399	GH_A08G2145	GH_A11G2384	GH_A05G0246
GH_A05G3560	GH_A05G1041	GH_A12G1948	GH_A08G1208	GH_A06G0112
GH_A03G1475	GH_A13G1064	GH_A12G2810	GH_A06G1635	GH_A05G3703
GH_A03G1295	GH_A13G0220	GH_A04G0644	GH_A09G2699	GH_A03G2361
GH_A06G2237	GH_A07G1861	GH_A11G1063	GH_A07G2515	GH_A11G2001
GH_A12G2780	GH_A13G0571	GH_A12G2469	GH_A02G1022	GH_A08G1340
GH_A06G1718	GH_A07G0551	GH_A09G2079	GH_A07G0567	GH_A03G2013
GH_A08G1520	GH_A05G1779	GH_A11G1965	GH_A03G1642	GH_A05G1511
GH_A06G0824	GH_A04G0904	GH_A07G2284	GH_A05G4051	GH_A11G0019
GH_A01G0158	GH_A11G0597	GH_A02G2035	GH_A01G1995	GH_A05G1877
GH_A05G0511	GH_A13G1146	GH_A06G1091	GH_A03G1070	GH_A10G1754
GH_A08G2381	GH_A01G0745	GH_A09G1819	GH_A11G1939	GH_A04G0102
GH_A06G1286	GH_A05G1954	GH_A07G1250	GH_A10G1048	GH_A09G0951
GH_A02G0777	GH_A05G0847	GH_A03G0723	GH_A01G1736	GH_A13G1187
GH_A06G0986	GH_A01G1794	GH_A13G0096	GH_A05G3615	GH_A07G0196
GH_A11G3269	GH_A02G0698	GH_A13G1727	GH_A07G2468	GH_A09G1354
GH_A05G2668	GH_A06G1933	GH_A11G2363	GH_A12G0317	GH_A11G3453
GH_A06G1109	GH_A12G2581	GH_A02G1915	GH_A12G0723	GH_A11G2892
GH_A12G0425	GH_A13G0402	GH_A05G1935	GH_A01G1070	GH_A11G2345
GH_A06G0917	GH_A08G1242	GH_A02G1599	GH_A05G0994	GH_A11G0705
GH_A06G0493	GH_A11G2896	GH_A05G0212	GH_A12G2021	GH_A13G1365
GH_A12G1739	GH_A12G2219	GH_A08G1181	GH_A05G0553	GH_A07G0737
GH_A06G1963	GH_A03G0257	GH_A01G1157	GH_A09G0771	GH_A12G1671
GH_A06G2007	GH_A10G1942	GH_A13G1804	GH_A10G1869	GH_A11G0888
GH_A05G2777	GH_A13G1842	GH_A02G1955	GH_A10G1122	GH_A08G0715
GH_A06G1354	GH_A11G1551	GH_A05G2578	GH_A08G2429	GH_A13G1053
GH_A06G1133	GH_A08G0667	GH_A12G2468	GH_A06G1430	GH_A01G1942
GH_A07G1911	GH_A12G0643	GH_A02G0417	GH_A03G1703	GH_A09G1090
GH_A07G0808	GH_A10G0677	GH_A09G1638	GH_A04G1367	GH_A12G1081
GH_A07G1753	GH_A09G1517	GH_A05G3395	GH_A10G1507	GH_A11G2112
GH_A05G3165	GH_A11G0751	GH_A08G2711	GH_A05G3745	GH_A02G0699
GH_A05G0467	GH_A11G1094	GH_A08G0804	GH_A13G2354	GH_A05G0545
GH_A11G0690	GH_A11G2698	GH_A04G0581	GH_A12G1802	GH_A08G0675
GH_A05G1626	GH_A09G1472	GH_A09G0081	GH_A09G2186	GH_A01G1266
GH_A06G2318	GH_A06G2377	GH_A05G0674	GH_A01G1719	GH_A08G1649
GH_A07G1754	GH_A06G0871	GH_A05G0158	GH_A07G2220	GH_A05G2198
GH_A11G1204	GH_A12G0933	GH_A04G1653	GH_A06G1204	GH_A05G1390
GH_A08G1812	GH_A11G3067	GH_A08G2369	GH_A06G0454	GH_A13G0595
GH_A12G0496	GH_A09G1610	GH_A01G0772	GH_A12G0464	GH_A12G0778
GH_A03G0639	GH_A12G0515	GH_A08G0709	GH_A06G1254	GH_A09G0686
GH_A11G1851	GH_A08G2025	GH_A11G2034	GH_A13G1214	GH_A10G2384
GH_A02G1449	GH_A05G1121	GH_A04G0921	GH_A02G1444	GH_A06G2381
GH_A07G0656	GH_A01G2288	GH_A13G2471	GH_A13G2112	GH_A09G1904
GH_A12G2683	GH_A09G0534	GH_A05G1161	GH_A10G1191	GH_A03G2404
GH_A03G0643	GH_A13G1938	GH_A13G1518	GH_A05G0160	GH_A02G0625
GH_A08G0927	GH_A06G1547	GH_A01G0294	GH_A03G0074	GH_A06G1295
GH_A02G1731	GH_A13G2114	GH_A07G2460	GH_A11G1113	GH_A12G1483
GH_A05G3754	GH_A07G2562	GH_A11G0799	GH_A02G1981	GH_A11G0976
GH_A08G2343	GH_A06G0724	GH_A02G0146	GH_A05G1108	GH_A10G0348
GH_A11G0619	GH_A08G2269	GH_A07G1561	GH_A03G0136	GH_A07G1867
GH_A02G0275	GH_A03G0489	GH_A10G1972	GH_A09G2516	GH_A11G2419
GH_A10G0393	GH_A07G0121	GH_A10G1476	GH_A12G2428	GH_A07G0319
GH_A08G2504	GH_A05G4027	GH_A05G1600	GH_A12G1412	GH_A13G0507
GH_A05G4318	GH_A02G1676	GH_A13G1044	GH_A04G0649	GH_A01G0057
GH_A01G1994	GH_A12G2135	GH_A02G0676	GH_A10G1120	GH_A01G0584
GH_A01G2237	GH_A10G0221	GH_A13G0763	GH_A10G1071	GH_A05G1093
GH_A01G2314	GH_A08G1333	GH_A09G1256	GH_A03G1278	GH_A03G0365
GH_A11G3328	GH_A08G1769	GH_A05G1695	GH_A09G1028	GH_A08G1620
GH_A05G0600	GH_A09G0859	GH_A12G2193	GH_A02G0802	GH_A12G0051
GH_A11G0712	GH_A04G0803	GH_A11G0794	GH_A08G1748	GH_A07G1227
GH_A03G1056	GH_A11G1795	GH_A10G0044	GH_A01G0697	GH_A10G2192
GH_A11G3485	GH_A05G2549	GH_A10G0915	GH_A10G0580	GH_A10G1141
GH_A08G1176	GH_A06G1861	GH_A03G0801	GH_A12G2533	GH_A12G0159
GH_A07G1883	GH_A05G1401	GH_A11G1914	GH_A01G0765	GH_A05G2057
GH_A04G0616	GH_A11G3369	GH_A01G1430	GH_A07G0870	GH_A12G0481
GH_A13G0759	GH_A11G2225	GH_A10G0852	GH_A08G0692	GH_A07G1028
GH_A05G3651	GH_A05G2424	GH_A11G2574	GH_A12G1777	GH_A07G0334
GH_A05G1830	GH_A09G1557	GH_A05G0892	GH_A08G2314	GH_A08G1580
GH_A03G0081	GH_A12G0884	GH_A11G3323	GH_A08G2195	GH_A11G1533
GH_A03G1645	GH_A09G2618	GH_A11G3016	GH_A09G0332	GH_A13G0543
GH_A05G1590	GH_A10G1483	GH_A05G1909	GH_A11G0718	GH_A07G0781
GH_A01G0602	GH_A10G1064	GH_A07G1660	GH_A09G1008	GH_A03G1713
GH_A10G0575	GH_A05G3846	GH_A11G0003	GH_A06G1591	GH_A09G1068
GH_A07G1084	GH_A05G1014	GH_A03G0624	GH_A03G2066	GH_A12G2329
GH_A02G0770	GH_A06G0696	GH_A08G0496	GH_A05G0727	GH_A04G0063
GH_A06G0115	GH_A11G3428	GH_A08G1028	GH_A08G0641	GH_A11G1808
GH_A08G2632	GH_A04G1566	GH_A12G1032	GH_A05G0460	GH_A09G0846
GH_A01G1115	GH_A05G1868	GH_A12G0008	GH_A09G1258	GH_A11G0687
GH_A10G0114	GH_A05G3778	GH_A12G2090	GH_A08G0549	GH_A06G0346
GH_A01G1318	GH_A10G0709	GH_A11G0726	GH_A10G1825	GH_A04G0293
GH_A08G0084	GH_A12G1400	GH_A10G1750	GH_A10G1506	GH_A13G2115
GH_A08G0958	GH_A07G0275	GH_A03G2045	GH_A09G2346	GH_A02G0473
GH_A09G2326	GH_A08G1569	GH_A12G2953	GH_A04G0615	GH_A13G1064
GH_A09G2508	GH_A12G1753	GH_A10G0073	GH_A06G0721	GH_A08G0479
GH_A01G1673	GH_A04G0277	GH_A04G1736	GH_A06G0817	GH_A13G0220
GH_A01G1002	GH_A03G1758	GH_A11G2818	GH_A13G1058	GH_A07G0551
GH_A10G2199	GH_A05G2056	GH_A11G2998	GH_A07G1424	GH_A09G2520
GH_A08G0658	GH_A01G0990	GH_A06G2317	GH_A06G0778	GH_A05G0090
GH_A07G1981	GH_A05G2613	GH_A12G2766	GH_A05G2207	GH_A02G0693
GH_A10G0975	GH_A12G2691	GH_A11G1285	GH_A01G0861	GH_A13G0487
GH_A13G0093	GH_A13G2560	GH_A04G0704	GH_A09G1657	GH_A07G0020
GH_A05G0635	GH_A04G0580	GH_A08G2767	GH_A03G1202	GH_A07G2508
GH_A01G2512	GH_A13G0521	GH_A08G1408	GH_A10G1520	GH_A11G3006
GH_A02G0613	GH_A13G0991	GH_A11G0681	GH_A09G1349	GH_A04G0904
GH_A10G0695	GH_A13G2064	GH_A12G1186	GH_A12G2223	GH_A11G0597
GH_A07G1324	GH_A13G0056	GH_A03G1059	GH_A10G1445	GH_A11G0479
GH_A05G3067	GH_A04G0971	GH_A10G1591	GH_A02G2000	GH_A13G1146
GH_A07G0949	GH_A09G1037	GH_A05G1517	GH_A13G0263	GH_A01G0745
GH_A03G1051	GH_A13G0328	GH_A10G0946	GH_A01G1460	GH_A05G1954
GH_A03G0599	GH_A01G0419	GH_A13G2501	GH_A02G1780	GH_A05G0847
GH_A10G2237	GH_A10G2536	GH_A02G0715	GH_A12G2537	GH_A01G1794
GH_A08G2348	GH_A08G2087	GH_A07G1190	GH_A01G2371	GH_A06G1933
GH_A06G0264	GH_A05G0916	GH_A03G0497	GH_A12G1696	GH_A12G2581
GH_A08G1789	GH_A08G1881	GH_A08G2073	GH_A03G2295	GH_A08G1242
GH_A10G1590	GH_A12G2200	GH_A06G0359	GH_A05G1593	GH_A11G2896
GH_A07G0867	GH_A11G2041	GH_A06G0527	GH_A09G1900	GH_A06G1162
GH_A13G0570	GH_A05G2346	GH_A11G0878	GH_A03G0418	GH_A12G2219
GH_A03G1085	GH_A11G1004	GH_A12G0510	GH_A13G0367	GH_A08G0667
GH_A08G1704	GH_A07G1194	GH_A01G2493	GH_A05G2331	GH_A04G0961
GH_A08G0523	GH_A05G4269	GH_A05G1811	GH_A02G0066	GH_A12G0643
GH_A10G1845	GH_A10G2224	GH_A11G3701	GH_A02G0606	GH_A01G1619
GH_A08G2868	GH_A08G1530	GH_A03G2239	GH_A11G2156	GH_A10G0677
GH_A10G1700	GH_A08G0647	GH_A08G1331	GH_A09G1267	GH_A09G1517
GH_A10G2599	GH_A05G3269	GH_A01G2291	GH_A06G1105	GH_A11G0751
GH_A05G0104	GH_A09G1440	GH_A12G0584	GH_A01G0995	GH_A11G1094
GH_A09G0316	GH_A05G4382	GH_A05G4162	GH_A05G2858	GH_A04G0814
GH_A13G0415	GH_A06G0547	GH_A09G0823	GH_A01G2074	GH_A10G1687
GH_A13G2203	GH_A05G4290	GH_A11G1788	GH_A04G1000	GH_A11G2698
GH_A01G0932	GH_A06G0768	GH_A03G0446	GH_A11G2694	GH_A06G2377
GH_A06G1125	GH_A13G1056	GH_A12G0236	GH_A13G1413	GH_A12G2066
GH_A11G2024	GH_A09G1770	GH_A10G1242	GH_A10G1852	GH_A13G1940
GH_A13G2548	GH_A05G3128	GH_A09G1616	GH_A01G0370	GH_A06G0871
GH_A05G1515	GH_A08G0015	GH_A12G2937	GH_A03G1895	GH_A12G0933
GH_A05G2093	GH_A13G0319	GH_A11G1765	GH_A12G1411	GH_A06G1056
GH_A05G0003	GH_A12G2642	GH_A12G1758	GH_A04G0759	GH_A12G0515
GH_A03G0691	GH_A05G3033	GH_A05G4220	GH_A11G0513	GH_A12G2056
GH_A11G0790	GH_A09G1685	GH_A05G1462	GH_A03G1086	GH_A01G0757
GH_A11G0752	GH_A10G0890	GH_A01G0523	GH_A11G2975	GH_A12G2414
GH_A07G0705	GH_A13G1535	GH_A11G3051	GH_A03G0389	GH_A08G2025
GH_A03G1891	GH_A01G1972	GH_A10G1733	GH_A08G2270	GH_A12G0841
GH_A06G1629	GH_A07G0439	GH_A08G0542	GH_A02G1693	GH_A05G2502
GH_A01G1183	GH_A10G2398	GH_A09G1055	GH_A11G2856	GH_A05G1121
GH_A05G3404	GH_A11G1896	GH_A13G1686	GH_A04G1257	GH_A09G0534
GH_A05G3954	GH_A12G1056	GH_A04G1366	GH_A09G2181	GH_A06G1547
GH_A03G0920	GH_A11G1998	GH_A10G0256	GH_A13G1596	GH_A08G2269
GH_A08G0229	GH_A06G1019	GH_A07G2387	GH_A11G0569	GH_A03G0489
GH_A05G2466	GH_A06G0315	GH_A13G0973	GH_A10G0528	GH_A05G1309
GH_A11G2326	GH_A09G0421	GH_A05G3249	GH_A13G1359	GH_A05G4027
GH_A12G0059	GH_A11G0468	GH_A13G1270	GH_A01G1647	GH_A05G0647
GH_A12G1883	GH_A04G0644	GH_A10G0290	GH_A07G2215	GH_A12G2135
GH_A05G3592	GH_A02G2022	GH_A07G0446	GH_A01G2468	GH_A09G0859
GH_A03G2303	GH_A09G1053	GH_A05G1272	GH_A06G0478	GH_A11G2754
GH_A06G0954	GH_A11G1965	GH_D02G0300	GH_A05G2826	GH_A11G1795
GH_A05G2377	GH_A07G2284	GH_D04G2086	GH_A01G0143	GH_A06G1861
GH_A05G1047	GH_A05G2854	GH_D10G2423	GH_A05G2315	GH_A05G1401
GH_A10G0331	GH_A09G1819	GH_D04G1857	GH_A03G1486	GH_A11G0036
GH_A03G1817	GH_A05G0185	GH_D13G1488	GH_A12G0647	GH_A11G2225
GH_A02G0891	GH_A07G1250	GH_D04G1636	GH_A04G0005	GH_A11G0045
GH_A10G1337	GH_A06G1839	GH_D05G1542	GH_A12G0137	GH_A09G2618
GH_A12G0795	GH_A07G0001	GH_D06G2385	GH_A12G0577	GH_A10G1483
GH_A13G1814	GH_A09G2250	GH_D11G2433	GH_A11G1305	GH_A08G2491
GH_A05G0564	GH_A11G2363	GH_D05G1812	GH_A07G1555	GH_A05G0930
GH_A06G0096	GH_A09G0055	GH_D01G1986	GH_A02G1803	GH_A05G4354
GH_A13G1431	GH_A02G1915	GH_D07G0343	GH_A10G0369	GH_A11G0893
GH_A07G0946	GH_A02G1599	GH_D01G1112	GH_A05G3474	GH_A05G1014
GH_A13G1404	GH_A08G1181	GH_D09G2101	GH_A05G2693	GH_A02G0945
GH_A05G0843	GH_A13G2135	GH_D06G2282	GH_A13G0626	GH_A05G1868
GH_A12G0212	GH_A09G2118	GH_D10G1529	GH_A05G1998	GH_A10G0709
GH_A09G1613	GH_A05G0990	GH_D05G0216	GH_A11G3184	GH_A12G2074
GH_A13G1180	GH_A02G1955	GH_D11G1677	GH_A09G2431	GH_A12G1400
GH_A06G2227	GH_A12G2468	GH_D11G0782	GH_A12G2946	GH_A11G3223
GH_A12G2948	GH_A09G1638	GH_D13G1904	GH_A02G1488	GH_A07G0275
GH_A07G0348	GH_A06G1344	GH_D10G0901	GH_A06G0360	GH_A09G1439
GH_A02G0355	GH_A03G2358	GH_D09G1454	GH_A01G1280	GH_A12G1900
GH_A05G3912	GH_A05G3943	GH_D13G0298	GH_A12G0729	GH_A13G1047
GH_A08G2612	GH_A05G0865	GH_D07G1206	GH_A13G1088	GH_A04G0277
GH_A08G1353	GH_A13G1059	GH_D05G1975	GH_A06G0599	GH_A09G0743
GH_A09G0052	GH_A05G0674	GH_D10G1889	GH_A05G0569	GH_A05G2056
GH_A05G2930	GH_A05G0158	GH_D11G0998	GH_A13G0882	GH_A10G0816
GH_A11G2366	GH_A08G0335	GH_D12G0469	GH_A12G2635	GH_A05G2613
GH_A04G0506	GH_A04G1653	GH_D09G0785	GH_A12G0235	GH_A12G2691
GH_A08G0376	GH_A05G0557	GH_D09G0844	GH_A10G0799	GH_A13G2560
GH_A03G0964	GH_A08G2369	GH_D11G0521	GH_A07G0426	GH_A13G2580
GH_A09G0299	GH_A11G2034	GH_D10G0879	GH_A06G0229	GH_A07G1145
GH_A09G0262	GH_A05G0385	GH_D11G0334	GH_A07G1900	GH_A10G2446
GH_A10G1601	GH_A01G0294	GH_D02G2576	GH_A12G0811	GH_A08G0016
GH_A08G0514	GH_A07G2460	GH_D01G1547	GH_A03G0141	GH_A13G0521
GH_A05G0616	GH_A12G1383	GH_D05G2303	GH_A05G1639	GH_A11G1082
GH_A05G2205	GH_A10G1476	GH_D13G1493	GH_A10G1796	GH_A13G2064
GH_A13G1149	GH_A06G0526	GH_D09G2485	GH_A01G1149	GH_A01G1171
GH_A07G1539	GH_A13G1044	GH_D13G2441	GH_A11G1020	GH_A13G0056
GH_A06G1075	GH_A09G1256	GH_D02G2187	GH_A06G1932	GH_A10G0174
GH_A08G1899	GH_A03G0943	GH_D11G2394	GH_A09G1739	GH_A06G0718
GH_A11G1994	GH_A05G1695	GH_D07G1707	GH_A03G2155	GH_A09G1037
GH_A12G2603	GH_A12G2193	GH_D06G1147	GH_A01G1078	GH_A05G0471
GH_A01G0501	GH_A10G0044	GH_D01G0279	GH_A11G3169	GH_A08G1881
GH_A08G0006	GH_A10G2313	GH_D09G2536	GH_A02G2048	GH_A11G0484
GH_A11G0845	GH_A03G0801	GH_D10G2632	GH_A03G0022	GH_A06G2375
GH_A07G1485	GH_A10G0852	GH_D12G2101	GH_A07G0252	GH_A10G2224
GH_A01G1598	GH_A11G2574	GH_D09G0388	GH_A09G1542	GH_A13G1538
GH_A07G0580	GH_A02G1498	GH_D05G2808	GH_A10G1129	GH_A05G4358
GH_A08G0037	GH_A05G0892	GH_D10G0473	GH_A03G2340	GH_A08G2001
GH_A09G0249	GH_A04G1755	GH_D08G1181	GH_A13G0540	GH_A05G3269
GH_A09G0586	GH_A05G3998	GH_D12G0477	GH_A02G1180	GH_A01G1896
GH_A04G0877	GH_A11G3323	GH_D05G1326	GH_A02G0349	GH_A06G0547
GH_A08G2059	GH_A11G3016	GH_D07G2234	GH_A08G2161	GH_A05G1264
GH_A01G0010	GH_A05G1909	GH_D06G1331	GH_A13G2305	GH_A05G3235
GH_A06G2310	GH_A02G1560	GH_D04G0362	GH_A07G1404	GH_A09G0997
GH_A10G2007	GH_A12G0598	GH_D11G0201	GH_A13G2211	GH_A13G1056
GH_A08G1597	GH_A07G1660	GH_D09G0864	GH_A12G0207	GH_A12G2203
GH_A05G0680	GH_A04G0761	GH_D06G0344	GH_A07G1709	GH_A11G0595
GH_A12G2761	GH_A11G0003	GH_D10G1261	GH_A09G2454	GH_A09G1770
GH_A10G2105	GH_A03G0624	GH_D13G1696	GH_A06G0542	GH_A05G3128
GH_A12G2757	GH_A08G0496	GH_D10G2065	GH_A10G2026	GH_A08G0015
GH_A10G0295	GH_A08G1028	GH_D08G2163	GH_A01G1723	GH_A13G0319
GH_A10G0513	GH_A12G0008	GH_D01G2450	GH_A11G0325	GH_A07G1202
GH_A10G0998	GH_A12G2090	GH_D08G0332	GH_A03G2150	GH_A13G2496
GH_A08G1435	GH_A08G0291	GH_D09G1532	GH_A12G1794	GH_A05G3033
GH_A05G0370	GH_A12G0863	GH_D06G0416	GH_A05G2976	GH_A05G3233
GH_A04G1634	GH_A06G1276	GH_D07G1153	GH_A10G2660	GH_A09G1685
GH_A08G1921	GH_A11G0726	GH_D02G1092	GH_A12G1130	GH_A10G0890
GH_A12G0073	GH_A10G0073	GH_D03G0365	GH_A11G3274	GH_A05G1201
GH_A05G1781	GH_A04G1736	GH_D08G1809	GH_A05G3144	GH_A01G1972
GH_A12G0699	GH_A06G2317	GH_D06G2109	GH_A10G0688	GH_A07G0439
GH_A13G1634	GH_A13G1250	GH_D01G2429	GH_A13G2166	GH_A04G0937
GH_A12G0721	GH_A12G2766	GH_D01G1150	GH_A13G1449	GH_A10G2398
GH_A11G0613	GH_A10G0105	GH_D07G2488	GH_A05G0246	GH_A12G1056
GH_A08G2878	GH_A11G1285	GH_D01G0570	GH_A11G1240	GH_A06G1338
GH_A05G4280	GH_A12G1625	GH_D05G2792	GH_A06G0112	GH_A11G1998
GH_A12G1107	GH_A08G2767	GH_D07G1454	GH_A09G0657	GH_A06G1019
GH_A01G2287	GH_A01G0533	GH_D12G2224	GH_A05G3703	GH_A01G1934
GH_A04G1114	GH_A02G1636	GH_D05G0109	GH_A05G1654	GH_A06G0315
GH_A05G0333	GH_A08G1408	GH_D09G0515	GH_A07G0159	GH_A09G0421
GH_A02G0858	GH_A11G0681	GH_D11G1161	GH_A10G0986	GH_A09G1869
GH_A11G3444	GH_A11G1396	GH_D11G3049	GH_A02G0649	GH_A12G2207
GH_A08G0881	GH_A11G2777	GH_D05G1495	GH_A11G2001	GH_A08G2145
GH_A03G2180	GH_A03G1059	GH_D08G1419	GH_A08G1340	GH_A11G0468
GH_A08G1029	GH_A10G0946	GH_D07G1670	GH_A03G2013	GH_A12G1948
GH_A08G1759	GH_A13G2501	GH_D12G1070	GH_A08G0159	GH_A03G2244
GH_A03G1767	GH_A01G0782	GH_D07G0411	GH_A13G1808	GH_A09G1507
GH_A13G1661	GH_A04G0036	GH_D04G1677	GH_A13G0044	GH_A12G0978
GH_A05G0837	GH_A01G0820	GH_D04G1816	GH_A12G1732	GH_A07G1580
GH_A03G0607	GH_A03G0497	GH_D10G0554	GH_A11G0019	GH_A11G1965
GH_A12G2446	GH_A06G0359	GH_D11G2777	GH_A05G1877	GH_A07G2284
GH_A05G1685	GH_A11G0878	GH_D09G2452	GH_A07G0497	GH_A12G2041
GH_A12G2890	GH_A09G1487	GH_D06G2431	GH_A12G1316	GH_A05G0185
GH_A03G1520	GH_A08G2483	GH_D04G0762	GH_A10G1754	GH_A06G1839
GH_A12G2497	GH_A01G2493	GH_D08G2082	GH_A13G1501	GH_A09G2250
GH_A08G1377	GH_A11G3701	GH_D04G1270	GH_A11G1748	GH_A11G2363
GH_A06G1118	GH_A03G2239	GH_D12G1216	GH_A09G0951	GH_A09G0572
GH_A11G0413	GH_A12G1629	GH_D01G0554	GH_A13G1187	GH_A09G0055
GH_A13G2081	GH_A05G2836	GH_D10G1590	GH_A11G0200	GH_A02G1915
GH_A10G1467	GH_A12G2339	GH_D13G1380	GH_A07G0196	GH_A02G1599
GH_A10G2127	GH_A01G2291	GH_D05G3104	GH_A07G1914	GH_A12G2390
GH_A12G2678	GH_A12G0584	GH_D03G0048	GH_A12G0380	GH_A09G0717
GH_A02G1267	GH_A05G4162	GH_D10G1346	GH_A09G1354	GH_A13G2135
GH_A13G0300	GH_A09G0823	GH_D08G0636	GH_A05G1473	GH_A05G1155
GH_A01G1420	GH_A11G1788	GH_D07G1300	GH_A13G1741	GH_A05G0305
GH_A10G0548	GH_A03G0446	GH_D06G0343	GH_A11G3453	GH_A09G2118
GH_A08G0357	GH_A12G0236	GH_D04G0771	GH_A11G2892	GH_A01G1157
GH_A12G1854	GH_A10G1242	GH_D09G1469	GH_A13G1365	GH_A02G1955
GH_A06G1958	GH_A09G1616	GH_D09G2581	GH_A07G0737	GH_A05G2578
GH_A05G2819	GH_A12G2937	GH_D07G0627	GH_A12G1671	GH_A12G2468
GH_A10G0023	GH_A11G1765	GH_D10G2266	GH_A11G0771	GH_A09G1638
GH_A05G3301	GH_A12G1758	GH_D03G1877	GH_A05G3305	GH_A02G1399
GH_A03G1852	GH_A02G0808	GH_D02G0483	GH_A11G0888	GH_A05G3943
GH_A11G2761	GH_A02G2015	GH_D13G1016	GH_A08G0715	GH_A05G3600
GH_A13G0018	GH_A05G1462	GH_D10G2115	GH_A10G0439	GH_A01G1500
GH_A11G3071	GH_A08G0333	GH_D11G2038	GH_A01G1942	GH_A05G3395
GH_A12G1600	GH_A01G0523	GH_D02G0431	GH_A12G1081	GH_A13G1852
GH_A11G0972	GH_A08G1121	GH_D02G1501	GH_A11G2112	GH_A04G1116
GH_A10G1773	GH_A11G3051	GH_D09G0306	GH_A05G3447	GH_A10G1179
GH_A12G1630	GH_A08G0542	GH_D10G0969	GH_A01G0496	GH_A02G0669
GH_A04G0130	GH_A13G1686	GH_D07G2291	GH_A08G0675	GH_A04G0581
GH_A05G0624	GH_A11G2183	GH_D06G1685	GH_A01G1266	GH_A05G0674
GH_A03G1502	GH_A06G1007	GH_D10G2296	GH_A12G0794	GH_A05G0158
GH_A10G0522	GH_A04G1366	GH_D08G0860	GH_A12G0715	GH_A10G1797
GH_A13G1326	GH_A10G0256	GH_D03G1104	GH_A12G0778	GH_A05G0557
GH_A11G0928	GH_A05G3249	GH_D05G0521	GH_A04G0780	GH_A05G0742
GH_A06G0987	GH_A13G1270	GH_D08G1459	GH_A09G0686	GH_A01G0772
GH_A08G1010	GH_A10G0290	GH_D11G1489	GH_A09G1904	GH_A08G0709
GH_A08G0504	GH_A05G1272	GH_D05G1404	GH_A03G2404	GH_A04G0921
GH_A11G2027	GH_D05G0341	GH_D04G0208	GH_A08G1051	GH_A11G1759
GH_A04G1463	GH_D02G0300	GH_D05G2749	GH_A02G0625	GH_A10G1061
GH_A02G0470	GH_D10G2423	GH_D08G0533	GH_A06G1295	GH_A01G0294
GH_A11G3137	GH_D04G1857	GH_D05G1544	GH_A12G1483	GH_A07G2460
GH_A04G0014	GH_D13G1488	GH_D07G0556	GH_A11G0976	GH_A12G1383
GH_A12G2729	GH_D05G1542	GH_D11G2938	GH_A10G0348	GH_A01G2160
GH_A12G0828	GH_D08G1342	GH_D05G3204	GH_A11G2419	GH_A05G3801
GH_A02G1324	GH_D10G0465	GH_D08G0019	GH_A13G0507	GH_A10G1972
GH_A01G0674	GH_D08G2230	GH_D10G0233	GH_A01G0057	GH_A09G1256
GH_A13G2538	GH_D05G2692	GH_D12G1707	GH_A01G0584	GH_A12G0818
GH_A10G0071	GH_D11G2433	GH_D05G2344	GH_A05G1093	GH_A11G0358
GH_A03G0661	GH_D05G2022	GH_D04G0011	GH_A06G2216	GH_A12G2193
GH_A06G0895	GH_D05G1812	GH_D09G1676	GH_A03G0365	GH_A11G0794
GH_A08G0847	GH_D01G1986	GH_D08G0251	GH_A08G1620	GH_A09G0972
GH_A07G1536	GH_D07G0343	GH_D08G0426	GH_A07G2425	GH_A03G0801
GH_A10G2681	GH_D01G1112	GH_D11G0113	GH_A12G0051	GH_A01G1430
GH_A12G2104	GH_D09G2101	GH_D05G2353	GH_A07G1227	GH_A10G0852
GH_A11G1996	GH_D05G0567	GH_D11G1727	GH_A10G2192	GH_A11G2574
GH_A06G0296	GH_D10G1529	GH_D01G0925	GH_A10G1141	GH_A07G0389
GH_A08G1438	GH_D07G1247	GH_D11G0948	GH_A12G0159	GH_A02G1498
GH_A13G1898	GH_D12G2892	GH_D12G0446	GH_A05G2057	GH_A05G0892
GH_A08G0150	GH_D05G0216	GH_D09G0086	GH_A12G0481	GH_A05G3998
GH_A02G1823	GH_D03G1648	GH_D07G1439	GH_A06G1898	GH_A08G1224
GH_A07G0111	GH_D09G0338	GH_D11G0529	GH_A05G4244	GH_A11G3323
GH_A06G1259	GH_D11G1677	GH_D09G0141	GH_A07G1028	GH_A11G1750
GH_A09G0810	GH_D13G1904	GH_D01G1275	GH_A07G0334	GH_A11G3016
GH_A10G0664	GH_D10G1297	GH_D04G1323	GH_A10G2502	GH_A05G1909
GH_A02G1041	GH_D10G0901	GH_D11G1797	GH_A10G1657	GH_A12G0598
GH_A01G0322	GH_D07G0542	GH_D09G2619	GH_A13G0543	GH_A07G1317
GH_A07G0009	GH_D09G1454	GH_D06G0005	GH_A07G0781	GH_A03G0624
GH_A13G1626	GH_D13G0298	GH_D04G0146	GH_A03G1713	GH_A05G2712
GH_A04G1188	GH_D03G1266	GH_D13G2478	GH_A07G1545	GH_A12G2148
GH_A12G0755	GH_D10G1889	GH_D11G1845	GH_A12G2329	GH_A12G0008
GH_A07G0571	GH_D05G0062	GH_D05G0859	GH_A10G2444	GH_A12G2090
GH_A11G1993	GH_D03G1054	GH_D04G1321	GH_A12G0902	GH_A08G0291
GH_A11G1484	GH_D10G0879	GH_D11G1222	GH_A06G2002	GH_A06G1276
GH_A08G0154	GH_D11G0334	GH_D09G0502	GH_A04G0063	GH_A10G1750
GH_A02G0901	GH_D08G0517	GH_D13G1312	GH_A06G1378	GH_A10G0073
GH_A01G0229	GH_D11G1784	GH_D07G0427	GH_A01G1168	GH_A04G1736
GH_A03G0658	GH_D11G0676	GH_D13G1570	GH_A10G1499	GH_A11G2818
GH_A01G0374	GH_D03G0634	GH_D11G2373	GH_A12G1553	GH_A09G1536
GH_A01G2088	GH_D06G1187	GH_D07G0441	GH_A06G0346	GH_A03G1488
GH_A08G1795	GH_D04G1787	GH_D01G0673	GH_A06G1009	GH_A05G4263
GH_A08G2672	GH_D02G2187	GH_D13G1322	GH_A04G0293	GH_A11G0621
GH_A10G1263	GH_D02G0106	GH_D10G2536	GH_A03G0848	GH_A12G2766
GH_A01G0795	GH_D11G2394	GH_D06G2330	GH_A13G2115	GH_A10G0105
GH_A05G0057	GH_D05G0644	GH_D10G2300	GH_A11G1074	GH_A11G1285
GH_A10G1952	GH_D07G1707	GH_D13G0219	GH_A05G1041	GH_A07G1938
GH_A04G0860	GH_D12G2828	GH_D09G2175	GH_A13G1064	GH_A08G1408
GH_A13G0384	GH_D09G1973	GH_D03G0635	GH_A08G0479	GH_A02G0511
GH_A08G0974	GH_D06G1147	GH_D12G1241	GH_A13G0220	GH_A05G0840
GH_A05G1719	GH_D11G1220	GH_D10G0392	GH_A07G0157	GH_A11G2777
GH_A01G0107	GH_D08G2646	GH_D10G1952	GH_A07G1861	GH_A03G1059
GH_A01G0065	GH_D03G1685	GH_D05G2563	GH_A13G0571	GH_A10G1591
GH_A08G1909	GH_D04G0122	GH_D11G3316	GH_A05G1779	GH_A11G1794
GH_A13G0353	GH_D10G2632	GH_D02G2441	GH_A09G2520	GH_A13G0015
GH_A03G1977	GH_D10G0424	GH_D11G0120	GH_A05G0090	GH_A10G0946
GH_A11G1892	GH_D12G0604	GH_D08G2868	GH_A13G0487	GH_A01G1652
GH_A07G1524	GH_D12G2101	GH_D07G1661	GH_A05G0783	GH_A03G0497
GH_A08G2142	GH_D05G2894	GH_D06G0301	GH_A11G3006	GH_A01G0118
GH_A12G1989	GH_D09G0388	GH_D11G3035	GH_A04G0904	GH_A08G2073
GH_A11G0664	GH_D10G2782	GH_D08G1430	GH_A13G1146	GH_A03G0181
GH_A05G0022	GH_D09G0665	GH_D05G3372	GH_A01G0745	GH_A11G0878
GH_A06G0309	GH_D10G0473	GH_D10G2377	GH_A05G0847	GH_A01G0114
GH_A05G1748	GH_D08G1181	GH_D03G0055	GH_A01G1794	GH_A11G0629
GH_A02G0764	GH_D12G0477	GH_D11G0630	GH_A02G0698	GH_A09G1487
GH_A04G1289	GH_D12G1655	GH_D02G1778	GH_A01G0993	GH_A05G2026
GH_A03G0606	GH_D05G1326	GH_D01G0044	GH_A06G1933	GH_A01G2493
GH_A11G2000	GH_D06G1331	GH_D11G0767	GH_A12G2581	GH_A05G1811
GH_A03G1487	GH_D04G0362	GH_D09G2159	GH_A08G2353	GH_A11G3701
GH_A11G1045	GH_D11G0201	GH_D12G0663	GH_A13G0402	GH_A01G0113
GH_A02G1167	GH_D09G0864	GH_D12G2916	GH_A01G1668	GH_A11G3709
GH_A04G0847	GH_D10G1261	GH_D02G1786	GH_A08G1242	GH_A05G2836
GH_A07G1061	GH_D13G1696	GH_D08G2499	GH_A11G2896	GH_A12G2339
GH_A09G0809	GH_D02G0866	GH_D11G2258	GH_A06G1162	GH_A12G0584
GH_A05G3597	GH_D04G1173	GH_D13G1329	GH_A12G2219	GH_A05G4162
GH_A12G2970	GH_D01G2450	GH_D07G2289	GH_A05G0512	GH_A06G1822
GH_A07G0197	GH_D08G0332	GH_D03G0668	GH_A12G2319	GH_A09G0823
GH_A02G1007	GH_D09G2061	GH_D01G0239	GH_A10G0991	GH_A11G2579
GH_A07G0486	GH_D06G0416	GH_D11G3336	GH_A13G1842	GH_A11G1788
GH_A12G1665	GH_D02G1092	GH_D08G0161	GH_A08G0667	GH_A05G3310
GH_A01G0070	GH_D03G0365	GH_D08G1176	GH_A04G0961	GH_A12G0236
GH_A07G1490	GH_D08G1809	GH_D11G0347	GH_A12G0643	GH_A10G1242
GH_A06G1669	GH_D01G2429	GH_D07G2405	GH_A01G1619	GH_A12G2937
GH_A13G2430	GH_D05G3668	GH_D13G2534	GH_A10G0677	GH_A11G1765
GH_A03G0992	GH_D02G0730	GH_D12G1366	GH_A09G1517	GH_A03G0830
GH_A12G1138	GH_D09G0033	GH_D02G0781	GH_A06G0816	GH_A08G1578
GH_A04G0915	GH_D01G1150	GH_D01G2202	GH_A11G0751	GH_A11G0298
GH_A10G1905	GH_D09G0686	GH_D05G0674	GH_A11G1094	GH_A05G1462
GH_A12G1422	GH_D07G2488	GH_D02G1080	GH_A11G2698	GH_A01G0523
GH_A09G2056	GH_D11G0852	GH_D12G1416	GH_A09G1472	GH_A08G1121
GH_A02G0276	GH_D01G0570	GH_D07G0789	GH_A08G0282	GH_A08G1708
GH_A10G1769	GH_D07G1454	GH_D09G1818	GH_A06G2377	GH_A11G3051
GH_A03G0594	GH_D12G2224	GH_D07G1292	GH_A12G2066	GH_A05G0255
GH_A10G2209	GH_D12G0207	GH_D08G1631	GH_A06G0871	GH_A09G1055
GH_A12G1782	GH_D05G0109	GH_D02G2192	GH_A07G0998	GH_A06G1007
GH_A06G1243	GH_D02G0710	GH_D13G2165	GH_A12G0933	GH_A04G1366
GH_A12G2177	GH_D11G1161	GH_D01G0715	GH_A07G1741	GH_A01G1977
GH_A05G3154	GH_D11G3049	GH_D03G1065	GH_A10G0009	GH_A13G0973
GH_A13G1801	GH_D12G2927	GH_D13G0754	GH_A06G1056	GH_A08G2447
GH_A03G1736	GH_D08G1419	GH_D07G2149	GH_A12G0515	GH_A13G1270
GH_A05G1620	GH_D11G2001	GH_D03G1011	GH_A01G0757	GH_A04G0839
GH_A04G1627	GH_D07G1670	GH_D12G2785	GH_A12G2414	GH_A12G2493
GH_A11G0545	GH_D09G0322	GH_D04G0057	GH_A07G0807	GH_A07G0704
GH_A05G4257	GH_D10G0554	GH_D12G2837	GH_A08G2025	GH_A05G1272
GH_A12G2972	GH_D06G2304	GH_D07G0902	GH_A08G0809	GH_D05G0341
GH_A04G1085	GH_D11G3626	GH_D06G0033	GH_A05G1121	GH_D02G0300
GH_A01G0592	GH_D11G2777	GH_D11G1486	GH_A07G0634	GH_D04G2086
GH_A03G0467	GH_D09G2452	GH_D07G1590	GH_A13G1938	GH_D04G1857
GH_A03G1175	GH_D09G0596	GH_D03G1938	GH_A06G1547	GH_D13G1488
GH_A06G1454	GH_D13G0538	GH_D04G1101	GH_A01G0911	GH_D06G1085
GH_A09G2511	GH_D04G0762	GH_D04G0675	GH_A10G0916	GH_D10G0465
GH_A10G2420	GH_D10G1550	GH_D07G1363	GH_A06G0724	GH_D07G1278
GH_A08G2158	GH_D06G1234	GH_D09G1385	GH_A09G1187	GH_D08G2230
GH_A12G2214	GH_D07G0779	GH_D01G2369	GH_A05G1387	GH_D10G2554
GH_A07G2137	GH_D04G1270	GH_D10G1385	GH_A03G0489	GH_D01G1986
GH_A04G0701	GH_D12G0546	GH_D05G4054	GH_A12G2000	GH_D07G0343
GH_A04G0045	GH_D12G1216	GH_D11G2628	GH_A13G0569	GH_D01G0131
GH_A07G1720	GH_D11G1823	GH_D11G2219	GH_A10G0636	GH_D03G0086
GH_A05G0468	GH_D08G2166	GH_D09G0712	GH_A05G4027	GH_D06G1399
GH_A10G2121	GH_D05G3104	GH_D02G1645	GH_A06G1611	GH_D05G0567
GH_A12G1797	GH_D04G2061	GH_D11G0911	GH_A12G2135	GH_D10G1529
GH_A09G1551	GH_D11G2557	GH_D11G2724	GH_A10G0221	GH_D03G1648
GH_A01G0659	GH_D10G1346	GH_D01G1367	GH_A09G0859	GH_D09G0338
GH_A08G2181	GH_D08G0636	GH_D05G2071	GH_A06G1093	GH_D11G1677
GH_A05G1785	GH_D03G1287	GH_D11G0700	GH_A11G2754	GH_D09G0290
GH_A03G2025	GH_D07G1300	GH_D09G1349	GH_A07G2300	GH_D13G1904
GH_A12G1265	GH_D09G2274	GH_D11G2175	GH_A05G1401	GH_D08G0941
GH_A02G1025	GH_D06G0343	GH_D06G2453	GH_A11G3369	GH_D10G0901
GH_A10G0704	GH_D10G2480	GH_D12G0485	GH_A11G2225	GH_D05G3287
GH_A09G1048	GH_D09G1469	GH_D10G2725	GH_A11G0045	GH_D08G0547
GH_A05G4024	GH_D03G1877	GH_D03G1593	GH_A09G1557	GH_D05G0052
GH_A10G1200	GH_D02G1307	GH_D03G1434	GH_A12G0884	GH_D07G1206
GH_A05G2345	GH_D06G1781	GH_D08G0171	GH_A09G2618	GH_D10G1889
GH_A12G1851	GH_D11G2634	GH_D04G1026	GH_A10G1483	GH_D07G0574
GH_A12G1715	GH_D10G2115	GH_D01G2432	GH_A01G0639	GH_D11G0998
GH_A10G0795	GH_D11G2038	GH_D12G0605	GH_A05G0930	GH_D12G0469
GH_A11G1566	GH_D07G2280	GH_D08G0239	GH_A03G1674	GH_D09G0785
GH_A06G0167	GH_D11G0443	GH_D09G2293	GH_A03G1268	GH_D11G0521
GH_A11G2677	GH_D10G0087	GH_D13G2493	GH_A05G4354	GH_D10G0879
GH_A10G1637	GH_D02G0431	GH_D10G0560	GH_A11G0893	GH_D11G0334
GH_A10G1887	GH_D04G1175	GH_D03G1624	GH_A05G1014	GH_D02G2576
GH_A05G3950	GH_D02G1501	GH_D07G0219	GH_A08G0810	GH_D11G0676
GH_A02G1051	GH_D05G3622	GH_D11G0745	GH_A11G0110	GH_D05G2303
GH_A06G2083	GH_D09G0306	GH_D09G0889	GH_A02G0945	GH_D03G0634
GH_A05G3248	GH_D08G2821	GH_D07G1939	GH_A11G3428	GH_D13G1493
GH_A08G1754	GH_D06G1685	GH_D12G2143	GH_A04G1566	GH_D08G0945
GH_A10G0744	GH_D04G1160	GH_D03G1114	GH_A10G0709	GH_D01G0564
GH_A02G1232	GH_D10G2296	GH_D01G2217	GH_A03G0886	GH_D02G2187
GH_A12G2108	GH_D03G1104	GH_D03G1175	GH_A12G1400	GH_D11G2394
GH_A11G1508	GH_D05G0521	GH_D04G1808	GH_A09G0087	GH_D07G1707
GH_A11G3349	GH_D04G0735	GH_D04G0098	GH_A02G1375	GH_D12G2828
GH_A08G0719	GH_D08G1459	GH_D13G0211	GH_A11G3223	GH_D01G0279
GH_A04G1712	GH_D11G1489	GH_D08G1876	GH_A07G0275	GH_D05G3451
GH_A04G0696	GH_D09G1686	GH_D02G0795	GH_A11G1314	GH_D12G2101
GH_A11G0962	GH_D05G1404	GH_D10G1013	GH_A13G1047	GH_D09G0388
GH_A12G0035	GH_D05G1544	GH_D06G1622	GH_A06G1085	GH_D08G0157
GH_A11G0272	GH_D07G0556	GH_D12G0051	GH_A04G0277	GH_D08G1593
GH_A07G1375	GH_D13G1938	GH_D04G0459	GH_A03G1758	GH_D03G1130
GH_A02G0925	GH_D09G2121	GH_D01G0358	GH_A07G0706	GH_D10G0473
GH_A05G3243	GH_D11G2938	GH_D11G2627	GH_A09G0743	GH_D13G1105
GH_A01G0893	GH_D08G0019	GH_D10G2299	GH_A02G1130	GH_D10G0638
GH_A02G0321	GH_D10G0233	GH_D05G2710	GH_A05G2056	GH_D11G1182
GH_A02G1436	GH_D09G1876	GH_D05G0942	GH_A11G2908	GH_D08G1181
GH_A05G1592	GH_D08G1559	GH_D11G1348	GH_A04G0332	GH_D10G1377
GH_A11G2543	GH_D05G2344	GH_D13G2144	GH_A05G2613	GH_D12G1655
GH_A12G2025	GH_D05G0651	GH_D11G1109	GH_A12G2691	GH_D05G1326
GH_A02G0450	GH_D04G0011	GH_D08G1450	GH_A13G2560	GH_D06G1331
GH_A12G1708	GH_D13G0784	GH_D05G2129	GH_A04G0580	GH_D04G0362
GH_A13G1161	GH_D08G0251	GH_D05G2162	GH_A10G2446	GH_D06G1869
GH_A07G2033	GH_D06G0696	GH_D13G1962	GH_A08G0016	GH_D09G0864
GH_A02G0234	GH_D11G0113	GH_D03G1945	GH_A13G2064	GH_D10G1261
GH_A13G0868	GH_D05G2353	GH_D12G1399	GH_A01G1171	GH_D12G1788
GH_A08G1797	GH_D11G1727	GH_D03G0789	GH_A05G0432	GH_D09G0949
GH_A08G0754	GH_D11G0948	GH_D11G1495	GH_A09G1745	GH_D10G2065
GH_A04G0956	GH_D08G0167	GH_D07G2080	GH_A13G0056	GH_D08G0922
GH_A04G1633	GH_D12G0446	GH_D05G1650	GH_A04G0971	GH_D08G2163
GH_A04G1118	GH_D12G0526	GH_D07G2001	GH_A09G1037	GH_D01G2450
GH_A12G2720	GH_D09G0681	GH_D11G1233	GH_A10G2536	GH_D08G0332
GH_A09G1918	GH_D09G0086	GH_D06G1637	GH_A07G1217	GH_D09G2061
GH_A03G0370	GH_D07G1439	GH_D09G0943	GH_A13G2103	GH_D06G0416
GH_A03G1230	GH_D02G0519	GH_D09G2059	GH_A07G2452	GH_D05G1198
GH_A13G1110	GH_D11G0529	GH_D10G0316	GH_A11G3368	GH_D02G1092
GH_A03G2220	GH_D04G1323	GH_D12G1101	GH_A12G1366	GH_D10G0179
GH_A13G2369	GH_D07G1527	GH_D12G2479	GH_A08G1881	GH_D03G0365
GH_A09G1902	GH_D05G3491	GH_D09G1774	GH_A09G1721	GH_D08G1809
GH_A06G1086	GH_D11G1797	GH_D05G1015	GH_A06G2375	GH_D11G3711
GH_A04G0165	GH_D09G2619	GH_D05G1092	GH_A11G2041	GH_D12G0239
GH_A01G2401	GH_D06G0005	GH_D10G0025	GH_A09G0282	GH_D02G2322
GH_A11G2011	GH_D12G0007	GH_D08G2208	GH_A02G1351	GH_D01G1150
GH_A04G1453	GH_D11G1845	GH_D13G0358	GH_A05G2346	GH_D09G0686
GH_A09G2482	GH_D05G0859	GH_D04G0117	GH_A11G1004	GH_D07G2488
GH_A07G2516	GH_D04G1557	GH_D12G2090	GH_A07G1194	GH_D11G0852
GH_A06G0445	GH_D04G1321	GH_D09G1340	GH_A10G2224	GH_D01G0570
GH_A09G0659	GH_D11G1222	GH_D09G0648	GH_A05G4358	GH_D05G2792
GH_A09G1583	GH_D09G0502	GH_D10G0564	GH_A08G1530	GH_D07G1454
GH_A11G2053	GH_D07G0427	GH_D08G2491	GH_A08G2001	GH_D06G1232
GH_A13G1778	GH_D10G0563	GH_D06G0810	GH_A09G1440	GH_D12G2224
GH_A08G2680	GH_D13G1570	GH_D02G0348	GH_A05G4382	GH_D05G0109
GH_A05G0659	GH_D11G2373	GH_D01G1156	GH_A06G0547	GH_D07G1670
GH_A09G1849	GH_D09G1944	GH_D03G1294	GH_A05G1264	GH_D12G1070
GH_A13G2488	GH_D07G0441	GH_D01G0051	GH_A07G0559	GH_D10G1371
GH_A13G1196	GH_D02G1193	GH_D02G0904	GH_A12G2027	GH_D11G0579
GH_A10G0685	GH_D01G0673	GH_D05G3828	GH_A05G0408	GH_D09G0322
GH_A11G2145	GH_D03G1552	GH_D07G2244	GH_A07G2222	GH_D04G1677
GH_A13G0620	GH_D06G2330	GH_D10G2304	GH_A06G0768	GH_D01G1678
GH_A11G3525	GH_D05G3821	GH_D02G0174	GH_A13G1056	GH_D04G1816
GH_A05G3210	GH_D08G1113	GH_D01G1213	GH_A12G2203	GH_D10G0554
GH_A10G0035	GH_D07G1334	GH_D06G2038	GH_A11G0595	GH_D06G1281
GH_A05G3393	GH_D10G2300	GH_D05G3751	GH_A09G1770	GH_D11G3626
GH_A11G2384	GH_D11G1235	GH_D03G1364	GH_A05G3128	GH_D09G2452
GH_A09G2699	GH_D08G1562	GH_D02G1673	GH_A06G1592	GH_D09G0596
GH_A03G1420	GH_D03G0635	GH_D09G1808	GH_A08G0015	GH_D06G1234
GH_A07G2515	GH_D12G1241	GH_D10G1076	GH_A13G0319	GH_D07G0779
GH_A11G1273	GH_D10G0392	GH_D03G1829	GH_A07G1202	GH_D04G1270
GH_A09G0736	GH_D05G0095	GH_D09G0111	GH_A05G3596	GH_D05G3973
GH_A02G1022	GH_D05G2563	GH_D13G0926	GH_A12G2642	GH_D07G1125
GH_A10G2126	GH_D11G3316	GH_D08G2066	GH_A13G2496	GH_D12G1216
GH_A03G1642	GH_D11G0656	GH_D06G1912	GH_A09G1685	GH_D11G1823
GH_A01G1995	GH_D11G0120	GH_D13G0042	GH_A13G2467	GH_D08G2166
GH_A07G0503	GH_D07G1661	GH_D12G2657	GH_A01G0351	GH_D13G1380
GH_A07G0186	GH_D06G0301	GH_D05G2599	GH_A10G0890	GH_D06G1385
GH_A03G1070	GH_D11G3035	GH_D09G0985	GH_A13G1535	GH_D05G3104
GH_A11G1939	GH_D08G1430	GH_D08G1991	GH_A01G1972	GH_D07G1751
GH_A06G0828	GH_D05G3372	GH_D07G0118	GH_A04G1160	GH_D10G1346
GH_A04G0909	GH_D10G2377	GH_D11G0282	GH_A09G0060	GH_D08G0636
GH_A01G0214	GH_D13G2461	GH_D05G2604	GH_A07G0439	GH_D07G1300
GH_A01G1736	GH_D03G0055	GH_D02G0034	GH_A02G1732	GH_D11G1303
GH_A02G0512	GH_D11G0630	GH_D08G2047	GH_A03G1667	GH_D09G2274
GH_A03G1370	GH_D11G2708	GH_D09G2115	GH_A12G0381	GH_D10G1736
GH_A01G2015	GH_D02G2476	GH_D08G1261	GH_A10G2398	GH_D06G0343
GH_A07G0792	GH_D01G0044	GH_D07G0448	GH_A11G1896	GH_D09G1469
GH_A05G3615	GH_D12G0663	GH_D11G1444	GH_A12G1056	GH_D10G2266
GH_A11G0643	GH_D12G2916	GH_D09G0057	GH_A08G0737	GH_D03G1877
GH_A10G1951	GH_D02G1786	GH_D13G1300	GH_A06G1338	GH_D13G1016
GH_A03G1528	GH_D10G2378	GH_D08G1041	GH_A11G1998	GH_D11G2634
GH_A01G1070	GH_D13G1329	GH_D09G1040	GH_A06G1019	GH_D11G2038
GH_A05G0994	GH_D06G1367	GH_D07G0944	GH_A01G1934	GH_D12G0214
GH_A05G3323	GH_D01G1806	GH_D05G2637	GH_A06G0315	GH_D06G2171
GH_A09G0771	GH_D05G4046	GH_D03G1543	GH_A09G0421	GH_D11G0507
GH_A08G2429	GH_D01G0239	GH_D13G1297	GH_A12G2207	GH_D10G0087
GH_A11G1171	GH_D05G3902	GH_D13G2111	GH_A08G2145	GH_D02G0259
GH_A01G0026	GH_D11G3336	GH_D06G1255	GH_A11G0468	GH_D04G1175
GH_A03G1703	GH_D08G0161	GH_D11G1869	GH_A12G0978	GH_D02G1501
GH_A13G0510	GH_D11G0472	GH_D08G2744	GH_A07G1580	GH_D09G0306
GH_A08G0859	GH_D08G1176	GH_D09G1962	GH_A02G2022	GH_D08G2821
GH_A11G0703	GH_D04G0405	GH_D06G1709	GH_A12G2469	GH_D06G1685
GH_A12G0013	GH_D07G2405	GH_D02G0253	GH_A13G0260	GH_D10G2296
GH_A05G1286	GH_D10G0753	GH_D12G0749	GH_A03G2440	GH_D03G1104
GH_A04G1367	GH_D12G1995	GH_D05G0657	GH_A12G1947	GH_D06G0456
GH_A10G1507	GH_D12G1366	GH_D04G1862	GH_A03G0720	GH_D05G0521
GH_A06G1083	GH_D02G0781	GH_D05G0883	GH_A11G1965	GH_D13G1127
GH_A08G2171	GH_D10G0050	GH_D12G0123	GH_A07G2284	GH_D04G0735
GH_A05G3745	GH_D01G2202	GH_D11G0815	GH_A09G1819	GH_D08G1459
GH_A13G2354	GH_D05G0674	GH_D10G0873	GH_A10G0223	GH_D10G1035
GH_A03G0835	GH_D05G1062	GH_D04G0570	GH_A05G0185	GH_D02G2179
GH_A12G1802	GH_D12G2012	GH_D13G2120	GH_A07G1250	GH_D11G1489
GH_A09G2186	GH_D05G1947	GH_D13G1480	GH_A06G1839	GH_D09G1686
GH_A01G1719	GH_D12G1416	GH_D08G2605	GH_A13G1727	GH_D01G0817
GH_A05G3503	GH_D07G1073	GH_D10G0329	GH_A07G0001	GH_D05G1404
GH_A12G1021	GH_D09G1818	GH_D09G1719	GH_A11G2363	GH_D05G1544
GH_A13G2551	GH_D05G2570	GH_D09G2024	GH_A02G1915	GH_D02G1819
GH_A06G1204	GH_D12G0388	GH_D09G1997	GH_A02G1599	GH_D13G1938
GH_A06G0454	GH_D07G1292	GH_D09G1730	GH_A05G0212	GH_D07G1117
GH_A12G0464	GH_D09G2456	GH_D03G1821	GH_A01G2508	GH_D09G2121
GH_A06G1254	GH_D01G1424	GH_D11G0901	GH_A01G0640	GH_D02G0704
GH_A13G1214	GH_D11G2439	GH_D11G0058	GH_A08G1181	GH_D08G0019
GH_A02G1580	GH_D01G0495	GH_D10G1728	GH_A13G2135	GH_D05G2344
GH_A02G1444	GH_D13G2165	GH_D09G1961	GH_A07G1381	GH_D05G0651
GH_A01G0983	GH_D01G0715	GH_D01G2089	GH_A05G1155	GH_D12G0322
GH_A13G2112	GH_D03G1065	GH_D11G1810	GH_A09G2118	GH_D13G0784
GH_A10G1191	GH_D13G0754	GH_D07G0782	GH_A12G0243	GH_D06G0696
GH_A05G0160	GH_D07G2149	GH_D11G1101	GH_A12G2468	GH_D05G2564
GH_A08G0011	GH_D03G1011	GH_D13G0564	GH_A10G0247	GH_D12G0446
GH_A04G0864	GH_D04G1519	GH_D07G1314	GH_A09G1638	GH_D10G1877
GH_A03G0074	GH_D12G2785	GH_D05G1207	GH_A02G1399	GH_D09G0086
GH_A11G1113	GH_D04G0057	GH_D05G2509	GH_A03G2358	GH_D13G2064
GH_A02G1981	GH_D11G2141	GH_D13G2568	GH_A05G3943	GH_D05G1753
GH_A05G1108	GH_D07G0902	GH_D12G1429	GH_A05G0865	GH_D11G0529
GH_A05G3202	GH_D11G1486	GH_D07G2376	GH_A05G3395	GH_D01G1275
GH_A13G0828	GH_D11G0761	GH_D09G0653	GH_A13G1852	GH_D04G1323
GH_A03G0136	GH_D10G2077	GH_D06G1854	GH_A08G0804	GH_D07G1527
GH_A04G0105	GH_D04G1101	GH_D11G3792	GH_A09G0081	GH_D11G1797
GH_A02G1251	GH_D05G1642	GH_D08G0395	GH_A05G0674	GH_D03G0582
GH_A09G2516	GH_D13G0346	GH_D10G2071	GH_A05G0158	GH_D09G2619
GH_A06G1888	GH_D07G1363	GH_D01G2567	GH_A09G0994	GH_D06G0005
GH_A12G2428	GH_D02G2133	GH_D09G0077	GH_A11G1385	GH_D13G2478
GH_A08G0072	GH_D09G1385	GH_D08G0586	GH_A05G0557	GH_D10G1383
GH_A04G0649	GH_D01G2369	GH_D01G0226	GH_A05G0742	GH_D01G2123
GH_A10G1120	GH_D10G1142	GH_D05G2345	GH_A08G2369	GH_D12G0007
GH_A10G1071	GH_D10G1385	GH_D09G1160	GH_A01G0772	GH_D05G0859
GH_A07G1549	GH_D11G3468	GH_D08G1895	GH_A05G2756	GH_D01G1197
GH_A03G1278	GH_D05G4054	GH_D13G0325	GH_A09G2316	GH_D10G1857
GH_A09G1028	GH_D03G0999	GH_D02G1953	GH_A08G0709	GH_D04G1557
GH_A02G0802	GH_D04G0408	GH_D10G1407	GH_A04G0921	GH_D10G1604
GH_A08G1748	GH_D11G2628	GH_D12G1951	GH_A13G2471	GH_D11G1732
GH_A01G0697	GH_D11G2219	GH_D02G0625	GH_A11G1759	GH_D04G1321
GH_A05G0824	GH_D05G1981	GH_D01G2556	GH_A13G1518	GH_D11G1222
GH_A03G2434	GH_D02G1645	GH_D05G2487	GH_A01G2323	GH_D09G0502
GH_A10G0580	GH_D06G1117	GH_D03G0828	GH_A01G0294	GH_D13G1312
GH_A13G0687	GH_D11G0911	GH_D12G1901	GH_A07G2460	GH_D12G0157
GH_A05G2109	GH_D12G1296	GH_D12G1742	GH_A12G1383	GH_D10G0563
GH_A01G0765	GH_D01G1367	GH_D02G0595	GH_A02G0146	GH_D13G1570
GH_A06G0795	GH_D09G1548	GH_D05G0694	GH_A07G1561	GH_D09G1944
GH_A05G2550	GH_D05G2071	GH_D06G0266	GH_A10G1972	GH_D07G0441
GH_A02G0435	GH_D09G1349	GH_D13G0398	GH_A11G0759	GH_D03G1552
GH_A13G1109	GH_D11G2175	GH_D11G2071	GH_A10G1476	GH_D06G1825
GH_A07G0870	GH_D06G2453	GH_D05G1025	GH_A06G0526	GH_D06G2330
GH_A05G4114	GH_D12G1426	GH_D04G0419	GH_A11G0145	GH_D13G1641
GH_A10G0534	GH_D10G2725	GH_D06G0331	GH_A09G1256	GH_D10G2300
GH_A07G0132	GH_D08G1811	GH_D07G1866	GH_A12G0818	GH_D05G2220
GH_A05G3967	GH_D05G0063	GH_D09G0096	GH_A11G0358	GH_D05G3721
GH_A08G2195	GH_D05G0337	GH_D06G1638	GH_A05G1695	GH_D01G2538
GH_A09G0332	GH_D03G1593	GH_D09G0503	GH_A12G2193	GH_D06G0767
GH_A11G0718	GH_D03G1434	GH_D07G1942	GH_A10G0044	GH_D03G0635
GH_A08G0948	GH_D08G0171	GH_D08G1882	GH_A06G1782	GH_D12G1241
GH_A06G1591	GH_D12G0985	GH_D07G1301	GH_A10G0915	GH_D05G0095
GH_A05G0727	GH_D01G2432	GH_D11G0384	GH_A03G0801	GH_D10G1952
GH_A11G3305	GH_D08G2245	GH_D09G1299	GH_A10G0852	GH_D04G1043
GH_A08G0641	GH_D05G2201	GH_D09G1217	GH_A08G1869	GH_D06G0079
GH_A05G1420	GH_D12G0605	GH_D06G0797	GH_A09G0632	GH_D11G3316
GH_A05G0460	GH_D12G2716	GH_D11G1060	GH_A12G2182	GH_D11G0656
GH_A11G0862	GH_D09G2293	GH_D13G1862	GH_A11G2574	GH_D11G0120
GH_A09G1258	GH_D13G2493	GH_D02G1699	GH_A07G0389	GH_D11G3035
GH_A08G0549	GH_D10G0560	GH_D01G1124	GH_A05G3728	GH_D12G2887
GH_A08G0518	GH_D03G1624	GH_D03G1082	GH_A02G1498	GH_D06G2110
GH_A03G1234	GH_D12G2694	GH_D08G0363	GH_A05G0892	GH_D08G1430
GH_A10G1825	GH_D07G0219	GH_D06G1075	GH_A04G1755	GH_D05G3372
GH_A06G0910	GH_D10G0353	GH_D07G1679	GH_A05G3998	GH_D13G2461
GH_A04G0216	GH_D11G0745	GH_D11G1741	GH_A11G3323	GH_D03G0055
GH_A09G2346	GH_D13G2456	GH_D04G0211	GH_A11G1750	GH_D11G0630
GH_A04G0615	GH_D12G1148	GH_D02G0687	GH_A11G3016	GH_D06G2247
GH_A04G0378	GH_D09G0889	GH_D06G1105	GH_A05G1909	GH_D01G0044
GH_A10G0703	GH_D07G1939	GH_D03G0564	GH_A12G1938	GH_D10G1366
GH_A04G0662	GH_D09G0355	GH_D12G1668	GH_A12G0598	GH_D12G2916
GH_A06G0721	GH_D09G2445	GH_D07G0519	GH_A12G0291	GH_D02G1786
GH_A06G0817	GH_D08G2450	GH_D05G1101	GH_A07G1660	GH_D06G1367
GH_A13G1058	GH_D07G1418	GH_D11G0923	GH_A04G0761	GH_D07G1692
GH_A06G0626	GH_D02G2522	GH_D10G0046	GH_A03G0624	GH_D01G1806
GH_A07G1424	GH_D07G0280	GH_D01G0038	GH_A09G1559	GH_D07G2289
GH_A05G2207	GH_D01G2217	GH_D03G1586	GH_A08G0496	GH_D03G0668
GH_A05G2931	GH_D03G1175	GH_D11G3096	GH_A08G1028	GH_D11G3336
GH_A05G3742	GH_D10G0228	GH_D07G1718	GH_A13G1765	GH_D13G1754
GH_A05G2486	GH_D04G1084	GH_D06G2411	GH_A10G1457	GH_D08G0161
GH_A11G0815	GH_D06G0952	GH_D07G0586	GH_A12G2148	GH_D07G0270
GH_A02G1930	GH_D08G1876	GH_D08G0592	GH_A12G0008	GH_D10G0927
GH_A11G0674	GH_D10G1013	GH_D12G2969	GH_A12G2090	GH_D06G1986
GH_A03G1202	GH_D06G1622	GH_D03G1972	GH_A12G0863	GH_D06G1595
GH_A10G1520	GH_D12G0051	GH_D08G2038	GH_A06G1276	GH_D04G0405
GH_A13G2424	GH_D04G0459	GH_D04G1241	GH_A11G0726	GH_D13G1371
GH_A09G1349	GH_D07G2338	GH_D09G1877	GH_A10G1750	GH_D12G0655
GH_A10G1445	GH_D01G0358	GH_D13G2420	GH_A10G0073	GH_D07G2405
GH_A13G0275	GH_D13G1720	GH_D13G1134	GH_A04G0602	GH_D12G1995
GH_A02G2000	GH_D11G2627	GH_D06G0423	GH_A04G1736	GH_D13G2534
GH_A13G0263	GH_D06G2123	GH_D04G0105	GH_A11G2818	GH_D12G1366
GH_A03G2446	GH_D10G2299	GH_D10G2049	GH_A09G1536	GH_D02G0393
GH_A05G3476	GH_D05G2710	GH_D08G0406	GH_A03G1488	GH_D08G1188
GH_A03G2337	GH_D07G1128	GH_D13G0860	GH_A11G0621	GH_D05G0674
GH_A01G2111	GH_D13G0243	GH_D08G1755	GH_A06G2317	GH_D02G1080
GH_A10G0621	GH_D01G1577	GH_D10G0906	GH_A13G1250	GH_D05G1062
GH_A03G0247	GH_D05G0942	GH_D10G2749	GH_A12G2766	GH_D12G1416
GH_A06G1067	GH_D06G0698	GH_D12G2211	GH_A11G1285	GH_D07G1073
GH_A10G0815	GH_D11G1348	GH_D11G2913	GH_A12G1625	GH_D07G0789
GH_A05G4312	GH_D05G2129	GH_D09G0180	GH_A08G2767	GH_D12G0388
GH_A03G1916	GH_D09G0470	GH_D11G2815	GH_A13G0942	GH_D07G1292
GH_A12G2537	GH_D01G2141	GH_D05G2731	GH_A08G1408	GH_D09G2456
GH_A01G2371	GH_D08G2448	GH_D04G0230	GH_A11G1396	GH_D01G0495
GH_A05G1357	GH_D03G1945	GH_D07G1807	GH_A11G2777	GH_D04G0579
GH_A12G1696	GH_D05G1689	GH_D02G0786	GH_A03G1059	GH_D01G0715
GH_A03G2295	GH_D10G0578	GH_D04G1663	GH_A10G1591	GH_D03G1065
GH_A03G0812	GH_D12G1399	GH_D08G1007	GH_A11G1794	GH_D02G1192
GH_A07G2521	GH_D03G0789	GH_D03G1942	GH_A13G0015	GH_D13G0754
GH_A05G1593	GH_D11G1495	GH_D08G1814	GH_A05G1517	GH_D07G2149
GH_A07G0585	GH_D01G0272	GH_D04G0433	GH_A06G0657	GH_D12G2589
GH_A06G0660	GH_D11G3791	GH_D10G2244	GH_A10G0946	GH_D08G1781
GH_A03G0418	GH_D07G2080	GH_D08G2242	GH_A13G2501	GH_D08G2606
GH_A13G1034	GH_D12G2953	GH_D05G0464	GH_A01G0782	GH_D12G2785
GH_A13G0367	GH_D09G2550	GH_D10G1932	GH_A07G1190	GH_D04G0057
GH_A02G0066	GH_D05G1650	GH_D08G1980	GH_A01G0820	GH_D12G2837
GH_A02G0606	GH_D07G2001	GH_D10G2487	GH_A03G0497	GH_D10G1124
GH_A09G1267	GH_D11G1233	GH_D13G0711	GH_A01G0118	GH_D08G1070
GH_A09G2180	GH_D03G0752	GH_D08G1236	GH_A08G2073	GH_D07G0902
GH_A12G1985	GH_D11G0638	GH_D05G0123	GH_A06G0359	GH_D06G0033
GH_A12G0587	GH_D09G2059	GH_D04G0578	GH_A11G0878	GH_D04G0314
GH_A05G3389	GH_D13G0911	GH_D10G0414	GH_A01G0114	GH_D03G0533
GH_A02G1182	GH_D10G0316	GH_D08G2466	GH_A11G0629	GH_D11G1486
GH_A13G2138	GH_D12G2479	GH_D11G0607	GH_A09G1487	GH_D11G0761
GH_A04G0782	GH_D09G1774	GH_D03G1828	GH_A02G1230	GH_D12G2306
GH_A01G0995	GH_D05G1015	GH_D09G2136	GH_A01G2493	GH_D01G0005
GH_A05G2858	GH_D05G1092	GH_D12G2782	GH_A06G1163	GH_D04G1101
GH_A09G2632	GH_D11G1900	GH_D10G0156	GH_A11G3701	GH_D12G2382
GH_A01G2074	GH_D08G2208	GH_D05G0722	GH_A03G2239	GH_D04G0675
GH_A03G1735	GH_D11G0499	GH_D08G2628	GH_A01G0113	GH_D11G2541
GH_A01G1287	GH_D13G0358	GH_D07G1483	GH_A12G1629	GH_D07G1363
GH_A01G2501	GH_D11G2248	GH_D09G0047	GH_A05G2836	GH_D13G2181
GH_A03G1047	GH_D08G0486	GH_D06G0491	GH_A07G2395	GH_D04G0919
GH_A13G1413	GH_D03G1646	GH_D08G2392	GH_A08G0860	GH_D09G1385
GH_A10G1852	GH_D04G0117	GH_D11G0003	GH_A12G0584	GH_D01G2369
GH_A12G2362	GH_D12G2090	GH_D06G1379	GH_A05G4162	GH_D13G2402
GH_A01G0370	GH_D09G1340	GH_D12G2730	GH_A09G0823	GH_D08G0379
GH_A09G2358	GH_D09G0648	GH_D10G2341	GH_A11G2579	GH_D05G0228
GH_A03G1348	GH_D10G0564	GH_D05G3599	GH_A11G1788	GH_D10G1142
GH_A12G1411	GH_D08G2491	GH_D08G1456	GH_A05G3310	GH_D10G1385
GH_A04G0759	GH_D06G0810	GH_D04G0766	GH_A03G0446	GH_D01G1919
GH_A07G2347	GH_D10G2575	GH_D02G0002	GH_A12G0215	GH_D06G2004
GH_A02G0195	GH_D02G0348	GH_D08G0509	GH_A12G0236	GH_D05G4054
GH_A11G0849	GH_D01G1156	GH_D12G1378	GH_A10G1242	GH_D03G0999
GH_A03G1086	GH_D05G1961	GH_D02G1792	GH_A12G2937	GH_D02G0294
GH_A07G1640	GH_D01G0051	GH_D07G1620	GH_A07G2392	GH_D04G0408
GH_A07G1963	GH_D04G0562	GH_D06G0421	GH_A11G1765	GH_D11G2628
GH_A11G2975	GH_D01G0329	GH_D13G0260	GH_A12G1758	GH_D11G2219
GH_A03G0389	GH_D04G1989	GH_D03G1545	GH_A05G4220	GH_D01G0907
GH_A12G0172	GH_D02G0904	GH_D01G0668	GH_A08G1578	GH_D09G0712
GH_A08G2270	GH_D05G3828	GH_D08G1680	GH_A11G0298	GH_D02G1645
GH_A02G1693	GH_D04G1786	GH_D03G1446	GH_A05G1462	GH_D06G1117
GH_A06G0764	GH_D01G0657	GH_D12G2238	GH_A01G0523	GH_D11G0911
GH_A04G1257	GH_D02G0174	GH_D12G0673	GH_A08G1708	GH_D01G1367
GH_A02G0631	GH_D01G1213	GH_D09G1440	GH_A01G0877	GH_D09G1548
GH_A11G0004	GH_D06G2038	GH_D04G1252	GH_A11G3051	GH_D12G0494
GH_A06G0316	GH_D03G0731	GH_D05G3549	GH_A08G0542	GH_D05G2071
GH_A02G2010	GH_D05G3751	GH_D08G1673	GH_A09G1055	GH_D09G1349
GH_A13G1596	GH_D03G1364	GH_D07G0141	GH_A05G3981	GH_D11G2175
GH_A12G2579	GH_D02G1825	GH_D08G0809	GH_A06G1007	GH_D06G2453
GH_A09G1912	GH_D09G1808	GH_D13G2195	GH_A04G1366	GH_D11G2966
GH_A10G0528	GH_D10G1076	GH_D12G0513	GH_A13G1380	GH_D08G1811
GH_A13G1359	GH_D09G0111	GH_D09G0004	GH_A10G0263	GH_D05G0063
GH_A01G1647	GH_D13G0926	GH_D11G3482	GH_A01G1977	GH_D05G0337
GH_A11G3316	GH_D06G1912	GH_D06G2190	GH_A13G0973	GH_D03G1593
GH_A07G2215	GH_D12G2657	GH_D13G2236	GH_A13G1270	GH_D12G0985
GH_A01G2468	GH_D05G2599	GH_D04G1265	GH_A04G0839	GH_D01G2432
GH_A09G0641	GH_D06G0127	GH_D13G2093	GH_A10G0290	GH_D05G2201
GH_A05G0784	GH_D09G0985	GH_D02G1386	GH_A07G0446	GH_D12G0605
GH_A06G0478	GH_D11G2067	GH_D05G3076	GH_A05G1272	GH_D05G0390
GH_A09G0687	GH_D07G0118	GH_D13G2541	GH_D04G0014	GH_D08G0239
GH_A05G2826	GH_D11G0282	GH_D08G2600	GH_D05G0341	GH_D09G2293
GH_A01G0143	GH_D05G2604	GH_D03G0357	GH_D02G0300	GH_D13G2493
GH_A12G0565	GH_D02G0034	GH_D05G0744	GH_D04G2086	GH_D11G1658
GH_A05G2315	GH_D13G0949	GH_D11G1471	GH_D10G2423	GH_D09G0813
GH_A02G1539	GH_D07G0448	GH_D09G1953	GH_D04G1857	GH_D03G1624
GH_A09G1884	GH_D09G0057	GH_D05G3286	GH_D13G1488	GH_D11G0745
GH_A03G1486	GH_D13G2230	GH_D09G1796	GH_D04G1636	GH_D13G2456
GH_A12G0647	GH_D05G0353	GH_D11G2499	GH_D05G1542	GH_D13G1551
GH_A02G1046	GH_D13G1300	GH_D01G0462	GH_D06G1085	GH_D09G0889
GH_A09G2594	GH_D11G2580	GH_D11G3327	GH_D10G0465	GH_D06G0814
GH_A11G0222	GH_D10G0783	GH_D11G1518	GH_D05G2692	GH_D13G1806
GH_A12G0137	GH_D05G2637	GH_D06G0290	GH_D05G2022	GH_D09G1314
GH_A12G0577	GH_D03G1543	GH_D01G0208	GH_D05G2874	GH_D11G1826
GH_A11G1305	GH_D13G1297	GH_D08G2453	GH_D05G1812	GH_D01G2217
GH_A11G1875	GH_D11G3064	GH_D08G0565	GH_D01G1986	GH_D02G1489
GH_A07G1555	GH_D06G1255	GH_D13G2547	GH_D12G1904	GH_D03G1175
GH_A02G1803	GH_D08G0656	GH_D08G2439	GH_D01G1112	GH_D04G0098
GH_A10G0369	GH_D08G2744	GH_D05G0017	GH_D09G2101	GH_D02G1533
GH_A05G3474	GH_D09G1962	GH_D09G0757	GH_D01G0131	GH_D12G0447
GH_A05G2693	GH_D04G2081	GH_D10G2067	GH_D03G0086	GH_D10G1013
GH_A08G1973	GH_D06G1709	GH_D05G0340	GH_D06G1399	GH_D06G1622
GH_A13G0626	GH_D02G0253	GH_D09G0934	GH_D05G0567	GH_D12G0219
GH_A10G0718	GH_D05G0657	GH_D04G0212	GH_D10G1529	GH_D12G0051
GH_A05G1998	GH_D04G1862	GH_D05G1936	GH_D12G2078	GH_D04G0459
GH_A09G2431	GH_D01G1119	GH_D05G1832	GH_D04G1843	GH_D11G0188
GH_A08G0217	GH_D08G2780	GH_D11G2914	GH_D10G0880	GH_D07G0192
GH_A12G2946	GH_D05G0883	GH_D04G0143	GH_D05G0216	GH_D13G1720
GH_A02G1488	GH_D12G0123	GH_D11G3272	GH_D09G0338	GH_D11G2627
GH_A08G1347	GH_D11G0815	GH_D11G1750	GH_D11G0782	GH_D01G1041
GH_A06G0360	GH_D01G1111	GH_D05G0878	GH_D13G1904	GH_D03G0575
GH_A13G0360	GH_D10G0873	GH_D02G1660	GH_D10G1297	GH_D08G0233
GH_A01G1280	GH_D01G0192	GH_D03G0739	GH_D10G0901	GH_D08G1828
GH_A13G1088	GH_D13G2120	GH_D05G3273	GH_D05G3287	GH_D05G2710
GH_A07G2133	GH_D13G1480	GH_D07G1806	GH_D08G0547	GH_D13G0243
GH_A06G0599	GH_D10G0329	GH_D08G0998	GH_D05G0052	GH_D01G1577
GH_A05G0569	GH_D09G1719	GH_D11G0883	GH_D13G0298	GH_D05G0942
GH_A03G0429	GH_D10G0676	GH_D01G1007	GH_D03G1266	GH_D05G0546
GH_A12G2635	GH_D13G1104	GH_D02G0543	GH_D07G1206	GH_D06G0698
GH_A10G0799	GH_D09G1997	GH_D06G0682	GH_D10G1889	GH_D11G1348
GH_A01G1591	GH_D13G1194	GH_D11G0839	GH_D11G0998	GH_D13G2144
GH_A07G0426	GH_D09G1730	GH_D10G2319	GH_D12G0469	GH_D08G1450
GH_A06G0229	GH_D03G1821	GH_D07G1710	GH_D03G0667	GH_D13G2066
GH_A04G1049	GH_D11G0901	GH_D01G0417	GH_D01G2040	GH_D11G1290
GH_A07G1900	GH_D11G0058	GH_D03G1305	GH_D09G0844	GH_D04G0349
GH_A12G0811	GH_D10G1728	GH_D10G1200	GH_D08G0573	GH_D12G2954
GH_A12G1901	GH_D09G1961	GH_D07G0439	GH_D04G0217	GH_D13G1962
GH_A03G0141	GH_D12G2629	GH_D05G2442	GH_D11G0521	GH_D03G1945
GH_A09G1154	GH_D01G2089	GH_D11G1554	GH_D10G0879	GH_D11G2277
GH_A10G1796	GH_D11G1810	GH_D01G2402	GH_D11G0334	GH_D10G0578
GH_A01G1149	GH_D07G2171	GH_D01G2526	GH_D02G2576	GH_D04G1585
GH_A08G1806	GH_D03G1826	GH_D07G0261	GH_D05G0975	GH_D12G1399
GH_A11G1020	GH_D11G1101	GH_D13G0479	GH_D11G1784	GH_D08G2357
GH_A05G1440	GH_D05G0576	GH_D08G2206	GH_D11G0676	GH_D03G0789
GH_A06G1932	GH_D06G1541	GH_D03G0344	GH_D05G2303	GH_D11G1495
GH_A09G1739	GH_D05G2509	GH_D02G0066	GH_D03G0634	GH_D11G3791
GH_A03G2155	GH_D12G1429	GH_D09G2317	GH_D06G1187	GH_D07G2080
GH_A05G0520	GH_D06G1854	GH_D07G1656	GH_D13G1493	GH_D12G2953
GH_A12G0473	GH_D05G2058	GH_D05G0704	GH_D08G0945	GH_D09G2550
GH_A05G0080	GH_D11G3792	GH_D11G0599	GH_D02G0106	GH_D07G2001
GH_A01G1039	GH_D02G1828	GH_D10G2781	GH_D02G0656	GH_D06G1193
GH_A11G1686	GH_D02G0877	GH_D10G0015	GH_D11G2394	GH_D11G1233
GH_A01G1653	GH_D01G2567	GH_D12G2203	GH_D07G1707	GH_D06G1637
GH_A11G3169	GH_D09G0077	GH_D12G1431	GH_D09G1973	GH_D11G0638
GH_A10G1259	GH_D02G0732	GH_D05G2182	GH_D06G1147	GH_D09G0943
GH_A11G1489	GH_D08G0586	GH_D06G0763	GH_D11G1220	GH_D01G0675
GH_A12G0272	GH_D01G0226	GH_D13G2601	GH_D01G0279	GH_D13G2148
GH_A12G1824	GH_D10G0678	GH_D07G0083	GH_D13G2444	GH_D02G1439
GH_A02G2048	GH_D09G1160	GH_D12G2401	GH_D12G2101	GH_D12G1101
GH_A07G2581	GH_D08G1895	GH_D08G0028	GH_D05G2894	GH_D09G1774
GH_A05G3777	GH_D02G1953	GH_D10G0248	GH_D09G0388	GH_D05G1015
GH_A05G3914	GH_D10G1407	GH_D07G1691	GH_D08G0157	GH_D05G0032
GH_A03G0022	GH_D13G2390	GH_D03G0092	GH_D05G2808	GH_D05G1092
GH_A10G0272	GH_D05G1056	GH_D01G1774	GH_D10G2782	GH_D06G2223
GH_A03G2340	GH_D12G1951	GH_D01G1020	GH_D09G0665	GH_D08G2208
GH_A13G0540	GH_D08G1578	GH_D04G0163	GH_D10G0473	GH_D05G1974
GH_A01G1574	GH_D03G0828	GH_D13G2540	GH_D10G0638	GH_D08G1237
GH_A02G1180	GH_D12G1901	GH_D11G0834	GH_D11G1182	GH_D08G0486
GH_A03G0303	GH_D02G0595	GH_D11G3584	GH_D08G1181	GH_D12G2090
GH_A06G0832	GH_D05G2798	GH_D11G2796	GH_D12G0477	GH_D09G1340
GH_A09G2166	GH_D08G0286	GH_D07G0065	GH_D05G1326	GH_D10G0564
GH_A07G0861	GH_D08G0222	GH_D04G1503	GH_D07G2234	GH_D10G1375
GH_A08G2161	GH_D06G0266	GH_D08G1956	GH_D06G1331	GH_D11G0703
GH_A06G1774	GH_D04G1650	GH_D03G1939	GH_D04G0362	GH_D03G1920
GH_A07G1404	GH_D12G2349	GH_D09G2443	GH_D09G0864	GH_D02G0348
GH_A13G2211	GH_D13G0398	GH_D11G1082	GH_D10G1261	GH_D09G1562
GH_A01G0367	GH_D13G0735	GH_D05G2082	GH_D13G1696	GH_D01G1156
GH_A03G1489	GH_D11G2071	GH_D08G2521	GH_D10G2065	GH_D05G2405
GH_A05G0007	GH_D05G1025	GH_D04G1040	GH_D08G0709	GH_D01G0051
GH_A10G0789	GH_D08G2829	GH_D09G1514	GH_D08G0810	GH_D08G1497
GH_A09G1509	GH_D04G0419	GH_D10G1824	GH_D08G0922	GH_D04G0562
GH_A11G1069	GH_D04G1528	GH_D09G2069	GH_D08G2163	GH_D02G1261
GH_A07G1709	GH_D06G0331	GH_D04G2023	GH_D08G0332	GH_D02G0904
GH_A09G2454	GH_D06G1239	GH_D05G1416	GH_D06G0416	GH_D05G3828
GH_A06G0542	GH_D01G0707	GH_D05G0984	GH_D02G0846	GH_D04G1786
GH_A13G0382	GH_D10G2519	GH_D11G0737	GH_D02G1092	GH_D01G0657
GH_A11G0325	GH_D09G0096	GH_D08G1641	GH_D03G0365	GH_D02G0174
GH_A10G0207	GH_D06G1638	GH_D06G1203	GH_D08G1809	GH_D01G1213
GH_A13G2482	GH_D10G0557	GH_D06G0171	GH_D05G0309	GH_D06G2038
GH_A10G1402	GH_D09G0503	GH_D11G0739	GH_D08G0304	GH_D05G3751
GH_A01G1084	GH_D07G1942	GH_D07G0338	GH_D11G3711	GH_D05G3258
GH_A02G1227	GH_D08G2481	GH_D03G1177	GH_D09G0033	GH_D03G1364
GH_A03G2150	GH_D09G1299	GH_D13G2338	GH_D13G2007	GH_D10G0992
GH_A12G1794	GH_D12G2133	GH_D04G2009	GH_D01G1150	GH_D01G1757
GH_A07G2289	GH_D02G2160	GH_D09G1832	GH_D09G0686	GH_D06G1880
GH_A05G2976	GH_D06G0797	GH_D04G0536	GH_D07G2488	GH_D02G1825
GH_A10G2660	GH_D10G0818	GH_D06G1608	GH_D11G0852	GH_D09G1808
GH_A04G1227	GH_D10G1126	GH_D04G0395	GH_D01G0570	GH_D10G1076
GH_A12G2786	GH_D02G1699	GH_D02G1320	GH_D05G2792	GH_D09G0111
GH_A03G0957	GH_D05G1472	GH_D07G0514	GH_D07G1454	GH_D08G2066
GH_A12G2904	GH_D05G2653	GH_D13G0347	GH_D04G1710	GH_D06G1912
GH_A05G0224	GH_D13G1310	GH_D13G0558	GH_D05G0109	GH_D13G2288
GH_A12G1130	GH_D06G1075	GH_D02G1883	GH_D02G0710	GH_D12G2657
GH_A03G0178	GH_D07G1679	GH_D03G1567	GH_D11G1161	GH_D05G1040
GH_A01G1069	GH_D11G1741	GH_D08G1003	GH_D11G3049	GH_D05G2599
GH_A10G0688	GH_D04G0211	GH_D04G1346	GH_D12G2927	GH_D06G0127
GH_A13G2166	GH_D13G0316	GH_D03G0951	GH_D08G1419	GH_D09G0985
GH_A01G0282	GH_D02G0687	GH_D05G0003	GH_D11G2001	GH_D09G0007
GH_A10G1580	GH_D06G1105	GH_D09G1558	GH_D07G1670	GH_D11G0282
GH_A13G2617	GH_D12G1668	GH_D13G1256	GH_D12G1070	GH_D05G2604
GH_A13G1449	GH_D06G0542	GH_D05G0251	GH_D07G0411	GH_D02G0034
GH_A01G2337	GH_D05G1101	GH_D08G2200	GH_D11G0579	GH_D11G0389
GH_A05G0246	GH_D13G0034	GH_D04G0597	GH_D04G1677	GH_D08G1261
GH_A11G1240	GH_D10G0046	GH_D01G0274	GH_D04G1816	GH_D04G0376
GH_A12G0074	GH_D03G1586	GH_D10G1248	GH_D10G0554	GH_D07G0448
GH_A10G2009	GH_D11G3096	GH_D10G2222	GH_D09G2452	GH_D06G1112
GH_A06G0112	GH_D07G1718	GH_D01G1634	GH_D09G0596	GH_D13G1223
GH_A03G2179	GH_D06G2411	GH_D09G2285	GH_D06G1021	GH_D09G0057
GH_A09G0657	GH_D07G0586	GH_D04G1711	GH_D04G0762	GH_D13G2230
GH_A09G2192	GH_D13G1733	GH_D03G1429	GH_D05G1308	GH_D05G0353
GH_A01G0762	GH_D12G2969	GH_D12G2882	GH_D08G2082	GH_D11G2468
GH_A05G1654	GH_D03G1972	GH_D02G2569	GH_D06G1234	GH_D13G1300
GH_A08G1213	GH_D08G2038	GH_D05G1103	GH_D07G0779	GH_D12G1056
GH_A12G0436	GH_D04G1241	GH_D05G0046	GH_D12G1673	GH_D05G2637
GH_A07G2406	GH_D09G1877	GH_D12G0297	GH_D12G1216	GH_D03G1543
GH_A08G0404	GH_D13G1134	GH_D13G1182	GH_D11G1823	GH_D13G1297
GH_A07G0159	GH_D06G0423	GH_D02G0641	GH_D08G2166	GH_D06G1255
GH_A10G0986	GH_D09G2591	GH_D09G1582	GH_D01G0554	GH_D11G1869
GH_A12G1582	GH_D07G1015	GH_D06G2352	GH_D06G1385	GH_D11G0286
GH_A02G0649	GH_D10G2049	GH_D11G2888	GH_D05G3104	GH_D04G0166
GH_A11G2001	GH_D08G0406	GH_D11G1974	GH_D03G0048	GH_D08G0656
GH_A08G1340	GH_D13G0860	GH_D06G1191	GH_D10G1346	GH_D02G0680
GH_A11G0013	GH_D06G0558	GH_D11G0005	GH_D08G0636	GH_D09G1962
GH_A12G1174	GH_D02G1526	GH_D05G2922	GH_D05G1638	GH_D06G1709
GH_A03G1525	GH_D08G1755	GH_D05G0830	GH_D13G1159	GH_D12G0517
GH_A10G1660	GH_D10G0906	GH_D02G1154	GH_D07G1300	GH_D05G0657
GH_A05G1432	GH_D03G1558	GH_D12G2660	GH_D11G1303	GH_D04G1862
GH_A13G1808	GH_D12G2211	GH_D08G0534	GH_D09G2274	GH_D01G1119
GH_A13G0044	GH_D11G2913	GH_D11G0382	GH_D10G1736	GH_D06G0355
GH_A11G0019	GH_D09G0180	GH_D12G0639	GH_D06G0343	GH_D08G2780
GH_A12G0951	GH_D11G2255	GH_D06G1290	GH_D04G0771	GH_D05G0883
GH_A03G0694	GH_D05G2731	GH_D07G0652	GH_D09G1469	GH_D12G0123
GH_A09G1484	GH_D04G0230	GH_D13G1202	GH_D07G0627	GH_D11G0815
GH_A11G2803	GH_D02G0786	GH_D05G1001	GH_D01G1947	GH_D01G1111
GH_A04G1666	GH_D02G2206	GH_D05G1290	GH_D06G1259	GH_D10G0873
GH_A11G1873	GH_D04G1663	GH_D13G0025	GH_D02G0483	GH_D07G2062
GH_A12G1316	GH_D03G1942	GH_D07G0506	GH_D02G1307	GH_D13G1480
GH_A10G0131	GH_D04G0433	GH_D05G0680	GH_D13G1016	GH_D03G0537
GH_A10G1754	GH_D10G2244	GH_D11G0491	GH_D08G1721	GH_D08G2605
GH_A13G1501	GH_D08G2242	GH_D05G1869	GH_D11G2634	GH_D10G0329
GH_A11G1388	GH_D05G0464	GH_D12G1076	GH_D03G1661	GH_D09G1719
GH_A11G1748	GH_D11G3729	GH_D12G0802	GH_D10G2115	GH_D10G0676
GH_A13G0261	GH_D01G0792	GH_D05G4022	GH_D05G2941	GH_D09G1997
GH_A09G0951	GH_D10G1932	GH_D08G1985	GH_D11G2038	GH_D09G1730
GH_A06G0569	GH_D11G3113	GH_D05G0620	GH_D10G2478	GH_D05G1341
GH_A11G0200	GH_D09G1882	GH_D11G2412	GH_D06G0080	GH_D03G1821
GH_A09G1856	GH_D10G0510	GH_D02G0491	GH_D11G0507	GH_D11G0901
GH_A07G0196	GH_D08G1980	GH_D11G0833	GH_D13G1323	GH_D11G0058
GH_A07G1914	GH_D13G1251	GH_D05G1884	GH_D11G0443	GH_D09G1961
GH_A11G1792	GH_D10G2487	GH_D04G0940	GH_D10G0087	GH_D11G0183
GH_A12G0380	GH_D13G0711	GH_D01G0803	GH_D02G0431	GH_D11G1810
GH_A05G1124	GH_D10G1814	GH_D02G1705	GH_D04G1175	GH_D08G0262
GH_A02G1177	GH_D08G1236	GH_D11G3120	GH_D02G1501	GH_D03G1826
GH_A08G1929	GH_D05G0123	GH_D08G1211	GH_D09G0306	GH_D11G1101
GH_A11G0843	GH_D10G0414	GH_D09G1002	GH_D08G2821	GH_D05G1994
GH_A05G1473	GH_D13G0732	GH_D12G1126	GH_D07G1424	GH_D13G0564
GH_A13G1741	GH_D08G2466	GH_D08G1869	GH_D09G0326	GH_D12G0010
GH_A11G2892	GH_D04G0428	GH_D11G0559	GH_D06G1685	GH_D05G2539
GH_A11G2345	GH_D11G0607	GH_D07G0625	GH_D10G2296	GH_D05G2509
GH_A11G0705	GH_D13G1015	GH_D02G0968	GH_D08G0860	GH_D09G2222
GH_A13G1365	GH_D03G1828	GH_D05G2689	GH_D03G1104	GH_D07G0750
GH_A05G4194	GH_D04G0486	GH_D09G1224	GH_D12G0361	GH_D13G2568
GH_A07G0737	GH_D07G1536	GH_D07G1762	GH_D06G0456	GH_D12G1429
GH_A12G1671	GH_D09G2136	GH_D07G2523	GH_D06G1383	GH_D05G4043
GH_A11G0771	GH_D12G2782	GH_D13G0033	GH_D05G0521	GH_D05G0359
GH_A05G3305	GH_D05G1553	GH_D12G0146	GH_D13G1127	GH_D05G2058
GH_A11G0888	GH_D05G0722	GH_D13G1693	GH_D04G0735	GH_D11G3792
GH_A01G0288	GH_D01G1264	GH_D13G1639	GH_D08G1459	GH_D10G2071
GH_A10G0235	GH_D08G2628	GH_D12G2688	GH_D10G1035	GH_D05G1154
GH_A02G1968	GH_D07G1483	GH_D13G0633	GH_D11G1489	GH_D06G1809
GH_A12G0123	GH_D02G0339	GH_D09G0671	GH_D01G0817	GH_D01G2567
GH_A11G2273	GH_D06G0491	GH_D08G0494	GH_D04G0208	GH_D09G0077
GH_A10G0439	GH_D12G2625	GH_D10G1080	GH_D05G2749	GH_D08G0586
GH_A05G0143	GH_D10G0507	GH_D07G0408	GH_D08G0533	GH_D09G1816
GH_A13G1053	GH_D05G3599	GH_D08G1594	GH_D05G1544	GH_D13G1629
GH_A01G1942	GH_D08G1456	GH_D07G0455	GH_D13G1938	GH_D11G1143
GH_A12G1081	GH_D08G0509	GH_D10G2529	GH_D09G2121	GH_D09G1160
GH_A11G2112	GH_D02G1792	GH_D11G2547	GH_D11G2938	GH_D08G1895
GH_A05G3447	GH_D07G1620	GH_D05G1764	GH_D05G3204	GH_D01G2014
GH_A02G0699	GH_D06G0421	GH_D12G1737	GH_D02G0704	GH_D02G1953
GH_A08G0675	GH_D13G0260	GH_D13G1280	GH_D08G0019	GH_D10G1407
GH_A04G0412	GH_D05G1726	GH_D07G1362	GH_D10G0233	GH_D07G1095
GH_A01G2509	GH_D03G1545	GH_D09G1111	GH_D12G1707	GH_D07G1391
GH_A11G1546	GH_D09G0964	GH_D07G0975	GH_D05G2344	GH_D05G1056
GH_A13G1957	GH_D06G1636	GH_D12G2283	GH_D05G0651	GH_D12G1951
GH_A11G3106	GH_D08G1680	GH_D10G1751	GH_D04G0011	GH_D12G0623
GH_A12G0794	GH_D03G1446	GH_D07G0534	GH_D09G1676	GH_D12G1901
GH_A08G2726	GH_D04G0879	GH_D03G0025	GH_D12G0322	GH_D05G2798
GH_A08G1649	GH_D02G1654	GH_D05G1910	GH_D13G0784	GH_D05G0694
GH_A05G2198	GH_D12G2238	GH_D04G0869	GH_D08G0251	GH_D06G1822
GH_A05G1390	GH_D12G0673	GH_D12G0243	GH_D09G1652	GH_D06G0266
GH_A13G0595	GH_D12G0079	GH_D08G2724	GH_D06G0696	GH_D11G3195
GH_A12G0715	GH_D07G2216	GH_D12G1576	GH_D11G0113	GH_D12G2349
GH_A12G0778	GH_D08G1949	GH_D08G0519	GH_D05G2353	GH_D13G0398
GH_A05G0638	GH_D04G1252	GH_D07G1502	GH_D11G1727	GH_D13G0735
GH_A10G2384	GH_D05G3549	GH_D07G0729	GH_D05G2564	GH_D12G2442
GH_A01G1112	GH_D06G0739	GH_D12G2875	GH_D01G0925	GH_D13G1614
GH_A03G2404	GH_D08G2666	GH_D11G3027	GH_D11G0948	GH_D12G2439
GH_A12G1483	GH_D01G0484	GH_D12G2105	GH_D08G2403	GH_D04G1528
GH_A06G0330	GH_D08G1673	GH_D01G0040	GH_D12G0446	GH_D06G0331
GH_A11G0976	GH_D07G0141	GH_D13G0956	GH_D12G0526	GH_D06G1239
GH_A05G2529	GH_D08G0809	GH_D01G2466	GH_D10G1877	GH_D01G0707
GH_A10G0348	GH_D13G2195	GH_D06G1149	GH_D09G0086	GH_D09G0096
GH_A08G0030	GH_D12G0513	GH_D10G1661	GH_D13G2064	GH_D06G1638
GH_A07G1867	GH_D13G0360	GH_D10G0907	GH_D11G0529	GH_D09G0503
GH_A11G2419	GH_D13G2383	GH_D01G0050	GH_D11G0464	GH_D07G1942
GH_A12G2629	GH_D06G0816	GH_D08G1203	GH_D01G1275	GH_D01G0923
GH_A13G0507	GH_D11G3482	GH_D10G2391	GH_D04G1323	GH_D08G1882
GH_A01G0057	GH_D10G1965	GH_D04G1029	GH_D07G1527	GH_D06G1254
GH_A01G0584	GH_D05G3289	GH_D03G0084	GH_D12G0493	GH_D07G1301
GH_A05G1093	GH_D11G0641	GH_D05G2845	GH_D11G1797	GH_D05G3169
GH_A06G2216	GH_D09G0577	GH_D12G0088	GH_D03G0582	GH_D08G1376
GH_A03G0365	GH_D12G1797	GH_D05G2993	GH_D09G2619	GH_D10G0279
GH_A08G1620	GH_D12G1529	GH_D01G2413	GH_D11G2197	GH_D12G0659
GH_A07G2425	GH_D08G1391	GH_D06G0906	GH_D06G0005	GH_D05G0834
GH_A12G0051	GH_D06G2190	GH_D01G1022	GH_D01G2123	GH_D08G2065
GH_A07G1227	GH_D13G2236	GH_D12G1398	GH_D05G0859	GH_D09G1299
GH_A10G2192	GH_D13G2093	GH_D12G2807	GH_D02G2011	GH_D02G2160
GH_A05G3789	GH_D02G1926	GH_D09G2276	GH_D12G2778	GH_D07G0477
GH_A12G0159	GH_D05G3076	GH_D07G0355	GH_D10G1857	GH_D12G2644
GH_A05G2057	GH_D13G2541	GH_D06G0319	GH_D04G1557	GH_D13G1862
GH_A05G1793	GH_D02G0489	GH_D04G1181	GH_D10G1604	GH_D02G1699
GH_A04G0012	GH_D08G2600	GH_D05G0698	GH_D04G1321	GH_D13G1310
GH_A05G4229	GH_D03G0357	GH_D05G2232	GH_D01G1373	GH_D10G2075
GH_A10G1325	GH_D09G1949	GH_D07G2205	GH_D11G1222	GH_D08G0363
GH_A11G1517	GH_D07G1373	GH_D11G0130	GH_D09G0502	GH_D11G0020
GH_A05G4244	GH_D11G1471	GH_D10G1338	GH_D13G1312	GH_D07G1679
GH_A07G1028	GH_D09G1953	GH_D06G0429	GH_D08G1758	GH_D08G1933
GH_A07G0334	GH_D09G1796	GH_D02G2500	GH_D07G0427	GH_D11G1741
GH_A12G0622	GH_D03G1329	GH_D10G1754	GH_D12G0157	GH_D13G0258
GH_A10G2502	GH_D07G0795	GH_D13G1215	GH_D10G0563	GH_D04G1330
GH_A05G0354	GH_D05G1272	GH_D02G0260	GH_D13G1570	GH_D13G0316
GH_A07G0781	GH_D11G2499	GH_D06G0560	GH_D11G2373	GH_D02G0687
GH_A03G1713	GH_D07G0200	GH_D03G0662	GH_D07G0441	GH_D06G1105
GH_A07G2412	GH_D01G0462	GH_D11G0437	GH_D02G1193	GH_D09G2489
GH_A07G1545	GH_D11G1518	GH_D07G1144	GH_D10G2536	GH_D11G2925
GH_A01G0888	GH_D12G1942	GH_D10G0136	GH_D08G1113	GH_D13G0965
GH_A12G2329	GH_D01G0208	GH_D11G1652	GH_D07G1334	GH_D13G0034
GH_A06G2002	GH_D08G0565	GH_D13G1461	GH_D10G2300	GH_D10G0046
GH_A09G0408	GH_D13G2547	GH_D09G0288	GH_D05G2220	GH_D12G1531
GH_A12G1845	GH_D11G0806	GH_D11G1972	GH_D05G2998	GH_D01G0038
GH_A01G1168	GH_D07G0956	GH_D02G0628	GH_D11G1235	GH_D07G1718
GH_A04G1734	GH_D05G0017	GH_D01G0362	GH_D06G0767	GH_D06G2411
GH_A10G1499	GH_D11G0047	GH_D12G2671	GH_D03G0635	GH_D13G1403
GH_A12G1553	GH_D09G0757	GH_D08G2233	GH_D12G1241	GH_D08G0592
GH_A06G0346	GH_D07G2443	GH_D02G2288	GH_D05G0095	GH_D08G1131
GH_A11G3085	GH_D04G0212	GH_D07G1704	GH_D10G1952	GH_D12G2969
GH_A08G1618	GH_D04G1462	GH_D08G2848	GH_D05G2563	GH_D03G1972
GH_A11G2416	GH_D02G2090	GH_D11G0722	GH_D04G1043	GH_D09G1877
GH_A04G0293	GH_D05G1936	GH_D13G1218	GH_D11G3316	GH_D08G1528
GH_A03G0848	GH_D05G1832	GH_D13G0452	GH_D09G0886	GH_D12G0705
GH_A13G2115	GH_D11G2914	GH_D12G0529	GH_D11G0656	GH_D13G2420
GH_A11G1074	GH_D04G0143	GH_D09G0246	GH_D11G0120	GH_D11G1710
GH_A03G0144	GH_D11G3272	GH_D11G0758	GH_D08G2868	GH_D11G1803
GH_A11G1048	GH_D11G1750	GH_D12G2256	GH_D06G2202	GH_D06G0423
GH_A01G0399	GH_D05G0878	GH_D09G1960	GH_D11G3035	GH_D02G2473
GH_A05G1041	GH_D05G3505	GH_D12G1902	GH_D06G2110	GH_D07G1015
GH_A01G1454	GH_D02G1660	GH_D05G0008	GH_D08G1430	GH_D08G1868
GH_A06G1076	GH_D01G0633	GH_D01G1979	GH_D05G3372	GH_D11G0510
GH_A13G1064	GH_D01G2223	GH_D05G3689	GH_D10G2377	GH_D08G0406
GH_A06G1728	GH_D07G0081	GH_D13G0811	GH_D11G0137	GH_D13G0860
GH_A11G0428	GH_D05G2956	GH_D11G0968	GH_D13G2461	GH_D05G2719
GH_A06G0269	GH_D05G3273	GH_D10G0663	GH_D03G0055	GH_D10G0906
GH_A13G0220	GH_D07G1806	GH_D10G2374	GH_D11G0630	GH_D07G1048
GH_A07G1861	GH_D03G0715	GH_D07G0602	GH_D03G1638	GH_D12G2211
GH_A07G0551	GH_D08G0998	GH_D06G1767	GH_D11G2708	GH_D11G2913
GH_A05G1779	GH_D02G0543	GH_D05G3472	GH_D02G2476	GH_D05G2231
GH_A09G2520	GH_D06G0682	GH_D05G2732	GH_D06G2247	GH_D11G2255
GH_A12G1735	GH_D11G0839	GH_D05G0631	GH_D01G0044	GH_D11G2815
GH_A09G1306	GH_D07G1710	GH_D09G1135	GH_D12G2916	GH_D05G2731
GH_A13G0487	GH_D01G0417	GH_D13G2053	GH_D02G1786	GH_D12G0643
GH_A04G1648	GH_D03G1305	GH_D10G2308	GH_D10G2600	GH_D02G0786
GH_A11G3006	GH_D01G2423	GH_D11G1511	GH_D10G2378	GH_D04G1663
GH_A05G2170	GH_D10G1200	GH_D04G1116	GH_D11G0640	GH_D08G1007
GH_A11G0479	GH_D07G0439	GH_D08G2160	GH_D11G2258	GH_D07G0967
GH_A01G0745	GH_D05G2442	GH_D11G1866	GH_D11G1269	GH_D03G1942
GH_A05G1954	GH_D11G1554	GH_D05G3873	GH_D13G1329	GH_D12G0884
GH_A01G1794	GH_D01G2402	GH_D02G1035	GH_D09G1389	GH_D04G0433
GH_A02G0698	GH_D01G2526	GH_D10G2220	GH_D06G1367	GH_D10G2244
GH_A05G3402	GH_D07G0261	GH_D04G0220	GH_D07G1692	GH_D08G2242
GH_A01G0993	GH_D13G0479	GH_D13G1682	GH_D01G1806	GH_D08G0825
GH_A09G1118	GH_D08G2206	GH_D11G1007	GH_D05G4046	GH_D05G0464
GH_A06G1933	GH_D08G2564	GH_D07G1204	GH_D01G0239	GH_D11G3729
GH_A13G0402	GH_D03G0344	GH_D09G1089	GH_D11G3336	GH_D10G1932
GH_A08G1242	GH_D02G0066	GH_D05G0451	GH_D13G1754	GH_D08G1980
GH_A11G2896	GH_D09G2317	GH_D11G0573	GH_D08G0161	GH_D08G2168
GH_A04G0505	GH_D05G0704	GH_D05G1837	GH_D06G0510	GH_D02G2142
GH_A09G1414	GH_D11G1131	GH_D05G1363	GH_D10G0927	GH_D10G1814
GH_A05G0316	GH_D12G1632	GH_D03G0768	GH_D08G1176	GH_D08G1236
GH_A06G1162	GH_D12G1611	GH_D02G2372	GH_D06G1986	GH_D04G1182
GH_A12G2219	GH_D10G0015	GH_D02G1696	GH_D05G1280	GH_D03G1652
GH_A03G0257	GH_D05G0515	GH_D06G2126	GH_D06G1595	GH_D11G2109
GH_A10G1942	GH_D03G0040	GH_D11G1583	GH_D04G0405	GH_D04G0428
GH_A10G0404	GH_D01G2091	GH_D06G0998	GH_D05G2444	GH_D12G1719
GH_A10G0991	GH_D08G1964	GH_D10G1841	GH_D12G0655	GH_D11G0607
GH_A11G1551	GH_D08G1489	GH_D08G2373	GH_D07G2405	GH_D09G2136
GH_A05G2794	GH_D05G2182	GH_D04G0044	GH_D12G1995	GH_D12G2782
GH_A08G0667	GH_D06G1677	GH_D12G0596	GH_D13G2534	GH_D05G0722
GH_A04G0961	GH_D02G1464	GH_D02G1718	GH_D12G1366	GH_D01G1264
GH_A06G1199	GH_D05G1130	GH_D06G1429	GH_D07G2152	GH_D08G2628
GH_A01G1619	GH_D12G2401	GH_D08G1149	GH_D01G2380	GH_D01G1291
GH_A10G0677	GH_D10G0248	GH_D01G0966	GH_D08G1188	GH_D07G1483
GH_A02G1364	GH_D03G0092	GH_D12G2913	GH_D01G2202	GH_D06G0491
GH_A13G0916	GH_D11G3683	GH_D06G1961	GH_D05G0674	GH_D08G0703
GH_A10G0912	GH_D01G1774	GH_D13G0399	GH_D02G1080	GH_D11G0003
GH_A13G2252	GH_D01G1020	GH_D08G1588	GH_D05G1062	GH_D04G1847
GH_A05G2467	GH_D04G0163	GH_D05G0233	GH_D11G3486	GH_D06G1379
GH_A09G1517	GH_D11G1594	GH_D05G2734	GH_D03G0756	GH_D09G1694
GH_A06G0816	GH_D11G0834	GH_D04G0792	GH_D02G0632	GH_D09G0684
GH_A11G0751	GH_D11G2796	GH_D03G0812	GH_D05G1947	GH_D10G0507
GH_A11G0409	GH_D11G1832	GH_D05G2901	GH_D12G1416	GH_D08G0509
GH_A11G1094	GH_D12G0775	GH_D11G3247	GH_D07G1073	GH_D12G1378
GH_A03G2019	GH_D04G1503	GH_D06G0575	GH_D07G0789	GH_D02G1792
GH_A04G0814	GH_D09G2443	GH_D04G2104	GH_D13G2612	GH_D03G1824
GH_A07G0635	GH_D11G1082	GH_D10G1372	GH_D12G0388	GH_D06G0421
GH_A11G0100	GH_D04G1040	GH_D09G1722	GH_D07G1292	GH_D05G2124
GH_A10G1687	GH_D02G0644	GH_D12G2939	GH_D09G2456	GH_D13G0260
GH_A11G2698	GH_D05G0822	GH_D06G0514	GH_D05G1781	GH_D03G1560
GH_A03G1538	GH_D11G2065	GH_D03G0916	GH_D02G2192	GH_D03G1869
GH_A06G0104	GH_D04G2023	GH_D11G0944	GH_D01G0495	GH_D03G1545
GH_A12G2083	GH_D05G1416	GH_D06G1004	GH_D04G0579	GH_D09G1173
GH_A11G0977	GH_D05G0984	GH_D05G0227	GH_D01G0715	GH_D11G1483
GH_A07G1135	GH_D08G1641	GH_D07G0914	GH_D03G1065	GH_D06G1636
GH_A11G1865	GH_D06G1203	GH_D12G0209	GH_D02G1192	GH_D01G0668
GH_A08G1512	GH_D06G0171	GH_D05G2088	GH_D13G0754	GH_D09G0652
GH_A06G2377	GH_D04G1887	GH_D04G1794	GH_D07G2149	GH_D12G0996
GH_A12G2066	GH_D13G2338	GH_D08G0181	GH_D08G1781	GH_D08G1633
GH_A07G0998	GH_D05G3964	GH_D13G0952	GH_D04G1519	GH_D08G1680
GH_A12G0933	GH_D10G2332	GH_D01G2068	GH_D12G2785	GH_D08G0175
GH_A03G1699	GH_D11G0845	GH_D12G1736	GH_D11G2141	GH_D05G0045
GH_A07G1741	GH_D09G1832	GH_D04G2118	GH_D12G2837	GH_D08G2629
GH_A11G3067	GH_D01G0105	GH_D06G0484	GH_D07G0902	GH_D02G1654
GH_A08G0238	GH_D04G0536	GH_D11G3047	GH_D04G0314	GH_D12G2238
GH_A10G0009	GH_D06G1608	GH_D10G1163	GH_D13G1907	GH_D07G2216
GH_A11G3019	GH_D04G0395	GH_D11G3080	GH_D03G0533	GH_D09G1440
GH_A10G1341	GH_D08G2182	GH_D04G0485	GH_D11G1486	GH_D06G1225
GH_A06G1056	GH_D05G0642	GH_D13G1770	GH_D11G0761	GH_D04G1252
GH_A12G0515	GH_D07G0514	GH_D02G1113	GH_D12G2306	GH_D05G3549
GH_A03G2197	GH_D13G0347	GH_D06G1742	GH_D03G1938	GH_D12G0012
GH_A01G0757	GH_D13G0558	GH_D08G2768	GH_D04G1101	GH_D08G2666
GH_A01G1592	GH_D06G2338	GH_D11G1052	GH_D12G2382	GH_D01G0484
GH_A08G2025	GH_D11G0323	GH_D07G0347	GH_D04G0675	GH_D07G0141
GH_A08G0809	GH_D02G1883	GH_D11G0624	GH_D11G2541	GH_D08G0809
GH_A07G1121	GH_D03G1567	GH_D03G1709	GH_D07G1363	GH_D12G0513
GH_A05G1121	GH_D08G1003	GH_D05G1915	GH_D02G2133	GH_D09G1288
GH_A07G1330	GH_D04G1346	GH_D01G2544	GH_D13G2181	GH_D12G0681
GH_A07G0634	GH_D12G0063	GH_D13G1199	GH_D08G1537	GH_D06G0816
GH_A13G1938	GH_D09G1273	GH_D08G1536	GH_D09G1385	GH_D06G2316
GH_A06G1547	GH_D03G0951	GH_D08G0795	GH_D05G3388	GH_D10G1965
GH_A05G4278	GH_D05G0003	GH_D11G0532	GH_D10G1142	GH_D07G1616
GH_A13G2350	GH_D09G1558	GH_D08G1527	GH_D10G1385	GH_D08G1391
GH_A13G2114	GH_D13G1256	GH_D07G0521	GH_D11G3468	GH_D13G2236
GH_A02G2002	GH_D05G0251	GH_D05G0162	GH_D06G0928	GH_D04G1265
GH_A10G0916	GH_D12G2025	GH_D07G1364	GH_D03G0999	GH_D13G2093
GH_A07G2562	GH_D08G2650	GH_D01G0778	GH_D02G0294	GH_D02G1386
GH_A07G1166	GH_D08G2200	GH_D05G1483	GH_D11G2628	GH_D13G2541
GH_A06G0724	GH_D10G2192	GH_D02G2147	GH_D11G2219	GH_D03G0357
GH_A05G1987	GH_D09G0514	GH_D09G1008	GH_D05G1981	GH_D05G0744
GH_A08G2269	GH_D04G0597	GH_D05G0738	GH_D09G0712	GH_D09G1949
GH_A03G0489	GH_D01G0274	GH_D03G1663	GH_D02G1645	GH_D07G1373
GH_A03G0128	GH_D01G0728	GH_D12G2557	GH_D06G1117	GH_D10G0239
GH_A01G1680	GH_D10G1248	GH_D11G3094	GH_D11G0911	GH_D07G0550
GH_A12G2000	GH_D10G2222	GH_D13G2566	GH_D12G1296	GH_D05G3286
GH_A11G0048	GH_D09G2285	GH_D12G1585	GH_D11G2724	GH_D09G1425
GH_A02G1021	GH_D02G2042	GH_D06G1369	GH_D01G1367	GH_D09G1796
GH_A12G1560	GH_D04G1711	GH_D07G1299	GH_D09G1548	GH_D03G1329
GH_A12G2705	GH_D06G0222	GH_D12G3002	GH_D09G1812	GH_D07G0795
GH_A05G1891	GH_D03G1429	GH_D06G1853	GH_D12G0494	GH_D10G2475
GH_A06G1611	GH_D05G1103	GH_D08G1766	GH_D05G2071	GH_D07G0200
GH_A02G0735	GH_D05G0046	GH_D12G2811	GH_D09G1349	GH_D01G0462
GH_A12G0095	GH_D11G2607	GH_D11G2204	GH_D11G2175	GH_D04G0522
GH_A05G0173	GH_D12G0297	GH_D05G0410	GH_D06G2453	GH_D11G1518
GH_A13G1393	GH_D13G1670	GH_D10G0608	GH_D12G1426	GH_D13G0862
GH_A12G2135	GH_D11G3451	GH_D13G2572	GH_D03G0134	GH_D12G1942
GH_A10G0221	GH_D09G2053	GH_D11G3501	GH_D12G0485	GH_D01G0208
GH_A08G1769	GH_D08G1922	GH_D07G0127	GH_D11G2966	GH_D01G2030
GH_A09G0859	GH_D13G1182	GH_D08G1784	GH_D05G0337	GH_D11G0806
GH_A04G0803	GH_D08G0228	GH_D11G0116	GH_D03G1593	GH_D08G2439
GH_A05G1913	GH_D11G2887	GH_D07G1841	GH_D08G0171	GH_D09G0757
GH_A04G0179	GH_D12G2217	GH_D09G0464	GH_D05G2087	GH_D07G0778
GH_A08G1415	GH_D02G0641	GH_D04G1436	GH_D08G0710	GH_D08G0349
GH_A05G2549	GH_D08G1661	GH_D06G0227	GH_D12G0985	GH_D04G0212
GH_A07G2300	GH_D09G1582	GH_D13G1118	GH_D01G2432	GH_D04G1462
GH_A05G1401	GH_D07G0808	GH_D08G0676	GH_D05G2201	GH_D08G0441
GH_A11G3369	GH_D06G2352	GH_D09G1822	GH_D08G0239	GH_D05G1832
GH_A02G0951	GH_D11G0005	GH_D09G0908	GH_D09G2293	GH_D11G2914
GH_A12G2076	GH_D05G2922	GH_D13G0356	GH_D13G2493	GH_D04G0143
GH_A11G2225	GH_D02G1154	GH_D13G0817	GH_D10G0560	GH_D10G1490
GH_A05G1197	GH_D08G2102	GH_D08G1817	GH_D03G1624	GH_D07G0857
GH_A05G2424	GH_D11G0382	GH_D06G0154	GH_D12G2694	GH_D11G1750
GH_A09G1557	GH_D06G1290	GH_D09G1128	GH_D10G0353	GH_D02G1660
GH_A12G0884	GH_D07G0652	GH_D12G0670	GH_D10G0411	GH_D10G0176
GH_A09G2618	GH_D13G1202	GH_D08G0367	GH_D11G0745	GH_D01G2223
GH_A08G1904	GH_D05G1001	GH_D09G2539	GH_D13G2456	GH_D05G2956
GH_A10G1483	GH_D13G0025	GH_D07G0368	GH_D09G0889	GH_D05G3273
GH_A08G2491	GH_D07G0506	GH_D13G0151	GH_D08G2149	GH_D03G0715
GH_A03G1222	GH_D05G0680	GH_D07G1862	GH_D12G2143	GH_D08G0998
GH_A03G1674	GH_D12G1916	GH_D11G1931	GH_D06G0814	GH_D09G1138
GH_A05G0273	GH_D03G1607	GH_D11G0807	GH_D12G1520	GH_D05G3820
GH_A05G3846	GH_D10G1780	GH_D09G1506	GH_D09G2445	GH_D06G0682
GH_A11G0893	GH_D11G1312	GH_D05G3381	GH_D08G2450	GH_D10G1392
GH_A05G1014	GH_D04G0437	GH_A08G2733	GH_D07G1418	GH_D09G0567
GH_A08G1286	GH_D02G0491	GH_A12G2717	GH_D07G0280	GH_D11G0839
GH_A06G0696	GH_D06G0901	GH_A10G2468	GH_D11G1826	GH_D07G1710
GH_A11G0663	GH_D05G1884	GH_A11G0365	GH_D03G1114	GH_D01G0417
GH_A11G0110	GH_D04G0940	GH_A10G1899	GH_D01G2217	GH_D03G1305
GH_A02G0945	GH_D01G0803	GH_A11G2489	GH_D02G1489	GH_D05G1161
GH_A05G4040	GH_D02G1705	GH_A11G0856	GH_D03G1175	GH_D07G0439
GH_A11G3428	GH_D04G1457	GH_A07G1541	GH_D10G0228	GH_D01G0104
GH_A05G1868	GH_D11G1334	GH_A11G1216	GH_D04G1808	GH_D12G2463
GH_A05G3778	GH_D08G0915	GH_A07G1160	GH_D04G0098	GH_D11G1554
GH_A10G0709	GH_D12G0478	GH_A08G2050	GH_D08G1876	GH_D06G1113
GH_A12G2074	GH_D09G1002	GH_A01G1142	GH_D02G0795	GH_D01G2526
GH_A12G1400	GH_D12G1126	GH_A01G0718	GH_D10G1013	GH_D07G0261
GH_A09G0087	GH_D08G1869	GH_A11G0154	GH_D08G0384	GH_D13G0479
GH_A02G1375	GH_D07G0625	GH_A13G0593	GH_D06G1622	GH_D08G2564
GH_A07G0275	GH_D02G0968	GH_A05G3935	GH_D04G1657	GH_D03G1511
GH_A11G3366	GH_D05G2689	GH_A02G1067	GH_D12G0219	GH_D02G0066
GH_A08G1569	GH_D09G0571	GH_A13G2514	GH_D12G0051	GH_D09G2317
GH_A09G1439	GH_D09G1224	GH_A09G1718	GH_D04G0459	GH_D12G0409
GH_A10G1387	GH_D07G1762	GH_A09G2201	GH_D11G0188	GH_D11G0771
GH_A07G0923	GH_D05G3466	GH_A13G0614	GH_D07G2338	GH_D12G2203
GH_A12G2360	GH_D01G0765	GH_A03G0930	GH_D01G0358	GH_D12G1203
[truncated: 12,155 more rows]

## Sheet: supplemental table 3
Ovule_Initiation	Ovule_Elongation	Ovule_SCW	Fiber_Elongation	Fiber_SCW
GH_A13G2105:chrA13:104879305-104879308-104879981-104879981:+:A3SS	GH_A13G2105:chrA13:104879305-104879308-104879981-104879981:+:A3SS	GH_A13G2105:chrA13:104879305-104879308-104879981-104879981:+:A3SS	GH_A13G2105:chrA13:104879305-104879308-104879981-104879981:+:A3SS	GH_A13G2105:chrA13:104879305-104879308-104879981-104879981:+:A3SS
GH_A13G2105:chrA13:104879305-104879316-104879981-104879981:+:A3SS	GH_A02G2042:chrA02:108052134-108052134-108052574-108052632:-:A3SS	GH_A02G2042:chrA02:108052134-108052134-108052574-108052632:-:A3SS	GH_A13G2105:chrA13:104879305-104879316-104879981-104879981:+:A3SS	GH_A13G2105:chrA13:104879305-104879316-104879981-104879981:+:A3SS
GH_A13G2105:chrA13:104879308-104879316-104879981-104879981:+:A3SS	GH_A11G1141:chrA11:11155102-11155102-11155240-11155280:-:A3SS	GH_A03G0367:chrA03:4745105-4745324-4745974-4745974:+:A3SS	GH_A13G2105:chrA13:104879308-104879316-104879981-104879981:+:A3SS	GH_A13G2105:chrA13:104879308-104879316-104879981-104879981:+:A3SS
GH_A07G1860:chrA07:63225292-63225292-63225738-63225750:-:A3SS	GH_A04G1222:chrA04:80209762-80209770-80209846-80209846:+:A3SS	GH_A13G1593:chrA13:93477397-93477400-93477530-93477530:+:A3SS	GH_A07G1860:chrA07:63225292-63225292-63225738-63225750:-:A3SS	GH_A07G1860:chrA07:63225292-63225292-63225738-63225750:-:A3SS
GH_A07G1860:chrA07:63226012-63226012-63226120-63226121:-:A3SS	GH_A07G2433:chrA07:94092739-94092739-94092906-94093340:-:A3SS	GH_A13G1238:chrA13:71587551-71587571-71587648-71587648:+:A3SS	GH_A11G1016:chrA11:9304687-9304699-9305012-9305012:+:A3SS	GH_A07G1628:chrA07:37367275-37367977-37368094-37368094:+:A3SS
GH_A07G1860:chrA07:63226012-63226012-63226120-63226204:-:A3SS	GH_A11G3083:chrA11:111333838-111333838-111337375-111337380:-:A3SS	GH_A11G3083:chrA11:111333838-111333838-111337375-111337380:-:A3SS	GH_A07G1628:chrA07:37367275-37367977-37368094-37368094:+:A3SS	GH_A04G1222:chrA04:80209762-80209770-80209846-80209846:+:A3SS
GH_A11G0622:chrA11:5535006-5535064-5535124-5535124:+:A3SS	GH_A12G2563:chrA12:104089287-104089320-104089433-104089433:+:A3SS	GH_A12G2563:chrA12:104089287-104089320-104089433-104089433:+:A3SS	GH_A05G2642:chrA05:28205344-28205344-28205904-28205907:-:A3SS	GH_A08G2359:chrA08:120250505-120250508-120250946-120250946:+:A3SS
GH_A07G1628:chrA07:37367275-37367977-37368094-37368094:+:A3SS	GH_A10G1397:chrA10:71220548-71220597-71220712-71220712:+:A3SS	GH_A05G1988:chrA05:18985447-18985447-18985596-18985623:-:A3SS	GH_A02G2042:chrA02:108052134-108052134-108052574-108052632:-:A3SS	GH_A06G1491:chrA06:95467637-95467679-95468096-95468096:+:A3SS
GH_A12G2715:chrA12:105395988-105395988-105396687-105397228:-:A3SS	GH_A10G1397:chrA10:71223259-71223465-71223615-71223615:+:A3SS	GH_A12G2173:chrA12:100058789-100058789-100059182-100059194:-:A3SS	GH_A04G1222:chrA04:80209762-80209770-80209846-80209846:+:A3SS	GH_A11G2062:chrA11:37066095-37066095-37066377-37066420:-:A3SS
GH_A03G1516:chrA03:92564307-92564372-92564546-92564546:+:A3SS	GH_A03G1298:chrA03:72394286-72394292-72394409-72394409:+:A3SS	GH_A03G1975:chrA03:107169368-107169368-107169448-107169449:-:A3SS	GH_A08G0811:chrA08:15270249-15270267-15270361-15270361:+:A3SS	GH_A12G2563:chrA12:104089287-104089320-104089433-104089433:+:A3SS
GH_A13G2158:chrA13:105408843-105408843-105409311-105409318:-:A3SS	GH_A03G1298:chrA03:72414073-72414081-72414177-72414177:+:A3SS	GH_A13G1894:chrA13:101056590-101056590-101056873-101056907:-:A3SS	GH_A12G0100:chrA12:1409006-1409006-1409671-1409705:-:A3SS	GH_A10G1397:chrA10:71220548-71220597-71220712-71220712:+:A3SS
GH_A13G2158:chrA13:105409640-105409640-105409780-105409784:-:A3SS	GH_A08G1558:chrA08:102570728-102570739-102573004-102573004:+:A3SS	GH_A13G1894:chrA13:101126661-101126661-101126975-101126978:-:A3SS	GH_A04G1083:chrA04:75633499-75633499-75634480-75634495:-:A3SS	GH_A10G1397:chrA10:71223259-71223465-71223615-71223615:+:A3SS
GH_A08G0182:chrA08:1515333-1515339-1515388-1515388:+:A3SS	GH_A11G2028:chrA11:31023120-31023120-31023225-31023246:-:A3SS	GH_A06G0653:chrA06:11441869-11441869-11442102-11442213:-:A3SS	GH_A12G0677:chrA12:15913874-15913874-15914193-15914196:-:A3SS	GH_A03G1298:chrA03:72392879-72392884-72392989-72392989:+:A3SS
GH_A08G2655:chrA08:123319227-123319227-123319714-123319766:-:A3SS	GH_A11G3033:chrA11:110801487-110801518-110802538-110802538:+:A3SS	GH_A07G0213:chrA07:2180612-2180612-2180693-2181070:-:A3SS	GH_A08G2359:chrA08:120250505-120250508-120250946-120250946:+:A3SS	GH_A07G0579:chrA07:6311429-6311429-6311749-6312594:-:A3SS
GH_A11G3081:chrA11:111319088-111319088-111319192-111319197:-:A3SS	GH_A12G2173:chrA12:100058789-100058789-100059182-100059194:-:A3SS	GH_A10G2465:chrA10:112141921-112142111-112142294-112142294:+:A3SS	GH_A02G1272:chrA02:59588780-59588780-59589208-59589211:-:A3SS	GH_A07G0579:chrA07:6311429-6311429-6311749-6312611:-:A3SS
GH_A11G3081:chrA11:111319273-111319273-111319479-111319493:-:A3SS	GH_A01G2350:chrA01:116713081-116713081-116713138-116713158:-:A3SS	GH_A05G4240:chrA05:109228296-109228299-109228531-109228531:+:A3SS	GH_A13G1238:chrA13:71587551-71587571-71587648-71587648:+:A3SS	GH_A07G0579:chrA07:6311429-6311429-6312594-6312611:-:A3SS
GH_A11G3367:chrA11:116451802-116451809-116452085-116452085:+:A3SS	GH_A11G0914:chrA11:8088717-8088717-8088775-8088810:-:A3SS	GH_A05G4240:chrA05:109230719-109230747-109230837-109230837:+:A3SS	GH_A07G2433:chrA07:94092232-94092232-94092301-94092303:-:A3SS	GH_A11G3033:chrA11:110801487-110801518-110802538-110802538:+:A3SS
GH_A08G2359:chrA08:120250505-120250508-120250946-120250946:+:A3SS	GH_A13G1894:chrA13:101126661-101126661-101126975-101126978:-:A3SS	GH_A09G0905:chrA09:59506396-59506404-59506910-59506910:+:A3SS	GH_A07G2433:chrA07:94092739-94092739-94092906-94093340:-:A3SS	GH_A11G3033:chrA11:110801498-110801518-110802538-110802538:+:A3SS
GH_A13G1593:chrA13:93477397-93477400-93477530-93477530:+:A3SS	GH_A07G0213:chrA07:2180612-2180612-2180693-2181070:-:A3SS	GH_A02G2037:chrA02:108020806-108020977-108021064-108021064:+:A3SS	GH_A11G2062:chrA11:37066095-37066095-37066377-37066420:-:A3SS	GH_A12G2173:chrA12:100058789-100058789-100059182-100059194:-:A3SS
GH_A09G1577:chrA09:72368252-72368252-72368275-72368276:-:A3SS	GH_A12G1602:chrA12:88115359-88115359-88115423-88115424:-:A3SS	GH_A08G0993:chrA08:40570261-40570261-40570361-40570405:-:A3SS	GH_A12G2563:chrA12:104089287-104089320-104089433-104089433:+:A3SS	GH_A11G1237:chrA11:12609636-12609638-12609764-12609764:+:A3SS
GH_A13G1238:chrA13:71587551-71587571-71587648-71587648:+:A3SS	GH_A12G1602:chrA12:88115359-88115359-88115423-88115425:-:A3SS	GH_A02G1979:chrA02:107688685-107688685-107689118-107689138:-:A3SS	GH_A10G1397:chrA10:71220548-71220597-71220712-71220712:+:A3SS	GH_A01G2350:chrA01:116713081-116713081-116713138-116713158:-:A3SS
GH_A06G1491:chrA06:95467637-95467679-95468096-95468096:+:A3SS	GH_A13G1259:chrA13:73699694-73699694-73699856-73699929:-:A3SS	GH_A01G2459:chrA01:117745504-117745504-117746116-117746122:-:A3SS	GH_A10G1397:chrA10:71223259-71223465-71223615-71223615:+:A3SS	GH_A05G3721:chrA05:97689240-97689240-97689301-97689348:-:A3SS
GH_A11G3083:chrA11:111333838-111333838-111337375-111337380:-:A3SS	GH_A11G0226:chrA11:1949281-1949281-1949409-1949434:-:A3SS	GH_A02G1262:chrA02:61381005-61381005-61381053-61381063:-:A3SS	GH_A03G1298:chrA03:72414073-72414081-72414177-72414177:+:A3SS	GH_A13G1894:chrA13:101126661-101126661-101126975-101126978:-:A3SS
GH_A13G1384:chrA13:82086269-82086277-82086413-82086413:+:A3SS	GH_A04G0522:chrA04:12301946-12301946-12303332-12303340:-:A3SS	GH_A10G1723:chrA10:91265144-91265153-91265391-91265391:+:A3SS	GH_A07G0579:chrA07:6311429-6311429-6311749-6312594:-:A3SS	GH_A01G0985:chrA01:18292627-18292650-18292758-18292758:+:A3SS
GH_A13G1384:chrA13:82087045-82087530-82087665-82087665:+:A3SS	GH_A10G2465:chrA10:112141921-112142111-112142294-112142294:+:A3SS	GH_A02G0743:chrA02:11667327-11667327-11667373-11667463:-:A3SS	GH_A07G0579:chrA07:6311429-6311429-6311749-6312611:-:A3SS	GH_A04G0120:chrA04:1532218-1532218-1532268-1532323:-:A3SS
GH_A11G0209:chrA11:1845321-1845563-1845695-1845695:+:A3SS	GH_A10G2465:chrA10:112143396-112143420-112143788-112143788:+:A3SS	GH_A11G0859:chrA11:7667759-7667759-7667870-7667876:-:A3SS	GH_A07G0579:chrA07:6311429-6311429-6312594-6312611:-:A3SS	GH_A10G2465:chrA10:112141921-112142111-112142294-112142294:+:A3SS
GH_A12G1487:chrA12:85557757-85557757-85557906-85558063:-:A3SS	GH_A07G1541:chrA07:31689645-31689645-31689782-31689940:-:A3SS	GH_A08G0574:chrA08:6762106-6762112-6762220-6762220:+:A3SS	GH_A02G1509:chrA02:96091534-96091581-96091625-96091625:+:A3SS	GH_A07G1541:chrA07:31689645-31689645-31689782-31689940:-:A3SS
GH_A11G2062:chrA11:37066095-37066095-37066377-37066420:-:A3SS	GH_A08G2141:chrA08:117251844-117251847-117252040-117252040:+:A3SS	GH_A11G2267:chrA11:59641504-59641504-59641768-59641772:-:A3SS	GH_A11G2028:chrA11:31023120-31023120-31023225-31023246:-:A3SS	GH_A05G4240:chrA05:109228296-109228299-109228531-109228531:+:A3SS
GH_A11G0666:chrA11:5977334-5977344-5977915-5977915:+:A3SS	GH_A09G0905:chrA09:59506396-59506404-59506910-59506910:+:A3SS	GH_A07G0963:chrA07:14102408-14102408-14102799-14102813:-:A3SS	GH_A11G3033:chrA11:110801487-110801518-110802538-110802538:+:A3SS	GH_A08G2141:chrA08:117251844-117251847-117252040-117252040:+:A3SS
GH_A11G0365:chrA11:3192511-3192514-3192589-3192589:+:A3SS	GH_A08G0993:chrA08:40570261-40570261-40570361-40570405:-:A3SS	GH_A13G0090:chrA13:910426-910426-910533-910545:-:A3SS	GH_A12G2173:chrA12:100058789-100058789-100059182-100059194:-:A3SS	GH_A08G2326:chrA08:119900745-119900766-119900917-119900917:+:A3SS
GH_A11G0580:chrA11:5103356-5103360-5103454-5103454:+:A3SS	GH_A03G0653:chrA03:11777676-11777676-11777795-11777928:-:A3SS	GH_A13G0090:chrA13:911596-911596-911683-911689:-:A3SS	GH_A09G1845:chrA09:75389255-75389255-75389588-75389627:-:A3SS	GH_A11G1054:chrA11:9942010-9942088-9942220-9942220:+:A3SS
GH_A10G1096:chrA10:24139085-24139085-24139197-24139203:-:A3SS	GH_A01G2459:chrA01:117745504-117745504-117746116-117746122:-:A3SS	GH_A05G3784:chrA05:99519450-99519466-99519601-99519601:+:A3SS	GH_A09G1845:chrA09:75389255-75389255-75389588-75389644:-:A3SS	GH_A02G2037:chrA02:108020806-108020977-108021064-108021064:+:A3SS
GH_A03G1298:chrA03:72414073-72414081-72414177-72414177:+:A3SS	GH_A02G0629:chrA02:8911293-8911293-8911350-8911385:-:A3SS	GH_A03G1522:chrA03:92853749-92853752-92854326-92854326:+:A3SS	GH_A09G1845:chrA09:75389255-75389255-75389588-75389682:-:A3SS	GH_A08G0993:chrA08:40570261-40570261-40570361-40570405:-:A3SS
GH_A03G1298:chrA03:72415102-72415123-72415318-72415318:+:A3SS	GH_A09G1854:chrA09:75422911-75422911-75423011-75423024:-:A3SS	GH_A11G3317:chrA11:115357225-115357225-115357374-115357377:-:A3SS	GH_A03G1975:chrA03:107166763-107166763-107166850-107166870:-:A3SS	GH_A02G1979:chrA02:107688685-107688685-107689118-107689138:-:A3SS
GH_A13G1527:chrA13:91182922-91182922-91183468-91183484:-:A3SS	GH_A10G1723:chrA10:91265144-91265153-91265391-91265391:+:A3SS	GH_A01G0053:chrA01:409331-409364-409382-409382:+:A3SS	GH_A11G2489:chrA11:86785137-86785137-86785250-86785269:-:A3SS	GH_A01G2459:chrA01:117745504-117745504-117746116-117746122:-:A3SS
GH_A07G0579:chrA07:6311429-6311429-6311749-6312594:-:A3SS	GH_A02G0743:chrA02:11667327-11667327-11667373-11667463:-:A3SS	GH_A08G2224:chrA08:118426794-118426794-118427083-118427170:-:A3SS	GH_A01G2350:chrA01:116713081-116713081-116713138-116713158:-:A3SS	GH_A02G0743:chrA02:11666805-11666805-11666873-11667003:-:A3SS
GH_A07G0579:chrA07:6311429-6311429-6312594-6312611:-:A3SS	GH_A11G0859:chrA11:7667759-7667759-7667870-7667876:-:A3SS	GH_A09G2436:chrA09:80975437-80975437-80976188-80976203:-:A3SS	GH_A11G0914:chrA11:8082309-8082309-8082694-8082723:-:A3SS	GH_A10G1003:chrA10:20014403-20014403-20014718-20014726:-:A3SS
GH_A02G1509:chrA02:96086732-96086778-96086858-96086858:+:A3SS	GH_A08G0574:chrA08:6762106-6762112-6762220-6762220:+:A3SS	GH_A10G1173:chrA10:35121048-35121048-35121373-35121379:-:A3SS	GH_A13G1894:chrA13:101056590-101056590-101056873-101056907:-:A3SS	GH_A10G1003:chrA10:20014403-20014403-20014718-20014871:-:A3SS
GH_A02G1509:chrA02:96091534-96091581-96091625-96091625:+:A3SS	GH_A11G2267:chrA11:59641504-59641504-59641768-59641772:-:A3SS	GH_A05G1752:chrA05:16494654-16494654-16495086-16495103:-:A3SS	GH_A13G1894:chrA13:101126661-101126661-101126975-101126978:-:A3SS	GH_A10G1003:chrA10:20014403-20014403-20014726-20014871:-:A3SS
GH_A11G2028:chrA11:31021439-31021439-31021483-31021494:-:A3SS	GH_A07G0963:chrA07:14102408-14102408-14102799-14102813:-:A3SS	GH_A10G1731:chrA10:91602538-91602543-91602640-91602640:+:A3SS	GH_A04G0120:chrA04:1532218-1532218-1532268-1532323:-:A3SS	GH_A11G0859:chrA11:7667759-7667759-7667870-7667876:-:A3SS
GH_A05G1988:chrA05:18985447-18985447-18985596-18985623:-:A3SS	GH_A13G0090:chrA13:909315-909315-909587-909648:-:A3SS	GH_A10G0930:chrA10:17495708-17495708-17495796-17495817:-:A3SS	GH_A12G0703:chrA12:17855830-17855830-17856517-17856626:-:A3SS	GH_A08G0574:chrA08:6762106-6762112-6762220-6762220:+:A3SS
GH_A12G2173:chrA12:100058789-100058789-100059182-100059194:-:A3SS	GH_A13G0090:chrA13:910426-910426-910533-910545:-:A3SS	GH_A13G2075:chrA13:104508814-104508814-104508914-104509260:-:A3SS	GH_A11G2696:chrA11:99444069-99444069-99444218-99444238:-:A3SS	GH_A11G2267:chrA11:59641504-59641504-59641768-59641772:-:A3SS
GH_A09G1845:chrA09:75389255-75389255-75389588-75389627:-:A3SS	GH_A03G0313:chrA03:3920309-3920531-3920612-3920612:+:A3SS	GH_A13G2075:chrA13:104508814-104508814-104508911-104508914:-:A3SS	GH_A11G2696:chrA11:99444069-99444069-99444218-99444242:-:A3SS	GH_A05G0943:chrA05:8485638-8485638-8486482-8486488:-:A3SS
GH_A09G1845:chrA09:75389255-75389255-75389588-75389644:-:A3SS	GH_A11G3317:chrA11:115355672-115355672-115355795-115355830:-:A3SS	GH_A13G2075:chrA13:104508814-104508814-104508911-104509260:-:A3SS	GH_A13G1259:chrA13:73699694-73699694-73699856-73699929:-:A3SS	GH_A13G0090:chrA13:910426-910426-910533-910545:-:A3SS
GH_A09G1845:chrA09:75389255-75389255-75389588-75389682:-:A3SS	GH_A09G2436:chrA09:80975437-80975437-80976188-80976203:-:A3SS	GH_A05G1198:chrA05:10910002-10910013-10910125-10910125:+:A3SS	GH_A11G0226:chrA11:1949281-1949281-1949409-1949434:-:A3SS	GH_A03G1522:chrA03:92853749-92853752-92854326-92854326:+:A3SS
GH_A09G1845:chrA09:75389255-75389255-75389644-75389682:-:A3SS	GH_A10G1173:chrA10:35121048-35121048-35121373-35121379:-:A3SS	GH_A01G1909:chrA01:108526762-108526781-108526828-108526828:+:A3SS	GH_A11G0226:chrA11:1949281-1949281-1949409-1949629:-:A3SS	GH_A05G1916:chrA05:18082851-18082851-18082969-18082972:-:A3SS
GH_A03G1975:chrA03:107166763-107166763-107166850-107166870:-:A3SS	GH_A10G1731:chrA10:91602538-91602543-91602640-91602640:+:A3SS	GH_A10G0312:chrA10:2578099-2578099-2578191-2578205:-:A3SS	GH_A11G0226:chrA11:1949281-1949281-1949409-1949738:-:A3SS	GH_A05G0229:chrA05:2153572-2153572-2153730-2153763:-:A3SS
GH_A01G2350:chrA01:116713081-116713081-116713138-116713158:-:A3SS	GH_A13G2075:chrA13:104508814-104508814-104508914-104509260:-:A3SS	GH_A05G3770:chrA05:99141892-99141904-99142068-99142068:+:A3SS	GH_A11G0226:chrA11:1949281-1949281-1949409-1949762:-:A3SS	GH_A05G0229:chrA05:2157315-2157315-2157413-2157418:-:A3SS
GH_A07G1992:chrA07:80599674-80599674-80599731-80599736:-:A3SS	GH_A13G2075:chrA13:104508814-104508814-104508911-104508914:-:A3SS	GH_A05G4214:chrA05:108876161-108876164-108876214-108876214:+:A3SS	GH_A10G2465:chrA10:112141921-112142111-112142294-112142294:+:A3SS	GH_A07G0293:chrA07:2983266-2983984-2984187-2984187:+:A3SS
GH_A13G1894:chrA13:101126661-101126661-101126975-101126978:-:A3SS	GH_A13G2075:chrA13:104508814-104508814-104508911-104509260:-:A3SS	GH_A02G0790:chrA02:13673338-13673346-13674383-13674383:+:A3SS	GH_A07G1541:chrA07:31689645-31689645-31689782-31689940:-:A3SS	GH_A07G0293:chrA07:2983513-2983984-2984187-2984187:+:A3SS
GH_A11G0734:chrA11:6555005-6555027-6555459-6555459:+:A3SS	GH_A05G1198:chrA05:10910002-10910013-10910125-10910125:+:A3SS	GH_A05G2542:chrA05:26568931-26568931-26569117-26569127:-:A3SS	GH_A05G4240:chrA05:109228296-109228299-109228531-109228531:+:A3SS	GH_A07G0293:chrA07:2983527-2983984-2984187-2984187:+:A3SS
GH_A11G0734:chrA11:6555005-6555036-6555459-6555459:+:A3SS	GH_A01G1909:chrA01:108528309-108528327-108528780-108528780:+:A3SS	GH_A08G2350:chrA08:120166314-120166314-120166384-120166396:-:A3SS	GH_A08G2141:chrA08:117251844-117251847-117252040-117252040:+:A3SS	GH_A05G2614:chrA05:27665796-27665912-27665980-27665980:+:A3SS
GH_A11G0734:chrA11:6555027-6555036-6555459-6555459:+:A3SS	GH_A03G1926:chrA03:106280473-106280473-106280546-106280568:-:A3SS	GH_A08G1004:chrA08:42737115-42737118-42737337-42737337:+:A3SS	GH_A09G0054:chrA09:1262850-1262870-1262962-1262962:+:A3SS	GH_A05G2614:chrA05:27669895-27669925-27670099-27670099:+:A3SS
GH_A05G3214:chrA05:47894076-47894201-47894326-47894326:+:A3SS	GH_A05G3770:chrA05:99141892-99141904-99142068-99142068:+:A3SS	GH_A06G0702:chrA06:15256254-15256308-15256382-15256382:+:A3SS	GH_A09G0905:chrA09:59506396-59506404-59506910-59506910:+:A3SS	GH_A09G2436:chrA09:80975437-80975437-80976188-80976203:-:A3SS
GH_A10G2287:chrA10:109300746-109300746-109300815-109300846:-:A3SS	GH_A09G1718:chrA09:74136965-74136965-74137177-74137312:-:A3SS	GH_A01G0424:chrA01:4353320-4353320-4353422-4353429:-:A3SS	GH_A11G1054:chrA11:9942001-9942088-9942220-9942220:+:A3SS	GH_A05G1463:chrA05:13420791-13420791-13420890-13421197:-:A3SS
GH_A10G1574:chrA10:80631343-80631419-80631459-80631459:+:A3SS	GH_A13G1907:chrA13:101612496-101612496-101612992-101613050:-:A3SS	GH_A01G0424:chrA01:4354582-4354582-4354971-4355002:-:A3SS	GH_A11G1054:chrA11:9942010-9942088-9942220-9942220:+:A3SS	GH_A11G1690:chrA11:20605743-20605762-20605846-20605846:+:A3SS
GH_A12G0703:chrA12:17855830-17855830-17856517-17856626:-:A3SS	GH_A05G4214:chrA05:108876161-108876164-108876214-108876214:+:A3SS	GH_A08G1320:chrA08:87162679-87162679-87163316-87163332:-:A3SS	GH_A02G2037:chrA02:108020806-108020977-108021064-108021064:+:A3SS	GH_A10G1731:chrA10:91602538-91602543-91602640-91602640:+:A3SS
GH_A07G0213:chrA07:2180612-2180612-2180693-2181070:-:A3SS	GH_A06G1554:chrA06:104986255-104986255-104986426-104986438:-:A3SS	GH_A08G0237:chrA08:2176058-2176058-2177476-2177497:-:A3SS	GH_A08G0993:chrA08:40570261-40570261-40570361-40570405:-:A3SS	GH_A05G3935:chrA05:102977138-102977147-102977573-102977573:+:A3SS
GH_A13G1259:chrA13:73699694-73699694-73699856-73699881:-:A3SS	GH_A02G0790:chrA02:13673338-13673346-13674383-13674383:+:A3SS	GH_A05G2194:chrA05:21192840-21192840-21192936-21192939:-:A3SS	GH_A02G1979:chrA02:107688685-107688685-107689118-107689138:-:A3SS	GH_A13G2075:chrA13:104508814-104508814-104508914-104509260:-:A3SS
GH_A13G1259:chrA13:73699694-73699694-73699856-73699929:-:A3SS	GH_A02G0790:chrA02:13673338-13673352-13674383-13674383:+:A3SS	GH_A05G1188:chrA05:10770149-10770153-10770273-10770273:+:A3SS	GH_A03G0653:chrA03:11777676-11777676-11777795-11777928:-:A3SS	GH_A13G2075:chrA13:104508814-104508814-104508911-104508914:-:A3SS
GH_A11G0226:chrA11:1949281-1949281-1949360-1949409:-:A3SS	GH_A02G0790:chrA02:13673346-13673352-13674383-13674383:+:A3SS	GH_A05G0042:chrA05:618877-618877-620371-620374:-:A3SS	GH_A01G2459:chrA01:117745504-117745504-117746116-117746122:-:A3SS	GH_A13G2075:chrA13:104508814-104508814-104508911-104509260:-:A3SS
GH_A11G0226:chrA11:1949281-1949281-1949360-1949434:-:A3SS	GH_A05G2542:chrA05:26564719-26564719-26566165-26566207:-:A3SS	GH_A06G1270:chrA06:69258216-69258216-69258351-69258368:-:A3SS	GH_A09G1854:chrA09:75422634-75422634-75422681-75422821:-:A3SS	GH_A05G1198:chrA05:10910002-10910013-10910125-10910125:+:A3SS
GH_A11G0226:chrA11:1949281-1949281-1949360-1949629:-:A3SS	GH_A05G2542:chrA05:26568931-26568931-26569117-26569127:-:A3SS	GH_A11G0117:chrA11:1145378-1145378-1145552-1145555:-:A3SS	GH_A09G1854:chrA09:75422911-75422911-75423011-75423024:-:A3SS	GH_A05G3770:chrA05:99141892-99141904-99142068-99142068:+:A3SS
GH_A11G0226:chrA11:1949281-1949281-1949360-1949738:-:A3SS	GH_A08G2350:chrA08:120166314-120166314-120166384-120166396:-:A3SS	GH_A08G2084:chrA08:116534550-116534550-116534709-116534712:-:A3SS	GH_A10G1723:chrA10:91265144-91265153-91265391-91265391:+:A3SS	GH_A13G1907:chrA13:101611295-101611295-101611551-101611574:-:A3SS
GH_A11G0226:chrA11:1949281-1949281-1949360-1949762:-:A3SS	GH_A08G1004:chrA08:42737115-42737118-42737337-42737337:+:A3SS	GH_A03G1541:chrA03:94700040-94700086-94700204-94700204:+:A3SS	GH_A02G0743:chrA02:11666805-11666805-11666873-11667003:-:A3SS	GH_A05G4214:chrA05:108876161-108876164-108876214-108876214:+:A3SS
GH_A10G2465:chrA10:112141921-112142111-112142294-112142294:+:A3SS	GH_A06G0702:chrA06:15256254-15256308-15256382-15256382:+:A3SS	GH_A13G1548:chrA13:91736283-91736292-91736373-91736373:+:A3SS	GH_A02G0743:chrA02:11667327-11667327-11667373-11667463:-:A3SS	GH_A02G0790:chrA02:13673338-13673346-13674383-13674383:+:A3SS
GH_A10G2465:chrA10:112143396-112143420-112143788-112143788:+:A3SS	GH_A08G0237:chrA08:2176058-2176058-2177476-2177497:-:A3SS	GH_A10G0527:chrA10:5125836-5125840-5126308-5126308:+:A3SS	GH_A10G1003:chrA10:20014403-20014403-20014726-20014871:-:A3SS	GH_A02G0790:chrA02:13673338-13673352-13674383-13674383:+:A3SS
GH_A07G1541:chrA07:31689645-31689645-31689782-31689940:-:A3SS	GH_A05G2709:chrA05:29342061-29342100-29342240-29342240:+:A3SS	GH_A09G1949:chrA09:76610206-76610215-76610293-76610293:+:A3SS	GH_A11G0859:chrA11:7667759-7667759-7667870-7667876:-:A3SS	GH_A02G0790:chrA02:13673346-13673352-13674383-13674383:+:A3SS
GH_A05G4240:chrA05:109228296-109228299-109228531-109228531:+:A3SS	GH_A12G1648:chrA12:89690501-89690501-89690606-89690672:-:A3SS	GH_A12G1020:chrA12:63886318-63886321-63886392-63886392:+:A3SS	GH_A08G0574:chrA08:6762106-6762112-6762220-6762220:+:A3SS	GH_A08G1733:chrA08:107423249-107423249-107424614-107424630:-:A3SS
GH_A05G4240:chrA05:109230719-109230747-109230837-109230837:+:A3SS	GH_A05G0042:chrA05:618877-618877-620371-620374:-:A3SS	GH_A06G0517:chrA06:7764379-7764379-7764811-7764829:-:A3SS	GH_A12G1988:chrA12:97278983-97278983-97279017-97279026:-:A3SS	GH_A12G0745:chrA12:22478593-22478593-22478911-22478914:-:A3SS
GH_A08G2141:chrA08:117251844-117251847-117252040-117252040:+:A3SS	GH_A06G1270:chrA06:69258216-69258216-69258351-69258368:-:A3SS	GH_A07G0454:chrA07:4842916-4842916-4844006-4844011:-:A3SS	GH_A12G1988:chrA12:97278983-97278983-97279017-97279025:-:A3SS	GH_A05G2542:chrA05:26568931-26568931-26569117-26569127:-:A3SS
GH_A09G0054:chrA09:1261978-1262018-1262095-1262095:+:A3SS	GH_A13G1548:chrA13:91736283-91736292-91736373-91736373:+:A3SS	GH_A10G2390:chrA10:111048207-111048234-111048415-111048415:+:A3SS	GH_A11G2267:chrA11:59641504-59641504-59641768-59641772:-:A3SS	GH_A05G0279:chrA05:2674386-2674386-2674487-2674490:-:A3SS
GH_A09G0054:chrA09:1262850-1262870-1262962-1262962:+:A3SS	GH_A10G0527:chrA10:5125836-5125840-5126308-5126308:+:A3SS	GH_A09G1878:chrA09:75717876-75717876-75718069-75718960:-:A3SS	GH_A05G0943:chrA05:8485638-8485638-8486320-8486482:-:A3SS	GH_A08G2350:chrA08:120166314-120166314-120166384-120166396:-:A3SS
GH_A01G1307:chrA01:42322870-42322870-42322989-42323036:-:A3SS	GH_A05G2321:chrA05:22905705-22905705-22906148-22906151:-:A3SS	GH_A09G1878:chrA09:75722235-75722235-75722400-75722417:-:A3SS	GH_A05G0943:chrA05:8485638-8485638-8486320-8486488:-:A3SS	GH_A06G0702:chrA06:15256254-15256308-15256382-15256382:+:A3SS
GH_A06G1226:chrA06:63574688-63574707-63574873-63574873:+:A3SS	GH_A09G1949:chrA09:76610206-76610215-76610293-76610293:+:A3SS	GH_A07G1002:chrA07:14617173-14617173-14617250-14617260:-:A3SS	GH_A07G0963:chrA07:14102408-14102408-14102799-14102813:-:A3SS	GH_A06G0702:chrA06:15258061-15258065-15258125-15258125:+:A3SS
GH_A06G1226:chrA06:63575871-63575875-63576107-63576107:+:A3SS	GH_A12G1020:chrA12:63886318-63886321-63886392-63886392:+:A3SS	GH_A05G2040:chrA05:19585261-19585267-19585631-19585631:+:A3SS	GH_A13G0090:chrA13:909315-909315-909587-909648:-:A3SS	GH_A08G2325:chrA08:119893667-119894048-119894166-119894166:+:A3SS
GH_A09G0905:chrA09:59506396-59506404-59506910-59506910:+:A3SS	GH_A06G0517:chrA06:7764379-7764379-7764811-7764829:-:A3SS	GH_A05G4177:chrA05:108095011-108095067-108095096-108095096:+:A3SS	GH_A13G0090:chrA13:910426-910426-910533-910545:-:A3SS	GH_A09G1148:chrA09:64715558-64715757-64715892-64715892:+:A3SS
GH_A09G2264:chrA09:79433812-79433932-79434030-79434030:+:A3SS	GH_A07G0454:chrA07:4842916-4842916-4844006-4844011:-:A3SS	GH_A07G1655:chrA07:39669408-39669635-39669736-39669736:+:A3SS	GH_A03G1522:chrA03:92853749-92853752-92854326-92854326:+:A3SS	GH_A08G1320:chrA08:87162679-87162679-87163316-87163332:-:A3SS
GH_A11G1054:chrA11:9942001-9942088-9942220-9942220:+:A3SS	GH_A09G1878:chrA09:75717876-75717876-75718069-75718960:-:A3SS	GH_A10G1556:chrA10:80246501-80246504-80246628-80246628:+:A3SS	GH_A06G0455:chrA06:6474955-6474955-6475927-6475996:-:A3SS	GH_A08G0237:chrA08:2176058-2176058-2177476-2177497:-:A3SS
GH_A11G1054:chrA11:9942010-9942088-9942220-9942220:+:A3SS	GH_A07G0507:chrA07:5418495-5418498-5418677-5418677:+:A3SS	GH_A10G1556:chrA10:80247359-80247446-80247512-80247512:+:A3SS	GH_A05G1916:chrA05:18082851-18082851-18082969-18082972:-:A3SS	GH_A05G1188:chrA05:10770149-10770153-10770273-10770273:+:A3SS
GH_A02G2037:chrA02:108020806-108020977-108021064-108021064:+:A3SS	GH_A07G1002:chrA07:14617173-14617173-14617250-14617260:-:A3SS	GH_A03G1253:chrA03:69564012-69564033-69566141-69566141:+:A3SS	GH_A05G0229:chrA05:2154215-2154215-2154370-2154390:-:A3SS	GH_A05G2709:chrA05:29342061-29342100-29342240-29342240:+:A3SS
GH_A08G0993:chrA08:40570261-40570261-40570361-40570405:-:A3SS	GH_A05G2040:chrA05:19585261-19585267-19585631-19585631:+:A3SS	GH_A12G2153:chrA12:99684752-99684752-99685283-99685305:-:A3SS	GH_A05G0229:chrA05:2157315-2157315-2157413-2157418:-:A3SS	GH_A05G2709:chrA05:29342096-29342100-29342240-29342240:+:A3SS
GH_A02G1979:chrA02:107688685-107688685-107689118-107689138:-:A3SS	GH_A09G0854:chrA09:57107030-57107036-57107132-57107132:+:A3SS	GH_A09G1924:chrA09:76310046-76310049-76310116-76310116:+:A3SS	GH_A03G1315:chrA03:73594667-73594670-73594790-73594790:+:A3SS	GH_A05G0042:chrA05:618877-618877-620371-620374:-:A3SS
GH_A03G1856:chrA03:105278078-105278099-105278581-105278581:+:A3SS	GH_A05G4177:chrA05:108095011-108095067-108095096-108095096:+:A3SS	GH_A02G1973:chrA02:107654906-107654911-107654974-107654974:+:A3SS	GH_A01G0887:chrA01:13939746-13939756-13939839-13939839:+:A3SS	GH_A06G1406:chrA06:85105891-85105921-85106288-85106288:+:A3SS
GH_A04G1612:chrA04:86295148-86295148-86295614-86295702:-:A3SS	GH_A12G1150:chrA12:77983011-77983011-77983137-77983161:-:A3SS	GH_A05G0996:chrA05:8880657-8880657-8881075-8881080:-:A3SS	GH_A01G0887:chrA01:13939746-13939780-13939839-13939839:+:A3SS	GH_A11G0117:chrA11:1144518-1144518-1144619-1144624:-:A3SS
GH_A03G0653:chrA03:11777676-11777676-11777795-11777928:-:A3SS	GH_A06G0985:chrA06:31085990-31086000-31086066-31086066:+:A3SS	GH_A08G2589:chrA08:122652371-122652375-122652506-122652506:+:A3SS	GH_A01G0887:chrA01:13939756-13939780-13939839-13939839:+:A3SS	GH_A11G0117:chrA11:1145378-1145378-1145552-1145555:-:A3SS
GH_A10G0412:chrA10:3493009-3493009-3493070-3493089:-:A3SS	GH_A03G1980:chrA03:107228914-107228917-107229031-107229031:+:A3SS	GH_A04G1660:chrA04:86689380-86689380-86689503-86689509:-:A3SS	GH_A01G0887:chrA01:13940245-13940250-13940446-13940446:+:A3SS	GH_A13G1548:chrA13:91736283-91736292-91736373-91736373:+:A3SS
GH_A01G2459:chrA01:117745504-117745504-117746116-117746122:-:A3SS	GH_A10G1556:chrA10:80246501-80246504-80246628-80246628:+:A3SS	GH_A04G1660:chrA04:86692429-86692429-86692628-86692634:-:A3SS	GH_A07G0293:chrA07:2983513-2983984-2984187-2984187:+:A3SS	GH_A12G2842:chrA12:106345795-106345795-106346049-106346093:-:A3SS
GH_A09G1854:chrA09:75422911-75422911-75423011-75423024:-:A3SS	GH_A10G1556:chrA10:80247359-80247446-80247512-80247512:+:A3SS	GH_A04G1282:chrA04:81896933-81896933-81897113-81897116:-:A3SS	GH_A07G0293:chrA07:2983527-2983984-2984187-2984187:+:A3SS	GH_A12G2842:chrA12:106345795-106345795-106346049-106346102:-:A3SS
GH_A02G1262:chrA02:61381005-61381005-61381053-61381063:-:A3SS	GH_A10G1556:chrA10:80248194-80248197-80249314-80249314:+:A3SS	GH_A05G1205:chrA05:10994687-10994696-10994835-10994835:+:A3SS	GH_A09G2436:chrA09:80975437-80975437-80976188-80976203:-:A3SS	GH_A12G2842:chrA12:106345795-106345795-106346093-106346102:-:A3SS
GH_A02G0743:chrA02:11666805-11666805-11666873-11667003:-:A3SS	GH_A03G1253:chrA03:69564012-69564033-69566141-69566141:+:A3SS	GH_A07G1671:chrA07:39985689-39985689-39985796-39985890:-:A3SS	GH_A10G1173:chrA10:35121048-35121048-35121373-35121379:-:A3SS	GH_A12G2671:chrA12:104917993-104917993-104918208-104918214:-:A3SS
GH_A02G0743:chrA02:11667327-11667327-11667373-11667463:-:A3SS	GH_A12G2153:chrA12:99684752-99684752-99685283-99685305:-:A3SS	GH_A08G0594:chrA08:7190299-7190299-7190967-7190970:-:A3SS	GH_A10G1173:chrA10:35121473-35121473-35121573-35121678:-:A3SS	GH_A09G1949:chrA09:76610206-76610215-76610293-76610293:+:A3SS
GH_A10G1003:chrA10:20014403-20014403-20014718-20014726:-:A3SS	GH_A09G1924:chrA09:76310046-76310049-76310116-76310116:+:A3SS	GH_A05G0265:chrA05:2584669-2584673-2584744-2584744:+:A3SS	GH_A05G1463:chrA05:13420791-13420791-13420890-13421197:-:A3SS	GH_A13G2655:chrscaffold126-2_subseq_1_122959_obj_A13:67815-67815-68021-68030:-:A3SS
GH_A10G1003:chrA10:20014403-20014403-20014718-20014871:-:A3SS	GH_A02G1973:chrA02:107654906-107654911-107654974-107654974:+:A3SS	GH_A11G1316:chrA11:14096019-14096022-14096287-14096287:+:A3SS	GH_A05G1752:chrA05:16494654-16494654-16495086-16495103:-:A3SS	GH_A12G1020:chrA12:63886318-63886321-63886392-63886392:+:A3SS
GH_A10G1003:chrA10:20014403-20014403-20014726-20014871:-:A3SS	GH_A05G0996:chrA05:8880657-8880657-8881075-8881080:-:A3SS	GH_A10G2129:chrA10:106093298-106093301-106093415-106093415:+:A3SS	GH_A10G1731:chrA10:91602538-91602543-91602640-91602640:+:A3SS	GH_A06G0517:chrA06:7764379-7764379-7764811-7764829:-:A3SS
GH_A11G0859:chrA11:7667759-7667759-7667870-7667876:-:A3SS	GH_A05G0996:chrA05:8881836-8881836-8881925-8881936:-:A3SS	GH_A13G0869:chrA13:29790070-29790087-29790267-29790267:+:A3SS	GH_A05G3935:chrA05:102977138-102977147-102977573-102977573:+:A3SS	GH_A03G0349:chrA03:4433130-4433253-4433720-4433720:+:A3SS
GH_A08G0574:chrA08:6762106-6762112-6762220-6762220:+:A3SS	GH_A08G2589:chrA08:122652371-122652375-122652506-122652506:+:A3SS	GH_A09G2309:chrA09:79895788-79895788-79895903-79895913:-:A3SS	GH_A13G2075:chrA13:104508814-104508814-104508914-104509260:-:A3SS	GH_A03G0349:chrA03:4433130-4433266-4433720-4433720:+:A3SS
GH_A11G2267:chrA11:59641504-59641504-59641768-59641772:-:A3SS	GH_A04G1660:chrA04:86689380-86689380-86689503-86689509:-:A3SS	GH_A02G0580:chrA02:7709709-7709726-7710097-7710097:+:A3SS	GH_A13G2075:chrA13:104508814-104508814-104508911-104508914:-:A3SS	GH_A07G0454:chrA07:4842916-4842916-4844006-4844011:-:A3SS
GH_A05G0704:chrA05:6343883-6343883-6344011-6344021:-:A3SS	GH_A04G1660:chrA04:86692429-86692429-86692628-86692634:-:A3SS	GH_A07G1529:chrA07:30749181-30749181-30749351-30749361:-:A3SS	GH_A13G2075:chrA13:104508814-104508814-104508911-104509260:-:A3SS	GH_A01G1137:chrA01:24555571-24555574-24555679-24555679:+:A3SS
GH_A07G0963:chrA07:14102408-14102408-14102799-14102813:-:A3SS	GH_A04G1282:chrA04:81896933-81896933-81897113-81897116:-:A3SS	GH_A07G1529:chrA07:30749531-30749531-30749585-30749598:-:A3SS	GH_A01G1909:chrA01:108528302-108528327-108528780-108528780:+:A3SS	GH_A01G1662:chrA01:92732641-92732641-92732718-92732860:-:A3SS
GH_A07G0963:chrA07:14103587-14103587-14103767-14103770:-:A3SS	GH_A11G0042:chrA11:406363-406363-406505-406655:-:A3SS	GH_A03G0330:chrA03:4190097-4190100-4190150-4190150:+:A3SS	GH_A01G1909:chrA01:108528302-108528339-108528780-108528780:+:A3SS	GH_A05G2040:chrA05:19585261-19585267-19585631-19585631:+:A3SS
GH_A13G0090:chrA13:911596-911596-911683-911689:-:A3SS	GH_A02G1839:chrA02:106332493-106332506-106332662-106332662:+:A3SS	GH_A10G0481:chrA10:4483637-4483637-4483895-4483955:-:A3SS	GH_A01G1909:chrA01:108528309-108528339-108528780-108528780:+:A3SS	GH_A09G0854:chrA09:57107030-57107036-57107132-57107132:+:A3SS
GH_A05G1222:chrA05:11167964-11167964-11168084-11168088:-:A3SS	GH_A12G2750:chrA12:105628908-105628927-105629237-105629237:+:A3SS	GH_A05G3819:chrA05:100176043-100176043-100176120-100176123:-:A3SS	GH_A01G1909:chrA01:108528327-108528339-108528780-108528780:+:A3SS	GH_A03G1980:chrA03:107228914-107228917-107229031-107229031:+:A3SS
GH_A05G3784:chrA05:99519450-99519466-99519601-99519601:+:A3SS	GH_A12G0362:chrA12:6260447-6260447-6260552-6260563:-:A3SS	GH_A02G1009:chrA02:34405232-34405236-34405349-34405349:+:A3SS	GH_A05G3770:chrA05:99141892-99141904-99142068-99142068:+:A3SS	GH_A10G1556:chrA10:80246501-80246504-80246628-80246628:+:A3SS
GH_A05G3784:chrA05:99519450-99519492-99519601-99519601:+:A3SS	GH_A01G0676:chrA01:8487673-8487934-8487975-8487975:+:A3SS	GH_A02G1009:chrA02:34405232-34405279-34405349-34405349:+:A3SS	GH_A13G1907:chrA13:101611295-101611295-101611551-101611574:-:A3SS	GH_A10G1556:chrA10:80247359-80247446-80247512-80247512:+:A3SS
GH_A03G1522:chrA03:92853749-92853752-92854326-92854326:+:A3SS	GH_A01G0676:chrA01:8487909-8487934-8487975-8487975:+:A3SS	GH_A02G1009:chrA02:34405236-34405279-34405349-34405349:+:A3SS	GH_A05G4214:chrA05:108876161-108876164-108876214-108876214:+:A3SS	GH_A03G0405:chrA03:5380374-5380374-5380463-5380467:-:A3SS
GH_A06G1318:chrA06:43241511-43241529-43241604-43241604:+:A3SS	GH_A13G2343:chrA13:107766730-107766730-107766757-107766795:-:A3SS	GH_A12G0666:chrA12:15419036-15419051-15419118-15419118:+:A3SS	GH_A01G0036:chrA01:205573-205824-206067-206067:+:A3SS	GH_A03G0405:chrA03:5381434-5381434-5381489-5381649:-:A3SS
GH_A06G0455:chrA06:6474955-6474955-6475927-6475996:-:A3SS	GH_A13G2255:chrA13:106304831-106304831-106304937-106304975:-:A3SS	GH_A09G1751:chrA09:74401586-74401659-74401748-74401748:+:A3SS	GH_A02G0790:chrA02:13673338-13673346-13674383-13674383:+:A3SS	GH_A13G2160:chrA13:105436080-105436080-105436167-105436187:-:A3SS
GH_A01G2128:chrA01:113342435-113342471-113342545-113342545:+:A3SS	GH_A08G0594:chrA08:7190299-7190299-7190967-7190970:-:A3SS	GH_A07G0044:chrA07:473107-473107-473335-473338:-:A3SS	GH_A02G0790:chrA02:13673338-13673352-13674383-13674383:+:A3SS	GH_A09G1924:chrA09:76310046-76310049-76310116-76310116:+:A3SS
GH_A09G2169:chrA09:78552181-78552181-78552250-78552302:-:A3SS	GH_A05G0265:chrA05:2584669-2584673-2584744-2584744:+:A3SS	GH_A11G2178:chrA11:53529891-53529895-53530057-53530057:+:A3SS	GH_A02G0790:chrA02:13673346-13673352-13674383-13674383:+:A3SS	GH_A02G1973:chrA02:107654906-107654911-107654974-107654974:+:A3SS
GH_A10G2225:chrA10:107963756-107963764-107963833-107963833:+:A3SS	GH_A11G1316:chrA11:14096019-14096022-14096287-14096287:+:A3SS	GH_A11G2178:chrA11:53530618-53530639-53530711-53530711:+:A3SS	GH_A08G1733:chrA08:107423249-107423249-107424614-107424630:-:A3SS	GH_A05G0996:chrA05:8881836-8881836-8881925-8881936:-:A3SS
GH_A05G1916:chrA05:18082851-18082851-18082969-18082972:-:A3SS	GH_A07G0971:chrA07:14183467-14183479-14184366-14184366:+:A3SS	GH_A02G0312:chrA02:3359930-3360005-3360120-3360120:+:A3SS	GH_A05G2542:chrA05:26564719-26564719-26566165-26566207:-:A3SS	GH_A04G1660:chrA04:86689380-86689380-86689503-86689509:-:A3SS
GH_A07G2487:chrA07:94812525-94812539-94812661-94812661:+:A3SS	GH_A10G2129:chrA10:106093298-106093301-106093415-106093415:+:A3SS	GH_A06G1916:chrA06:120013388-120013388-120013676-120013692:-:A3SS	GH_A05G2542:chrA05:26568931-26568931-26569117-26569127:-:A3SS	GH_A04G1660:chrA04:86689380-86689380-86689503-86689511:-:A3SS
GH_A09G1471:chrA09:70718844-70718855-70719341-70719341:+:A3SS	GH_A09G2309:chrA09:79895788-79895788-79895903-79895913:-:A3SS	GH_A11G1322:chrA11:14176625-14176625-14177796-14177916:-:A3SS	GH_A08G1004:chrA08:42737115-42737118-42737337-42737337:+:A3SS	GH_A04G1660:chrA04:86691008-86691008-86691083-86691085:-:A3SS
GH_A05G0229:chrA05:2154215-2154215-2154370-2154390:-:A3SS	GH_A02G0580:chrA02:7709709-7709726-7710097-7710097:+:A3SS	GH_A08G1928:chrA08:112890791-112890828-112890929-112890929:+:A3SS	GH_A13G0427:chrA13:5237364-5237364-5237460-5237461:-:A3SS	GH_A04G1282:chrA04:81896933-81896933-81897113-81897116:-:A3SS
GH_A05G0229:chrA05:2157315-2157315-2157413-2157418:-:A3SS	GH_A03G0279:chrA03:3496354-3496354-3496411-3496412:-:A3SS	GH_A06G0589:chrA06:9751334-9751337-9751506-9751506:+:A3SS	GH_A06G0702:chrA06:15256254-15256308-15256382-15256382:+:A3SS	GH_A12G2750:chrA12:105628864-105628908-105629237-105629237:+:A3SS
GH_A11G3317:chrA11:115357225-115357225-115357374-115357377:-:A3SS	GH_A08G2063:chrA08:116108608-116108608-116108721-116108760:-:A3SS	GH_A13G0127:chrA13:1372881-1372881-1373310-1373338:-:A3SS	GH_A06G0702:chrA06:15258061-15258065-15258125-15258125:+:A3SS	GH_A12G2750:chrA12:105628864-105628927-105629237-105629237:+:A3SS
GH_A02G1699:chrA02:103828737-103828786-103828941-103828941:+:A3SS	GH_A02G0747:chrA02:11715677-11715677-11715849-11715863:-:A3SS	GH_A13G2670:chrscaffold171_subseq_1_84735_obj_A13:16849-16849-18101-18797:-:A3SS	GH_A01G0424:chrA01:4354582-4354582-4354971-4355002:-:A3SS	GH_A12G2750:chrA12:105628908-105628927-105629237-105629237:+:A3SS
GH_A01G0053:chrA01:409331-409364-409382-409382:+:A3SS	GH_A03G1043:chrA03:44106730-44106731-44106798-44106798:+:A3SS	GH_A12G1259:chrA12:80877547-80877547-80877698-80878303:-:A3SS	GH_A05G3948:chrA05:103375348-103375348-103375545-103375549:-:A3SS	GH_A12G0362:chrA12:6260447-6260447-6260552-6260563:-:A3SS
GH_A01G0053:chrA01:409359-409364-409382-409382:+:A3SS	GH_A09G1051:chrA09:62251986-62251986-62252034-62252213:-:A3SS	GH_A11G0505:chrA11:4444375-4444375-4444480-4444505:-:A3SS	GH_A08G2325:chrA08:119891991-119891997-119892205-119892205:+:A3SS	GH_A07G1671:chrA07:39985689-39985689-39985796-39985890:-:A3SS
GH_A04G0919:chrA04:66735304-66735304-66735506-66735517:-:A3SS	GH_A02G0278:chrA02:3025138-3025278-3025737-3025737:+:A3SS	GH_A02G0036:chrA02:235681-235681-236089-236272:-:A3SS	GH_A08G2325:chrA08:119893835-119894048-119894166-119894166:+:A3SS	GH_A12G0087:chrA12:1172905-1172905-1173085-1173096:-:A3SS
GH_A07G0680:chrA07:7852711-7852713-7852846-7852846:+:A3SS	GH_A05G3819:chrA05:100176043-100176043-100176120-100176123:-:A3SS	GH_A02G0036:chrA02:237481-237481-237875-237878:-:A3SS	GH_A08G2325:chrA08:119893921-119894048-119894166-119894166:+:A3SS	GH_A06G1530:chrA06:100701566-100701607-100701651-100701651:+:A3SS
GH_A05G4108:chrA05:106903512-106903512-106903793-106903808:-:A3SS	GH_A10G0227:chrA10:1880916-1880923-1881887-1881887:+:A3SS	GH_A11G1408:chrA11:15392421-15392674-15393031-15393031:+:A3SS	GH_A09G1148:chrA09:64715558-64715757-64715892-64715892:+:A3SS	GH_A01G0676:chrA01:8487673-8487934-8487975-8487975:+:A3SS
GH_A13G2076:chrA13:104535127-104535140-104535561-104535561:+:A3SS	GH_A02G1009:chrA02:34405232-34405236-34405349-34405349:+:A3SS	GH_A05G2575:chrA05:27092590-27092590-27092695-27092707:-:A3SS	GH_A08G1320:chrA08:87162679-87162679-87163316-87163332:-:A3SS	GH_A13G2255:chrA13:106304831-106304831-106304937-106304975:-:A3SS
GH_A10G0794:chrA10:12218664-12218664-12218785-12218818:-:A3SS	GH_A02G1009:chrA02:34405232-34405279-34405349-34405349:+:A3SS	GH_A09G0718:chrA09:49029051-49029051-49029159-49029164:-:A3SS	GH_A08G0237:chrA08:2176058-2176058-2177476-2177497:-:A3SS	GH_A08G0594:chrA08:7190299-7190299-7190967-7190970:-:A3SS
GH_A01G0718:chrA01:9963438-9963438-9964003-9964073:-:A3SS	GH_A02G1009:chrA02:34405236-34405279-34405349-34405349:+:A3SS	GH_A12G2627:chrA12:104535515-104535623-104535800-104535800:+:A3SS	GH_A05G1188:chrA05:10770149-10770153-10770273-10770273:+:A3SS	GH_A05G0265:chrA05:2584669-2584673-2584744-2584744:+:A3SS
GH_A01G0718:chrA01:9964361-9964361-9964489-9964598:-:A3SS	GH_A12G0666:chrA12:15419036-15419051-15419118-15419118:+:A3SS	GH_A12G1275:chrA12:81086807-81086807-81086910-81086915:-:A3SS	GH_A02G1814:chrA02:105836709-105836721-105836874-105836874:+:A3SS	GH_A11G1316:chrA11:14096019-14096022-14096287-14096287:+:A3SS
GH_A01G0887:chrA01:13939746-13939756-13939839-13939839:+:A3SS	GH_A06G0835:chrA06:19494931-19494931-19495307-19495310:-:A3SS	GH_A03G0765:chrA03:15802034-15802034-15802082-15802085:-:A3SS	GH_A05G2709:chrA05:29338687-29338690-29339223-29339223:+:A3SS	GH_A10G2129:chrA10:106093298-106093301-106093415-106093415:+:A3SS
GH_A01G0887:chrA01:13939746-13939780-13939839-13939839:+:A3SS	GH_A09G1842:chrA09:75295972-75295972-75296290-75296297:-:A3SS	GH_A12G0497:chrA12:9760322-9760322-9760400-9760403:-:A3SS	GH_A05G0042:chrA05:618877-618877-620371-620374:-:A3SS	GH_A06G2070:chrA06:123091730-123091730-123091952-123091955:-:A3SS
GH_A01G0887:chrA01:13939756-13939780-13939839-13939839:+:A3SS	GH_A07G0044:chrA07:473107-473107-473335-473338:-:A3SS	GH_A12G0663:chrA12:15257937-15257937-15257982-15257985:-:A3SS	GH_A09G1844:chrA09:75336626-75336626-75337128-75337136:-:A3SS	GH_A06G2070:chrA06:123091730-123091730-123091952-123091973:-:A3SS
GH_A01G0887:chrA01:13940245-13940250-13940446-13940446:+:A3SS	GH_A05G2838:chrA05:32038210-32038218-32038371-32038371:+:A3SS	GH_A08G0384:chrA08:4059394-4059394-4059689-4059692:-:A3SS	GH_A06G1406:chrA06:85105891-85105921-85106288-85106288:+:A3SS	GH_A06G2070:chrA06:123091730-123091730-123091952-123091982:-:A3SS
GH_A07G0293:chrA07:2983527-2983984-2984187-2984187:+:A3SS	GH_A13G1719:chrA13:96399719-96399719-96399905-96399924:-:A3SS	GH_A13G2248:chrA13:106245134-106245134-106245233-106245236:-:A3SS	GH_A11G0117:chrA11:1144518-1144518-1144619-1144624:-:A3SS	GH_A06G2070:chrA06:123091730-123091730-123091973-123091982:-:A3SS
GH_A05G2465:chrA05:25610953-25610953-25611000-25611007:-:A3SS	GH_A02G1922:chrA02:107249756-107249756-107249877-107249936:-:A3SS	GH_A05G2285:chrA05:22415580-22415583-22415743-22415743:+:A3SS	GH_A11G0117:chrA11:1145378-1145378-1145552-1145555:-:A3SS	GH_A12G2013:chrA12:97625399-97625399-97625552-97625570:-:A3SS
GH_A05G4349:chrA05:110508998-110508998-110509156-110509170:-:A3SS	GH_A11G2178:chrA11:53530618-53530639-53530711-53530711:+:A3SS	GH_A08G1785:chrA08:109743017-109743017-109743172-109743265:-:A3SS	GH_A05G0001:chrA05:5274-5274-5328-5331:-:A3SS	GH_A09G0307:chrA09:8013632-8013653-8014055-8014055:+:A3SS
GH_A09G2436:chrA09:80975437-80975437-80976188-80976203:-:A3SS	GH_A02G0312:chrA02:3359926-3360005-3360120-3360120:+:A3SS	GH_A09G0991:chrA09:61063313-61063316-61064007-61064007:+:A3SS	GH_A08G2084:chrA08:116534550-116534550-116534709-116534712:-:A3SS	GH_A11G1062:chrA11:10077605-10077608-10077796-10077796:+:A3SS
GH_A10G1173:chrA10:35121048-35121048-35121373-35121379:-:A3SS	GH_A02G0312:chrA02:3359930-3360005-3360120-3360120:+:A3SS	GH_A03G1306:chrA03:72914605-72914605-72914677-72914678:-:A3SS	GH_A12G2842:chrA12:106345795-106345795-106346049-106346093:-:A3SS	GH_A02G0580:chrA02:7709709-7709726-7710097-7710097:+:A3SS
GH_A12G0627:chrA12:13954268-13954268-13954316-13954338:-:A3SS	GH_A08G1939:chrA08:113081466-113081479-113081566-113081566:+:A3SS	GH_A11G1705:chrA11:21122809-21122809-21123602-21123605:-:A3SS	GH_A12G2842:chrA12:106345795-106345795-106346093-106346102:-:A3SS	GH_A11G2015:chrA11:30731400-30731400-30731532-30731537:-:A3SS
GH_A11G1690:chrA11:20604436-20604440-20604526-20604526:+:A3SS	GH_A06G0589:chrA06:9751334-9751337-9751506-9751506:+:A3SS	GH_A04G0053:chrA04:533459-533459-533555-533573:-:A3SS	GH_A05G2321:chrA05:22901137-22901137-22902006-22902988:-:A3SS	GH_A11G2015:chrA11:30731400-30731400-30731532-30731538:-:A3SS
GH_A11G1690:chrA11:20605743-20605762-20605846-20605846:+:A3SS	GH_A13G0127:chrA13:1372881-1372881-1373310-1373338:-:A3SS	GH_A02G0817:chrA02:14612507-14612507-14612877-14612880:-:A3SS	GH_A05G2321:chrA05:22905705-22905705-22906148-22906151:-:A3SS	GH_A03G0279:chrA03:3496354-3496354-3496411-3496412:-:A3SS
GH_A05G1752:chrA05:16494654-16494654-16495086-16495103:-:A3SS	GH_A12G1259:chrA12:80877547-80877547-80877664-80877698:-:A3SS	GH_A07G1148:chrA07:18084056-18084070-18084242-18084242:+:A3SS	GH_A09G1949:chrA09:76610206-76610215-76610293-76610293:+:A3SS	GH_A08G2063:chrA08:116108608-116108608-116108721-116108760:-:A3SS
GH_A10G1731:chrA10:91602538-91602543-91602640-91602640:+:A3SS	GH_A12G1259:chrA12:80877547-80877547-80877664-80878303:-:A3SS	GH_A05G2944:chrA05:35641333-35641396-35641458-35641458:+:A3SS	GH_A12G1020:chrA12:63886318-63886321-63886392-63886392:+:A3SS	GH_A02G0747:chrA02:11715677-11715677-11715849-11715863:-:A3SS
GH_A10G1731:chrA10:91605934-91605981-91606054-91606054:+:A3SS	GH_A09G0726:chrA09:50436036-50436036-50437706-50437802:-:A3SS	GH_A06G0782:chrA06:17425413-17425413-17425488-17425528:-:A3SS	GH_A06G0517:chrA06:7764379-7764379-7764811-7764829:-:A3SS	GH_A13G0780:chrA13:18191239-18191239-18191469-18191619:-:A3SS
GH_A10G0930:chrA10:17495708-17495708-17495796-17495817:-:A3SS	GH_A11G0505:chrA11:4444375-4444375-4444480-4444505:-:A3SS	GH_A03G0462:chrA03:6342542-6342542-6342621-6342627:-:A3SS	GH_A10G0262:chrA10:2156689-2156689-2156790-2156803:-:A3SS	GH_A10G0481:chrA10:4483637-4483637-4483895-4483953:-:A3SS
GH_A05G3935:chrA05:102977138-102977147-102977573-102977573:+:A3SS	GH_A05G1142:chrA05:10293280-10293286-10293396-10293396:+:A3SS	GH_A08G1886:chrA08:111795639-111795754-111796516-111796516:+:A3SS	GH_A03G0349:chrA03:4433130-4433266-4433720-4433720:+:A3SS	GH_A10G0481:chrA10:4483637-4483637-4483895-4483955:-:A3SS
GH_A06G2086:chrA06:123278932-123278957-123279144-123279144:+:A3SS	GH_A02G0036:chrA02:235681-235681-236089-236272:-:A3SS	GH_A11G3459:chrA11:117844666-117844666-117844724-117844735:-:A3SS	GH_A03G0349:chrA03:4433253-4433266-4433720-4433720:+:A3SS	GH_A02G0278:chrA02:3025138-3025278-3025737-3025737:+:A3SS
GH_A06G2086:chrA06:123286241-123286260-123286436-123286436:+:A3SS	GH_A02G0036:chrA02:237481-237481-237875-237878:-:A3SS	GH_A07G0257:chrA07:2578250-2578415-2578492-2578492:+:A3SS	GH_A07G0454:chrA07:4842916-4842916-4844006-4844011:-:A3SS	GH_A04G1443:chrA04:84534653-84534709-84536609-84536609:+:A3SS
GH_A13G2075:chrA13:104503646-104503646-104503867-104503871:-:A3SS	GH_A11G1408:chrA11:15392421-15392674-15393031-15393031:+:A3SS	GH_A07G0257:chrA07:2578578-2578581-2578652-2578652:+:A3SS	GH_A09G1878:chrA09:75722235-75722235-75722400-75722417:-:A3SS	GH_A05G3819:chrA05:100176043-100176043-100176120-100176123:-:A3SS
GH_A10G1146:chrA10:30453819-30453819-30453934-30453936:-:A3SS	GH_A05G2575:chrA05:27092590-27092590-27092695-27092707:-:A3SS	GH_A10G0448:chrA10:4157217-4157273-4157298-4157298:+:A3SS	GH_A06G1544:chrA06:103487115-103487115-103487259-103487282:-:A3SS	GH_A02G1009:chrA02:34405232-34405236-34405349-34405349:+:A3SS
GH_A05G1198:chrA05:10910002-10910013-10910125-10910125:+:A3SS	GH_A09G0718:chrA09:49029051-49029051-49029159-49029164:-:A3SS	GH_A13G0086:chrA13:880302-880302-880875-880910:-:A3SS	GH_A05G2040:chrA05:19585261-19585267-19585631-19585631:+:A3SS	GH_A02G1009:chrA02:34405232-34405279-34405349-34405349:+:A3SS
GH_A01G1909:chrA01:108526138-108526244-108526310-108526310:+:A3SS	GH_A07G1796:chrA07:50703575-50703814-50703946-50703946:+:A3SS	GH_A01G2008:chrA01:110649001-110649007-110649308-110649308:+:A3SS	GH_A09G0854:chrA09:57107030-57107036-57107132-57107132:+:A3SS	GH_A02G1009:chrA02:34405236-34405279-34405349-34405349:+:A3SS
GH_A01G1909:chrA01:108526762-108526781-108526828-108526828:+:A3SS	GH_A12G0663:chrA12:15257937-15257937-15257982-15257985:-:A3SS	GH_A01G2008:chrA01:110649001-110649031-110649308-110649308:+:A3SS	GH_A03G1980:chrA03:107228914-107228917-107229031-107229031:+:A3SS	GH_A12G0666:chrA12:15419036-15419051-15419118-15419118:+:A3SS
GH_A01G1909:chrA01:108528302-108528327-108528780-108528780:+:A3SS	GH_A08G0384:chrA08:4059394-4059394-4059689-4059692:-:A3SS	GH_A01G2008:chrA01:110649007-110649031-110649308-110649308:+:A3SS	GH_A10G1556:chrA10:80246501-80246504-80246628-80246628:+:A3SS	GH_A09G1842:chrA09:75298438-75298438-75298614-75298648:-:A3SS
GH_A01G1909:chrA01:108528302-108528339-108528780-108528780:+:A3SS	GH_A08G0384:chrA08:4059394-4059394-4059692-4059714:-:A3SS	GH_A03G2118:chrA03:109077872-109077872-109078030-109078033:-:A3SS	GH_A10G1556:chrA10:80247359-80247446-80247512-80247512:+:A3SS	GH_A07G0044:chrA07:473107-473107-473335-473338:-:A3SS
GH_A01G1909:chrA01:108528309-108528339-108528780-108528780:+:A3SS	GH_A13G2248:chrA13:106245134-106245134-106245233-106245236:-:A3SS	GH_A12G2849:chrA12:106426543-106426562-106426818-106426818:+:A3SS	GH_A02G1919:chrA02:107198094-107198107-107198117-107198117:+:A3SS	GH_A11G2178:chrA11:53529891-53529895-53530057-53530057:+:A3SS
GH_A01G1909:chrA01:108528327-108528339-108528780-108528780:+:A3SS	GH_A05G2285:chrA05:22415580-22415583-22415743-22415743:+:A3SS	GH_A06G1883:chrA06:119512577-119512577-119513206-119513209:-:A3SS	GH_A12G2153:chrA12:99684752-99684752-99685283-99685305:-:A3SS	GH_A11G2178:chrA11:53530618-53530639-53530711-53530711:+:A3SS
GH_A05G3770:chrA05:99141892-99141904-99142068-99142068:+:A3SS	GH_A08G1785:chrA08:109743017-109743017-109743172-109743265:-:A3SS	GH_A05G1798:chrA05:16774446-16774607-16774769-16774769:+:A3SS	GH_A12G2153:chrA12:99685434-99685434-99685661-99685665:-:A3SS	GH_A11G1322:chrA11:14176625-14176625-14177796-14177916:-:A3SS
GH_A05G4214:chrA05:108876161-108876164-108876214-108876214:+:A3SS	GH_A09G0991:chrA09:61063313-61063316-61064007-61064007:+:A3SS	GH_A03G1914:chrA03:106183511-106183520-106184228-106184228:+:A3SS	GH_A09G1924:chrA09:76310046-76310049-76310116-76310116:+:A3SS	GH_A07G1538:chrA07:31512986-31512986-31513088-31513090:-:A3SS
GH_A05G4214:chrA05:108877111-108878096-108878561-108878561:+:A3SS	GH_A11G1705:chrA11:21122809-21122809-21123602-21123605:-:A3SS	GH_A13G1543:chrA13:91543445-91543445-91543508-91543510:-:A3SS	GH_A02G1973:chrA02:107654906-107654911-107654974-107654974:+:A3SS	GH_A06G0942:chrA06:28071659-28071659-28071759-28071798:-:A3SS
GH_A02G0790:chrA02:13673346-13673352-13674383-13674383:+:A3SS	GH_A02G0476:chrA02:5899601-5899601-5899689-5899699:-:A3SS	GH_A13G1543:chrA13:91543445-91543445-91543508-91543512:-:A3SS	GH_A04G1660:chrA04:86692429-86692429-86692628-86692634:-:A3SS	GH_A08G1878:chrA08:111615668-111615668-111615743-111615744:-:A3SS
GH_A08G1733:chrA08:107424700-107424700-107424804-107424808:-:A3SS	GH_A02G0817:chrA02:14612507-14612507-14612836-14612877:-:A3SS	GH_A05G2747:chrA05:30169835-30169838-30170040-30170040:+:A3SS	GH_A04G1282:chrA04:81896933-81896933-81897113-81897116:-:A3SS	GH_A07G2085:chrA07:85309386-85309397-85309537-85309537:+:A3SS
GH_A08G1733:chrA08:107424700-107424700-107424804-107424826:-:A3SS	GH_A02G0817:chrA02:14612507-14612507-14612836-14612880:-:A3SS	GH_A01G0690:chrA01:9126396-9126403-9126888-9126888:+:A3SS	GH_A11G0042:chrA11:406363-406363-406505-406655:-:A3SS	GH_A06G0589:chrA06:9751334-9751337-9751506-9751506:+:A3SS
GH_A03G0930:chrA03:25939076-25939076-25939163-25939176:-:A3SS	GH_A07G1148:chrA07:18084056-18084070-18084242-18084242:+:A3SS	GH_A05G3564:chrA05:84831772-84831772-84832003-84832036:-:A3SS	GH_A05G1205:chrA05:10994687-10994696-10994835-10994835:+:A3SS	GH_A13G0127:chrA13:1372881-1372881-1373310-1373338:-:A3SS
GH_A12G0745:chrA12:22478593-22478593-22478911-22478914:-:A3SS	GH_A12G1325:chrA12:82430271-82430271-82430541-82430544:-:A3SS	GH_A05G3564:chrA05:84835004-84835004-84835134-84835149:-:A3SS	GH_A02G1839:chrA02:106332493-106332506-106332662-106332662:+:A3SS	GH_A12G1198:chrA12:79336728-79336728-79336798-79337132:-:A3SS
GH_A05G2542:chrA05:26564719-26564719-26566165-26566207:-:A3SS	GH_A05G2944:chrA05:35636381-35636384-35636488-35636488:+:A3SS	GH_A11G1916:chrA11:25466324-25466344-25466429-25466429:+:A3SS	GH_A04G1223:chrA04:80213744-80213744-80213866-80213870:-:A3SS	GH_A09G1106:chrA09:63555250-63555324-63555658-63555658:+:A3SS
GH_A05G2542:chrA05:26564719-26564719-26566165-26567014:-:A3SS	GH_A05G2944:chrA05:35641333-35641396-35641458-35641458:+:A3SS	GH_A01G1349:chrA01:47887667-47887714-47887793-47887793:+:A3SS	GH_A04G1223:chrA04:80213744-80213744-80213866-80213976:-:A3SS	GH_A12G1259:chrA12:80877547-80877547-80877698-80878303:-:A3SS
GH_A05G2542:chrA05:26564719-26564719-26566207-26567014:-:A3SS	GH_A07G2050:chrA07:83369643-83369643-83369703-83369727:-:A3SS	GH_A12G2733:chrA12:105585927-105585943-105586138-105586138:+:A3SS	GH_A04G1223:chrA04:80213744-80213744-80213870-80213976:-:A3SS	GH_A11G0505:chrA11:4444375-4444375-4444480-4444505:-:A3SS
GH_A05G2542:chrA05:26568931-26568931-26569117-26569127:-:A3SS	GH_A03G0462:chrA03:6342542-6342542-6342621-6342627:-:A3SS	GH_A09G0852:chrA09:57092774-57092777-57093283-57093283:+:A3SS	GH_A12G2750:chrA12:105628864-105628908-105629237-105629237:+:A3SS	GH_A05G1142:chrA05:10293280-10293286-10293396-10293396:+:A3SS
GH_A02G0656:chrA02:9416548-9416548-9416641-9416651:-:A3SS	GH_A08G1886:chrA08:111795639-111795754-111796516-111796516:+:A3SS	GH_A13G0481:chrA13:6096393-6096396-6096493-6096493:+:A3SS	GH_A12G2750:chrA12:105628864-105628927-105629237-105629237:+:A3SS	GH_A01G2351:chrA01:116720197-116720316-116720683-116720683:+:A3SS
GH_A05G3179:chrA05:45792020-45792020-45792172-45792176:-:A3SS	GH_A05G3882:chrA05:101904893-101904903-101905913-101905913:+:A3SS	GH_A06G1657:chrA06:111184754-111184761-111184980-111184980:+:A3SS	GH_A12G2750:chrA12:105628908-105628927-105629237-105629237:+:A3SS	GH_A02G0036:chrA02:235681-235681-236089-236272:-:A3SS
GH_A08G2350:chrA08:120166314-120166314-120166384-120166396:-:A3SS	GH_A05G3882:chrA05:101904893-101904991-101905913-101905913:+:A3SS	GH_A06G1657:chrA06:111184754-111184796-111184980-111184980:+:A3SS	GH_A09G0278:chrA09:7274227-7274268-7274379-7274379:+:A3SS	GH_A02G0036:chrA02:235681-235681-236089-236356:-:A3SS
GH_A11G1403:chrA11:15346147-15346147-15346495-15346859:-:A3SS	GH_A05G3882:chrA05:101904903-101904991-101905913-101905913:+:A3SS	GH_A06G1657:chrA06:111184761-111184796-111184980-111184980:+:A3SS	GH_A07G1671:chrA07:39985689-39985689-39985796-39985890:-:A3SS	GH_A02G0036:chrA02:235681-235681-236272-236356:-:A3SS
GH_A08G1004:chrA08:42730818-42730949-42731088-42731088:+:A3SS	GH_A11G3459:chrA11:117844666-117844666-117844724-117844735:-:A3SS	GH_A13G1457:chrA13:88805396-88805396-88805532-88805559:-:A3SS	GH_A02G0922:chrA02:24065101-24065101-24065173-24065216:-:A3SS	GH_A02G0036:chrA02:237481-237481-237875-237878:-:A3SS
GH_A08G1004:chrA08:42737115-42737118-42737337-42737337:+:A3SS	GH_A07G0257:chrA07:2578250-2578415-2578492-2578492:+:A3SS	GH_A11G2885:chrA11:107990086-107990086-107990305-107990321:-:A3SS	GH_A01G0676:chrA01:8487673-8487934-8487975-8487975:+:A3SS	GH_A09G0071:chrA09:1551012-1551012-1551091-1551094:-:A3SS
GH_A06G0702:chrA06:15258061-15258065-15258125-15258125:+:A3SS	GH_A07G0257:chrA07:2578578-2578581-2578652-2578652:+:A3SS	GH_A09G1676:chrA09:73699685-73699685-73699769-73699812:-:A3SS	GH_A01G0676:chrA01:8487909-8487934-8487975-8487975:+:A3SS	GH_A07G0951:chrA07:13707592-13707592-13707750-13707887:-:A3SS
GH_A01G0424:chrA01:4354582-4354582-4354971-4355002:-:A3SS	GH_A10G0448:chrA10:4156815-4156818-4156908-4156908:+:A3SS	GH_A10G0634:chrA10:7214623-7214626-7214704-7214704:+:A3SS	GH_A08G0594:chrA08:7190299-7190299-7190967-7190970:-:A3SS	GH_A05G2575:chrA05:27092590-27092590-27092695-27092707:-:A3SS
GH_A05G3948:chrA05:103375348-103375348-103375545-103375549:-:A3SS	GH_A10G0448:chrA10:4157558-4157773-4157905-4157905:+:A3SS	GH_A10G0634:chrA10:7215650-7215693-7215901-7215901:+:A3SS	GH_A08G1807:chrA08:110265892-110265892-110265975-110266075:-:A3SS	GH_A08G1518:chrA08:101034948-101034948-101035050-101035053:-:A3SS
GH_A08G2325:chrA08:119893835-119894048-119894166-119894166:+:A3SS	GH_A13G0086:chrA13:880302-880302-880875-880910:-:A3SS	GH_A11G0504:chrA11:4437255-4437255-4437313-4437315:-:A3SS	GH_A08G1807:chrA08:110265892-110265892-110265975-110266097:-:A3SS	GH_A07G1796:chrA07:50703575-50703814-50703946-50703946:+:A3SS
GH_A08G2325:chrA08:119893921-119894048-119894166-119894166:+:A3SS	GH_A01G2008:chrA01:110649001-110649007-110649308-110649308:+:A3SS	GH_A06G0441:chrA06:6258103-6258112-6258324-6258324:+:A3SS	GH_A05G0265:chrA05:2584669-2584673-2584744-2584744:+:A3SS	GH_A03G0765:chrA03:15802034-15802034-15802082-15802085:-:A3SS
GH_A09G1148:chrA09:64714747-64714776-64714926-64714926:+:A3SS	GH_A01G2008:chrA01:110649001-110649031-110649308-110649308:+:A3SS	GH_A05G1106:chrA05:9880102-9880112-9880187-9880187:+:A3SS	GH_A11G1316:chrA11:14096019-14096022-14096287-14096287:+:A3SS	GH_A13G1688:chrA13:95671203-95671603-95672159-95672159:+:A3SS
GH_A09G1148:chrA09:64715558-64715757-64715892-64715892:+:A3SS	GH_A01G2008:chrA01:110649007-110649031-110649308-110649308:+:A3SS	GH_A03G0312:chrA03:3900177-3900177-3900417-3900420:-:A3SS	GH_A12G1165:chrA12:78707307-78707310-78707386-78707386:+:A3SS	GH_A06G2058:chrA06:122904482-122904583-122906432-122906432:+:A3SS
GH_A08G0237:chrA08:2176058-2176058-2177476-2177497:-:A3SS	GH_A03G2118:chrA03:109077872-109077872-109078030-109078033:-:A3SS	GH_A04G1623:chrA04:86393316-86393316-86393348-86393457:-:A3SS	GH_A07G0971:chrA07:14183467-14183479-14184366-14184366:+:A3SS	GH_A08G1827:chrA08:110697094-110697094-110697138-110697873:-:A3SS
GH_A05G2194:chrA05:21192840-21192840-21192936-21192939:-:A3SS	GH_A06G1883:chrA06:119512577-119512577-119513206-119513209:-:A3SS	GH_A05G1115:chrA05:9989224-9989233-9989350-9989350:+:A3SS	GH_A10G2129:chrA10:106093298-106093301-106093415-106093415:+:A3SS	GH_A08G1827:chrA08:110697094-110697094-110697138-110697700:-:A3SS
GH_A04G0633:chrA04:24887883-24887887-24888414-24888414:+:A3SS	GH_A05G1798:chrA05:16774446-16774607-16774769-16774769:+:A3SS	GH_A10G0236:chrA10:1941091-1941091-1941547-1941553:-:A3SS	GH_A06G2070:chrA06:123091730-123091730-123091952-123091955:-:A3SS	GH_A12G0663:chrA12:15257937-15257937-15257982-15257985:-:A3SS
GH_A05G1188:chrA05:10770149-10770153-10770273-10770273:+:A3SS	GH_A03G1914:chrA03:106183511-106183520-106184228-106184228:+:A3SS	GH_A10G0236:chrA10:1943930-1943930-1944672-1944675:-:A3SS	GH_A06G2070:chrA06:123091730-123091730-123091952-123091973:-:A3SS	GH_A08G0384:chrA08:4059394-4059394-4059689-4059692:-:A3SS
GH_A05G2709:chrA05:29342061-29342100-29342240-29342240:+:A3SS	GH_A05G2747:chrA05:30169835-30169838-30170040-30170040:+:A3SS	GH_A11G0113:chrA11:1114624-1114624-1114694-1114697:-:A3SS	GH_A06G2070:chrA06:123091730-123091730-123091952-123091982:-:A3SS	GH_A08G0384:chrA08:4059394-4059394-4059689-4059714:-:A3SS
GH_A05G2709:chrA05:29342096-29342100-29342240-29342240:+:A3SS	GH_A01G0690:chrA01:9126396-9126403-9126888-9126888:+:A3SS	GH_A10G0764:chrA10:11654297-11654297-11654366-11654470:-:A3SS	GH_A06G2070:chrA06:123091730-123091730-123091973-123091982:-:A3SS	GH_A13G2248:chrA13:106245134-106245134-106245233-106245236:-:A3SS
GH_A05G0042:chrA05:618877-618877-620371-620374:-:A3SS	GH_A05G3564:chrA05:84831772-84831772-84832003-84832036:-:A3SS	GH_A12G1085:chrA12:73715515-73715515-73715757-73715791:-:A3SS	GH_A09G0307:chrA09:8013632-8013653-8014055-8014055:+:A3SS	GH_A09G1604:chrA09:72627420-72627427-72628247-72628247:+:A3SS
GH_A06G1270:chrA06:69255607-69255607-69255923-69255927:-:A3SS	GH_A05G3564:chrA05:84835004-84835004-84835134-84835149:-:A3SS	GH_A07G0668:chrA07:7589125-7589129-7589224-7589224:+:A3SS	GH_A10G2124:chrA10:105888173-105888186-105888241-105888241:+:A3SS	GH_A13G1897:chrA13:101106982-101106982-101107655-101107719:-:A3SS
GH_A06G1270:chrA06:69258216-69258216-69258351-69258368:-:A3SS	GH_A11G1916:chrA11:25466324-25466344-25466429-25466429:+:A3SS	GH_A11G0813:chrA11:7209448-7209448-7209573-7209589:-:A3SS	GH_A10G2124:chrA10:105889628-105889767-105889825-105889825:+:A3SS	GH_A05G2285:chrA05:22415580-22415583-22415743-22415743:+:A3SS
GH_A04G0400:chrA04:7918349-7918424-7918574-7918574:+:A3SS	GH_A12G2957:chrA12:107389107-107389111-107389489-107389489:+:A3SS	GH_A08G2607:chrA08:122855314-122855314-122855402-122855427:-:A3SS	GH_A09G1417:chrA09:69761117-69761129-69761383-69761383:+:A3SS	GH_A09G0991:chrA09:61063313-61063316-61064007-61064007:+:A3SS
GH_A06G1406:chrA06:85105891-85105921-85106288-85106288:+:A3SS	GH_A01G1349:chrA01:47887667-47887714-47887793-47887793:+:A3SS	GH_A05G0448:chrA05:4172395-4172404-4172492-4172492:+:A3SS	GH_A09G2309:chrA09:79895788-79895788-79895903-79895913:-:A3SS	GH_A13G1073:chrA13:53279273-53279273-53279662-53279753:-:A3SS
GH_A11G0117:chrA11:1144518-1144518-1144619-1144624:-:A3SS	GH_A12G2733:chrA12:105585927-105585943-105586138-105586138:+:A3SS	GH_A05G0448:chrA05:4173914-4173921-4174292-4174292:+:A3SS	GH_A09G2309:chrA09:79895999-79895999-79896100-79896101:-:A3SS	GH_A11G1705:chrA11:21122809-21122809-21123602-21123605:-:A3SS
GH_A12G2500:chrA12:103410813-103410813-103410908-103410913:-:A3SS	GH_A06G1657:chrA06:111184754-111184761-111184980-111184980:+:A3SS	GH_A13G0553:chrA13:10112387-10112387-10112447-10112452:-:A3SS	GH_A02G0580:chrA02:7709709-7709726-7710097-7710097:+:A3SS	GH_A02G0817:chrA02:14612507-14612507-14612836-14612877:-:A3SS
GH_A12G2500:chrA12:103410813-103410813-103410908-103410914:-:A3SS	GH_A06G1657:chrA06:111184754-111184796-111184980-111184980:+:A3SS	GH_A13G1896:chrA13:101087307-101087307-101087513-101087845:-:A3SS	GH_A07G1529:chrA07:30749531-30749531-30749585-30749598:-:A3SS	GH_A02G0817:chrA02:14612507-14612507-14612836-14612880:-:A3SS
GH_A08G2084:chrA08:116534550-116534550-116534709-116534712:-:A3SS	GH_A06G1657:chrA06:111184761-111184796-111184980-111184980:+:A3SS	GH_A08G0868:chrA08:20127455-20127455-20127510-20127528:-:A3SS	GH_A11G2015:chrA11:30731400-30731400-30731532-30731537:-:A3SS	GH_A02G0817:chrA02:14612507-14612507-14612877-14612880:-:A3SS
GH_A03G1541:chrA03:94700040-94700086-94700204-94700204:+:A3SS	GH_A12G0611:chrA12:13612804-13612804-13613249-13613255:-:A3SS	GH_A11G2479:chrA11:84690124-84690124-84690193-84690198:-:A3SS	GH_A11G2015:chrA11:30731400-30731400-30731532-30731538:-:A3SS	GH_A12G1325:chrA12:82427901-82427901-82428496-82428506:-:A3SS
GH_A13G1548:chrA13:91736283-91736292-91736373-91736373:+:A3SS	GH_A06G0805:chrA06:18333159-18333289-18333691-18333691:+:A3SS	GH_A03G1624:chrA03:98049690-98049690-98049792-98049800:-:A3SS	GH_A08G2063:chrA08:116108608-116108608-116108721-116108760:-:A3SS	GH_A02G0488:chrA02:6073887-6073887-6073911-6073943:-:A3SS
GH_A13G1548:chrA13:91736290-91736292-91736373-91736373:+:A3SS	GH_A11G2885:chrA11:107990086-107990086-107990305-107990321:-:A3SS	GH_A06G1141:chrA06:49187671-49187671-49187825-49187830:-:A3SS	GH_A12G2793:chrA12:105993805-105993950-105994056-105994056:+:A3SS	GH_A05G2944:chrA05:35636381-35636384-35636488-35636488:+:A3SS
GH_A11G2685:chrA11:99204618-99204618-99204705-99204707:-:A3SS	GH_A11G1674:chrA11:20291838-20291838-20292362-20292366:-:A3SS	GH_A05G2897:chrA05:34123803-34123803-34123906-34123911:-:A3SS	GH_A12G2793:chrA12:105993851-105993950-105994056-105994056:+:A3SS	GH_A05G2944:chrA05:35641333-35641396-35641458-35641458:+:A3SS
GH_A11G2685:chrA11:99204618-99204618-99204705-99205180:-:A3SS	GH_A11G2810:chrA11:105521795-105522386-105523246-105523246:+:A3SS	GH_A13G0245:chrA13:2771047-2771061-2771920-2771920:+:A3SS	GH_A12G2793:chrA12:105993857-105993950-105994056-105994056:+:A3SS	GH_A06G0782:chrA06:17425413-17425413-17425488-17425528:-:A3SS
GH_A07G1323:chrA07:23279087-23279116-23279224-23279224:+:A3SS	GH_A09G1676:chrA09:73699685-73699685-73699769-73699812:-:A3SS	GH_A03G2267:chrA03:110445691-110445714-110445791-110445791:+:A3SS	GH_A02G0747:chrA02:11715677-11715677-11715849-11715863:-:A3SS	GH_A05G4063:chrA05:106141351-106141351-106141432-106141549:-:A3SS
GH_A10G0527:chrA10:5125457-5125460-5125700-5125700:+:A3SS	GH_A10G0634:chrA10:7214623-7214626-7214704-7214704:+:A3SS	GH_A08G0174:chrA08:1439724-1439727-1439804-1439804:+:A3SS	GH_A06G1993:chrA06:121785269-121785269-121785343-121785344:-:A3SS	GH_A05G3882:chrA05:101904893-101904903-101905913-101905913:+:A3SS
GH_A10G0527:chrA10:5125836-5125840-5126308-5126308:+:A3SS	GH_A10G0634:chrA10:7215650-7215693-7215901-7215901:+:A3SS	GH_A12G0025:chrA12:388286-388286-388492-388498:-:A3SS	GH_A09G1051:chrA09:62251986-62251986-62252034-62252213:-:A3SS	GH_A05G3882:chrA05:101904893-101904991-101905913-101905913:+:A3SS
GH_A01G1920:chrA01:108685114-108685143-108685380-108685380:+:A3SS	GH_A10G0634:chrA10:7215653-7215693-7215901-7215901:+:A3SS	GH_A09G2354:chrA09:80314310-80314313-80314380-80314380:+:A3SS	GH_A05G2528:chrA05:26406945-26406959-26406994-26406994:+:A3SS	GH_A05G3882:chrA05:101904903-101904991-101905913-101905913:+:A3SS
GH_A01G1920:chrA01:108685961-108685976-108686044-108686044:+:A3SS	GH_A05G1645:chrA05:15525961-15525971-15526080-15526080:+:A3SS	GH_A13G1102:chrA13:55894621-55894624-55894745-55894745:+:A3SS	GH_A05G2528:chrA05:26406947-26406959-26406994-26406994:+:A3SS	GH_A05G3882:chrA05:101904938-101904991-101905913-101905913:+:A3SS
GH_A01G1920:chrA01:108685968-108685976-108686044-108686044:+:A3SS	GH_A05G1645:chrA05:15527076-15527077-15527143-15527143:+:A3SS	GH_A09G2337:chrA09:80146372-80146372-80146471-80146483:-:A3SS	GH_A10G0481:chrA10:4483637-4483637-4483895-4483953:-:A3SS	GH_A07G0257:chrA07:2578250-2578415-2578492-2578492:+:A3SS
GH_A09G1949:chrA09:76610206-76610215-76610293-76610293:+:A3SS	GH_A06G0441:chrA06:6258103-6258112-6258324-6258324:+:A3SS	GH_A04G1070:chrA04:74769609-74769609-74769742-74769751:-:A3SS	GH_A10G0481:chrA10:4483637-4483637-4483895-4483955:-:A3SS	GH_A07G0257:chrA07:2578578-2578581-2578652-2578652:+:A3SS
GH_A12G1020:chrA12:63886318-63886321-63886392-63886392:+:A3SS	GH_A05G1106:chrA05:9880102-9880112-9880187-9880187:+:A3SS	GH_A04G1070:chrA04:74770913-74770913-74771114-74771117:-:A3SS	GH_A03G1323:chrA03:74550064-74550066-74550198-74550198:+:A3SS	GH_A10G0448:chrA10:4156815-4156818-4156908-4156908:+:A3SS
GH_A06G0517:chrA06:7764379-7764379-7764811-7764829:-:A3SS	GH_A03G0312:chrA03:3900177-3900177-3900417-3900420:-:A3SS	GH_A07G1111:chrA07:17038777-17038777-17039377-17039391:-:A3SS	GH_A02G0278:chrA02:3025138-3025278-3025737-3025737:+:A3SS	GH_A10G0448:chrA10:4157558-4157773-4157905-4157905:+:A3SS
GH_A03G0349:chrA03:4433130-4433253-4433720-4433720:+:A3SS	GH_A04G1623:chrA04:86393316-86393316-86393348-86393457:-:A3SS	GH_A12G0557:chrA12:12200495-12200594-12201092-12201092:+:A3SS	GH_A04G1443:chrA04:84534653-84534709-84536609-84536609:+:A3SS	GH_A13G1948:chrA13:102526952-102526952-102527058-102527084:-:A3SS
GH_A03G0349:chrA03:4433130-4433266-4433720-4433720:+:A3SS	GH_A10G0236:chrA10:1941091-1941091-1941547-1941553:-:A3SS	GH_A12G0557:chrA12:12200495-12200854-12201092-12201092:+:A3SS	GH_A02G0104:chrA02:901191-901282-901549-901549:+:A3SS	GH_A11G0730:chrA11:6518396-6518398-6518521-6518521:+:A3SS
GH_A03G0349:chrA03:4433253-4433266-4433720-4433720:+:A3SS	GH_A10G0236:chrA10:1943930-1943930-1944672-1944675:-:A3SS	GH_A12G0557:chrA12:12200594-12200854-12201092-12201092:+:A3SS	GH_A07G0502:chrA07:5348730-5348745-5348852-5348852:+:A3SS	GH_A03G2118:chrA03:109077872-109077872-109078030-109078033:-:A3SS
GH_A03G1372:chrA03:82614197-82614213-82614315-82614315:+:A3SS	GH_A11G0113:chrA11:1114624-1114624-1114694-1114697:-:A3SS	GH_A06G0186:chrA06:1800517-1800589-1801168-1801168:+:A3SS	GH_A05G3819:chrA05:100176043-100176043-100176120-100176123:-:A3SS	GH_A06G1883:chrA06:119512577-119512577-119513206-119513209:-:A3SS
GH_A10G2390:chrA10:111048207-111048234-111048415-111048415:+:A3SS	GH_A12G1085:chrA12:73715515-73715515-73715757-73715791:-:A3SS	GH_A06G0186:chrA06:1801267-1801273-1801637-1801637:+:A3SS	GH_A03G2229:chrA03:110085701-110085701-110085840-110085841:-:A3SS	GH_A05G1798:chrA05:16774446-16774607-16774769-16774769:+:A3SS
GH_A09G1878:chrA09:75717876-75717876-75718069-75718960:-:A3SS	GH_A11G0813:chrA11:7209448-7209448-7209573-7209589:-:A3SS	GH_A05G3514:chrA05:82633825-82633825-82634210-82634344:-:A3SS	GH_A03G2229:chrA03:110085701-110085701-110085840-110085844:-:A3SS	GH_A03G1914:chrA03:106183511-106183520-106184228-106184228:+:A3SS
GH_A09G1878:chrA09:75722235-75722235-75722400-75722417:-:A3SS	GH_A05G0448:chrA05:4172395-4172404-4172492-4172492:+:A3SS	GH_A09G2587:chrA09:82259555-82259555-82259824-82259850:-:A3SS	GH_A02G1009:chrA02:34405232-34405236-34405349-34405349:+:A3SS	GH_A06G0845:chrA06:19781552-19781552-19781591-19781613:-:A3SS
GH_A03G0686:chrA03:12515009-12515009-12515113-12515124:-:A3SS	GH_A12G1229:chrA12:80250561-80250590-80250729-80250729:+:A3SS	GH_A12G0027:chrA12:423744-423744-424467-424477:-:A3SS	GH_A02G1009:chrA02:34405232-34405279-34405349-34405349:+:A3SS	GH_A05G2277:chrA05:22170810-22170810-22171328-22171446:-:A3SS
GH_A03G0686:chrA03:12515206-12515206-12515304-12515309:-:A3SS	GH_A12G1229:chrA12:80251140-80251143-80251287-80251287:+:A3SS	GH_A11G0648:chrA11:5780691-5780691-5780751-5780754:-:A3SS	GH_A02G1009:chrA02:34405236-34405279-34405349-34405349:+:A3SS	GH_A05G2747:chrA05:30169835-30169838-30170040-30170040:+:A3SS
GH_A07G0507:chrA07:5418495-5418498-5418677-5418677:+:A3SS	GH_A08G0868:chrA08:20127455-20127455-20127510-20127528:-:A3SS	GH_A13G2002:chrA13:103267123-103267123-103267216-103267219:-:A3SS	GH_A12G0666:chrA12:15419036-15419051-15419118-15419118:+:A3SS	GH_A01G0690:chrA01:9126396-9126403-9126888-9126888:+:A3SS
GH_A06G0667:chrA06:11737630-11737649-11737798-11737798:+:A3SS	GH_A03G1624:chrA03:98049690-98049690-98049792-98049800:-:A3SS	GH_A08G2199:chrA08:118044053-118044053-118044144-118044147:-:A3SS	GH_A06G0835:chrA06:19494931-19494931-19495307-19495310:-:A3SS	GH_A05G3564:chrA05:84831772-84831772-84832003-84832036:-:A3SS
GH_A13G1242:chrA13:71875613-71875613-71875749-71875752:-:A3SS	GH_A05G1845:chrA05:17325436-17325436-17326196-17326199:-:A3SS	GH_A09G1880:chrA09:75744794-75744797-75744944-75744944:+:A3SS	GH_A04G1771:chrA04:87656915-87656915-87657023-87657027:-:A3SS	GH_A05G3564:chrA05:84835004-84835004-84835134-84835149:-:A3SS
GH_A13G1242:chrA13:71878618-71878618-71878703-71878706:-:A3SS	GH_A06G1141:chrA06:49187671-49187671-49187825-49187830:-:A3SS	GH_A13G2576:chrA13:109844595-109844595-109844797-109844808:-:A3SS	GH_A08G1198:chrA08:73115607-73115612-73115822-73115822:+:A3SS	GH_A03G1017:chrA03:38360983-38360995-38361155-38361155:+:A3SS
GH_A05G2040:chrA05:19585261-19585267-19585631-19585631:+:A3SS	GH_A05G2897:chrA05:34123803-34123803-34123906-34123911:-:A3SS	GH_A12G0601:chrA12:13343084-13343084-13344695-13344700:-:A3SS	GH_A09G1842:chrA09:75298438-75298438-75298614-75298648:-:A3SS	GH_A13G2084:chrA13:104661561-104661567-104661944-104661944:+:A3SS
GH_A09G0854:chrA09:57107030-57107036-57107132-57107132:+:A3SS	GH_A13G0245:chrA13:2770124-2770129-2770415-2770415:+:A3SS	GH_A08G0075:chrA08:530806-530841-530937-530937:+:A3SS	GH_A07G0044:chrA07:473107-473107-473335-473338:-:A3SS	GH_A12G0929:chrA12:47340474-47340477-47340857-47340857:+:A3SS
GH_A12G2798:chrA12:106028913-106028984-106029541-106029541:+:A3SS	GH_A13G0245:chrA13:2771047-2771061-2771920-2771920:+:A3SS	GH_A03G0027:chrA03:171292-171292-171568-171571:-:A3SS	GH_A05G2838:chrA05:32038210-32038218-32038371-32038371:+:A3SS	GH_A01G1349:chrA01:47887667-47887714-47887793-47887793:+:A3SS
GH_A05G4177:chrA05:108095011-108095067-108095096-108095096:+:A3SS	GH_A07G0134:chrA07:1384234-1384234-1385002-1385014:-:A3SS	GH_A13G0801:chrA13:20545992-20545992-20546201-20546208:-:A3SS	GH_A05G2838:chrA05:32038998-32039040-32039084-32039084:+:A3SS	GH_A12G2733:chrA12:105585927-105585943-105586138-105586138:+:A3SS
GH_A05G1934:chrA05:18366676-18366707-18366967-18366967:+:A3SS	GH_A07G0134:chrA07:1384234-1384234-1384998-1385002:-:A3SS	GH_A07G1706:chrA07:43669203-43669208-43669996-43669996:+:A3SS	GH_A05G2838:chrA05:32039139-32039214-32039365-32039365:+:A3SS	GH_A07G0336:chrA07:3363319-3363329-3363460-3363460:+:A3SS
GH_A07G1655:chrA07:39669408-39669635-39669736-39669736:+:A3SS	GH_A07G0134:chrA07:1385717-1385717-1385833-1385839:-:A3SS	GH_A13G0819:chrA13:21596122-21596128-21597032-21597032:+:A3SS	GH_A07G0599:chrA07:6570801-6570801-6571063-6571119:-:A3SS	GH_A13G0481:chrA13:6096393-6096396-6096493-6096493:+:A3SS
GH_A03G1980:chrA03:107228914-107228917-107229031-107229031:+:A3SS	GH_A08G0174:chrA08:1439724-1439727-1439804-1439804:+:A3SS	GH_A09G1706:chrA09:74034885-74034919-74035253-74035253:+:A3SS	GH_A13G1719:chrA13:96399719-96399719-96399905-96399924:-:A3SS	GH_A06G1657:chrA06:111184754-111184761-111184980-111184980:+:A3SS
GH_A03G1980:chrA03:107230920-107230926-107231615-107231615:+:A3SS	GH_A09G2354:chrA09:80314310-80314313-80314380-80314380:+:A3SS	GH_A09G1706:chrA09:74035609-74036136-74036230-74036230:+:A3SS	GH_A11G2178:chrA11:53530618-53530639-53530711-53530711:+:A3SS	GH_A06G1657:chrA06:111184754-111184796-111184980-111184980:+:A3SS
GH_A03G1980:chrA03:107233354-107233588-107233926-107233926:+:A3SS	GH_A13G1102:chrA13:55894621-55894624-55894745-55894745:+:A3SS	GH_A06G0912:chrA06:26214524-26214527-26214875-26214875:+:A3SS	GH_A08G1939:chrA08:113081466-113081479-113081566-113081566:+:A3SS	GH_A06G1657:chrA06:111184761-111184796-111184980-111184980:+:A3SS
GH_A10G1556:chrA10:80246501-80246504-80246628-80246628:+:A3SS	GH_A05G3939:chrA05:103077202-103077202-103077378-103077386:-:A3SS	GH_A12G2739:chrA12:105561785-105561785-105561871-105561904:-:A3SS	GH_A08G1939:chrA08:113081831-113082116-113082740-113082740:+:A3SS	GH_A11G0147:chrA11:1372236-1372326-1372448-1372448:+:A3SS
GH_A10G1556:chrA10:80247359-80247446-80247512-80247512:+:A3SS	GH_A09G2337:chrA09:80146372-80146372-80146471-80146483:-:A3SS	GH_A06G0132:chrA06:1201967-1201967-1202047-1202053:-:A3SS	GH_A11G1322:chrA11:14176625-14176625-14177796-14177916:-:A3SS	GH_A11G2885:chrA11:107990086-107990086-107990305-107990321:-:A3SS
GH_A10G1556:chrA10:80248194-80248197-80249314-80249314:+:A3SS	GH_A11G3035:chrA11:110810114-110810116-110810182-110810182:+:A3SS	GH_A02G1588:chrA02:99884503-99884522-99884905-99884905:+:A3SS	GH_A07G2085:chrA07:85309386-85309397-85309537-85309537:+:A3SS	GH_A11G1674:chrA11:20291838-20291838-20292362-20292366:-:A3SS
GH_A03G0405:chrA03:5380374-5380374-5380463-5380467:-:A3SS	GH_A11G3035:chrA11:110810115-110810116-110810182-110810182:+:A3SS	GH_A01G2263:chrA01:115793500-115793515-115793648-115793648:+:A3SS	GH_A06G0589:chrA06:9750597-9750600-9750716-9750716:+:A3SS	GH_A11G2810:chrA11:105521795-105522386-105523246-105523246:+:A3SS
GH_A05G4216:chrA05:108881803-108881803-108882405-108882454:-:A3SS	GH_A04G1070:chrA04:74770913-74770913-74771114-74771117:-:A3SS	GH_A11G0780:chrA11:6945962-6945982-6946071-6946071:+:A3SS	GH_A06G0589:chrA06:9751334-9751337-9751506-9751506:+:A3SS	GH_A12G2211:chrA12:100427175-100427197-100428450-100428450:+:A3SS
GH_A12G1892:chrA12:94943836-94943845-94943911-94943911:+:A3SS	GH_A09G2145:chrA09:78235175-78235187-78235466-78235466:+:A3SS	GH_A11G0780:chrA11:6945965-6945982-6946071-6946071:+:A3SS	GH_A13G0127:chrA13:1372881-1372881-1373310-1373338:-:A3SS	GH_A01G1424:chrA01:58007599-58008026-58008121-58008121:+:A3SS
GH_A03G1253:chrA03:69564012-69564033-69566141-69566141:+:A3SS	GH_A07G1111:chrA07:17038777-17038777-17039377-17039391:-:A3SS	GH_A05G2610:chrA05:27633287-27633297-27633370-27633370:+:A3SS	GH_A09G1106:chrA09:63555250-63555324-63555658-63555658:+:A3SS	GH_A03G0945:chrA03:27269485-27269485-27270782-27270802:-:A3SS
GH_A03G1253:chrA03:69567458-69567516-69568328-69568328:+:A3SS	GH_A12G0557:chrA12:12200495-12200594-12201092-12201092:+:A3SS	GH_A05G2610:chrA05:27633287-27633309-27633370-27633370:+:A3SS	GH_A10G1872:chrA10:98708898-98708903-98708992-98708992:+:A3SS	GH_A05G1136:chrA05:10223059-10223146-10223252-10223252:+:A3SS
GH_A13G2160:chrA13:105434207-105434207-105434711-105434941:-:A3SS	GH_A12G0557:chrA12:12200495-12200854-12201092-12201092:+:A3SS	GH_A05G2610:chrA05:27633297-27633309-27633370-27633370:+:A3SS	GH_A12G1259:chrA12:80877547-80877547-80877698-80878303:-:A3SS	GH_A05G1645:chrA05:15525961-15525971-15526080-15526080:+:A3SS
GH_A13G2160:chrA13:105436080-105436080-105436167-105436187:-:A3SS	GH_A12G0557:chrA12:12200594-12200854-12201092-12201092:+:A3SS	GH_A03G1659:chrA03:99936128-99936128-99936434-99936462:-:A3SS	GH_A08G1303:chrA08:85976211-85976231-85976414-85976414:+:A3SS	GH_A06G0441:chrA06:6258103-6258112-6258324-6258324:+:A3SS
GH_A12G2153:chrA12:99684752-99684752-99685283-99685305:-:A3SS	GH_A06G0186:chrA06:1800517-1800589-1801168-1801168:+:A3SS	GH_A03G1659:chrA03:99936128-99936128-99936434-99936466:-:A3SS	GH_A11G0505:chrA11:4444375-4444375-4444480-4444505:-:A3SS	GH_A02G1685:chrA02:103565395-103565395-103565807-103565820:-:A3SS
GH_A12G2153:chrA12:99685434-99685434-99685661-99685665:-:A3SS	GH_A06G0186:chrA06:1801267-1801273-1801637-1801637:+:A3SS	GH_A07G1697:chrA07:43445666-43445674-43446312-43446312:+:A3SS	GH_A05G1142:chrA05:10293280-10293286-10293396-10293396:+:A3SS	GH_A13G0430:chrA13:5270930-5270930-5271100-5271502:-:A3SS
GH_A09G1924:chrA09:76310046-76310049-76310116-76310116:+:A3SS	GH_A06G0186:chrA06:1802986-1803038-1803475-1803475:+:A3SS	GH_A05G2443:chrA05:24742917-24742917-24742989-24742992:-:A3SS	GH_A02G0036:chrA02:235681-235681-236089-236272:-:A3SS	GH_A03G0312:chrA03:3900177-3900177-3900417-3900420:-:A3SS
GH_A02G1973:chrA02:107653438-107654198-107654325-107654325:+:A3SS	GH_A06G2277:chrA06:125599638-125599638-125600118-125600121:-:A3SS	GH_A13G1306:chrA13:77286831-77286831-77286865-77287426:-:A3SS	GH_A02G0036:chrA02:235681-235681-236089-236356:-:A3SS	GH_A01G1250:chrA01:33908473-33908552-33908930-33908930:+:A3SS
GH_A02G1973:chrA02:107654906-107654911-107654974-107654974:+:A3SS	GH_A05G3514:chrA05:82643517-82643517-82643572-82643582:-:A3SS	GH_A10G0886:chrA10:16336000-16336000-16336036-16336099:-:A3SS	GH_A02G0036:chrA02:237481-237481-237875-237878:-:A3SS	GH_A12G1509:chrA12:85980991-85980991-85981515-85981568:-:A3SS
GH_A08G2473:chrA08:121515732-121515732-121515806-121515811:-:A3SS	GH_A05G0376:chrA05:3566922-3566922-3567025-3567033:-:A3SS	GH_A13G0309:chrA13:3524714-3524714-3524783-3524804:-:A3SS	GH_A11G1408:chrA11:15392421-15392674-15393031-15393031:+:A3SS	GH_A12G1048:chrA12:67631240-67631240-67631561-67631565:-:A3SS
GH_A05G0996:chrA05:8880657-8880657-8881075-8881080:-:A3SS	GH_A12G0027:chrA12:423744-423744-424467-424477:-:A3SS	GH_A11G0439:chrA11:3823376-3823376-3823470-3823482:-:A3SS	GH_A10G0273:chrA10:2213592-2213592-2213732-2213735:-:A3SS	GH_A12G1580:chrA12:87289952-87289952-87290090-87290095:-:A3SS
GH_A05G0996:chrA05:8884327-8884327-8884431-8884433:-:A3SS	GH_A07G0495:chrA07:5279082-5279082-5279131-5279132:-:A3SS	GH_A05G3747:chrA05:98581561-98581561-98581675-98581678:-:A3SS	GH_A09G0071:chrA09:1551012-1551012-1551091-1551094:-:A3SS	GH_A01G1059:chrA01:20204356-20204356-20204468-20204492:-:A3SS
GH_A05G0996:chrA05:8884327-8884327-8884431-8884434:-:A3SS	GH_A11G0648:chrA11:5780691-5780691-5780751-5780754:-:A3SS	GH_A10G0304:chrA10:2513265-2513265-2513430-2513433:-:A3SS	GH_A13G1390:chrA13:82680252-82680252-82680317-82680322:-:A3SS	GH_A01G1059:chrA01:20204356-20204356-20204492-20204520:-:A3SS
GH_A08G2589:chrA08:122652371-122652375-122652506-122652506:+:A3SS	GH_A13G2002:chrA13:103267123-103267123-103267216-103267219:-:A3SS	GH_A10G0304:chrA10:2513862-2513862-2514021-2514033:-:A3SS	GH_A13G1390:chrA13:82789953-82789953-82790018-82790023:-:A3SS	GH_A10G0236:chrA10:1941091-1941091-1941547-1941553:-:A3SS
GH_A08G2589:chrA08:122655616-122655633-122655759-122655759:+:A3SS	GH_A13G2002:chrA13:103267940-103267940-103268028-103268045:-:A3SS	GH_A12G0306:chrA12:4793526-4793526-4793582-4793601:-:A3SS	GH_A13G1390:chrA13:82789953-82789953-82790018-82790182:-:A3SS	GH_A10G0236:chrA10:1943930-1943930-1944672-1944675:-:A3SS
GH_A04G1660:chrA04:86689380-86689380-86689503-86689509:-:A3SS	GH_A13G2002:chrA13:103267940-103267940-103268028-103268051:-:A3SS	GH_A08G0565:chrA08:6718255-6718262-6718402-6718402:+:A3SS	GH_A05G2575:chrA05:27092590-27092590-27092695-27092707:-:A3SS	GH_A01G1568:chrA01:80534834-80534844-80535064-80535064:+:A3SS
GH_A04G1660:chrA04:86689380-86689380-86689503-86689511:-:A3SS	GH_A05G3459:chrA05:79785808-79785866-79786147-79786147:+:A3SS	GH_A01G1450:chrA01:62798288-62798289-62798370-62798370:+:A3SS	GH_A09G0718:chrA09:49029051-49029051-49029159-49029164:-:A3SS	GH_A09G0873:chrA09:58566604-58567695-58568175-58568175:+:A3SS
GH_A04G1282:chrA04:81896933-81896933-81897113-81897116:-:A3SS	GH_A06G1954:chrA06:121047593-121047598-121047725-121047725:+:A3SS	GH_A11G1262:chrA11:12877608-12877664-12878059-12878059:+:A3SS	GH_A07G1796:chrA07:50703575-50703814-50703946-50703946:+:A3SS	GH_A11G0936:chrA11:8287123-8287123-8287391-8287394:-:A3SS
GH_A11G0042:chrA11:406363-406363-406505-406655:-:A3SS	GH_A08G2199:chrA08:118044053-118044053-118044144-118044147:-:A3SS	GH_A01G2402:chrA01:117158767-117158775-117159444-117159444:+:A3SS	GH_A12G1275:chrA12:81086807-81086807-81086910-81086915:-:A3SS	GH_A08G2829:chrA08:124655569-124655569-124655969-124655975:-:A3SS
GH_A09G1457:chrA09:70492219-70492219-70492324-70492406:-:A3SS	GH_A05G2786:chrA05:31007775-31007790-31007892-31007892:+:A3SS	GH_A04G1094:chrA04:76134529-76134529-76134622-76134627:-:A3SS	GH_A03G0765:chrA03:15802034-15802034-15802082-15802085:-:A3SS	GH_A12G1085:chrA12:73715515-73715515-73715757-73715791:-:A3SS
GH_A09G1457:chrA09:70492469-70492469-70492579-70492760:-:A3SS	GH_A09G1880:chrA09:75744794-75744797-75744944-75744944:+:A3SS	GH_A05G0089:chrA05:1019112-1019112-1019306-1019309:-:A3SS	GH_A13G1688:chrA13:95671203-95671656-95672159-95672159:+:A3SS	GH_A11G0813:chrA11:7209448-7209448-7209573-7209589:-:A3SS
GH_A02G1839:chrA02:106332493-106332506-106332662-106332662:+:A3SS	GH_A13G2576:chrA13:109844595-109844595-109844797-109844808:-:A3SS	GH_A07G0987:chrA07:14310053-14310053-14310157-14310287:-:A3SS	GH_A13G1688:chrA13:95671541-95671656-95672159-95672159:+:A3SS	GH_A05G0430:chrA05:3980801-3980813-3981865-3981865:+:A3SS
GH_A04G1223:chrA04:80213744-80213744-80213866-80213870:-:A3SS	GH_A07G1071:chrA07:16311565-16311565-16311933-16312010:-:A3SS	GH_A03G2177:chrA03:109678900-109678900-109679066-109679099:-:A3SS	GH_A13G1688:chrA13:95671547-95671656-95672159-95672159:+:A3SS	GH_A05G0448:chrA05:4172395-4172404-4172492-4172492:+:A3SS
GH_A12G2750:chrA12:105628864-105628908-105629237-105629237:+:A3SS	GH_A12G0601:chrA12:13343084-13343084-13344695-13344700:-:A3SS	GH_A03G1862:chrA03:105438643-105438643-105438710-105438714:-:A3SS	GH_A13G1688:chrA13:95671603-95671656-95672159-95672159:+:A3SS	GH_A13G0553:chrA13:10112387-10112387-10112447-10112452:-:A3SS
GH_A12G2750:chrA12:105628864-105628927-105629237-105629237:+:A3SS	GH_A03G0027:chrA03:171292-171292-171568-171571:-:A3SS	GH_A11G2029:chrA11:31180563-31180563-31180929-31181061:-:A3SS	GH_A13G1688:chrA13:95671649-95671656-95672159-95672159:+:A3SS	GH_A12G0516:chrA12:10350153-10350163-10350468-10350468:+:A3SS
GH_A12G1717:chrA12:91636570-91636633-91637850-91637850:+:A3SS	GH_A03G2162:chrA03:109565014-109565032-109565089-109565089:+:A3SS	GH_A09G1746:chrA09:74356177-74356192-74356252-74356252:+:A3SS	GH_A05G3963:chrA05:104021831-104021836-104022141-104022141:+:A3SS	GH_A06G1935:chrA06:120621811-120621811-120621869-120621870:-:A3SS
GH_A01G1681:chrA01:94562888-94562888-94562950-94562953:-:A3SS	GH_A05G3479:chrA05:81008887-81008887-81008995-81009001:-:A3SS	GH_A02G0086:chrA02:701046-701146-701201-701201:+:A3SS	GH_A06G2058:chrA06:122904482-122904583-122906432-122906432:+:A3SS	GH_A12G0140:chrA12:1966278-1966364-1966447-1966447:+:A3SS
GH_A09G0278:chrA09:7264791-7264798-7264883-7264883:+:A3SS	GH_A05G3101:chrA05:41028706-41028868-41029058-41029058:+:A3SS	GH_A05G4253:chrA05:109362300-109362300-109362551-109362554:-:A3SS	GH_A08G1827:chrA08:110697094-110697094-110697138-110697873:-:A3SS	GH_A03G1624:chrA03:98049690-98049690-98049792-98049800:-:A3SS
GH_A09G0278:chrA09:7274268-7274271-7274379-7274379:+:A3SS	GH_A04G1563:chrA04:85824457-85824457-85824805-85824808:-:A3SS	GH_A03G0319:chrA03:3986387-3986387-3987034-3987037:-:A3SS	GH_A12G0663:chrA12:15257937-15257937-15257982-15257985:-:A3SS	GH_A05G1845:chrA05:17325436-17325436-17326196-17326199:-:A3SS
GH_A13G1160:chrA13:66481496-66481496-66482487-66482490:-:A3SS	GH_A05G1292:chrA05:11783574-11783574-11783627-11784079:-:A3SS	GH_A01G0237:chrA01:2096620-2096620-2096947-2096954:-:A3SS	GH_A08G0384:chrA08:4059394-4059394-4059689-4059692:-:A3SS	GH_A03G0333:chrA03:4213468-4213951-4214807-4214807:+:A3SS
GH_A07G1671:chrA07:39985689-39985689-39985796-39985890:-:A3SS	GH_A13G0819:chrA13:21596122-21596128-21597032-21597032:+:A3SS	GH_A10G1373:chrA10:70235600-70235662-70235739-70235739:+:A3SS	GH_A13G2248:chrA13:106245134-106245134-106245233-106245236:-:A3SS	GH_A06G1141:chrA06:49187671-49187671-49187825-49187830:-:A3SS
GH_A02G0922:chrA02:24063255-24063255-24063773-24063784:-:A3SS	GH_A02G0239:chrA02:2464337-2464337-2464490-2464494:-:A3SS	GH_A01G1101:chrA01:22282655-22282655-22282730-22282733:-:A3SS	GH_A09G0991:chrA09:61063313-61063316-61064007-61064007:+:A3SS	GH_A13G0245:chrA13:2771047-2771061-2771920-2771920:+:A3SS
GH_A05G4273:chrA05:109633925-109633925-109633978-109633997:-:A3SS	GH_A09G1706:chrA09:74035609-74036136-74036230-74036230:+:A3SS	GH_A12G2632:chrA12:104579836-104579836-104580780-104580784:-:A3SS	GH_A12G2275:chrA12:100995360-100995360-100997013-100997898:-:A3SS	GH_A13G0245:chrA13:2775688-2775691-2779416-2779416:+:A3SS
GH_A11G1360:chrA11:14725145-14725145-14725297-14725302:-:A3SS	GH_A05G0653:chrA05:5897184-5897189-5897287-5897287:+:A3SS	GH_A12G2632:chrA12:104612223-104612223-104612454-104612457:-:A3SS	GH_A11G1705:chrA11:21122809-21122809-21123602-21123605:-:A3SS	GH_A07G0134:chrA07:1384234-1384234-1384998-1385002:-:A3SS
GH_A12G0087:chrA12:1172905-1172905-1173085-1173096:-:A3SS	GH_A11G3686:chrA11:120805766-120805771-120805887-120805887:+:A3SS	GH_A11G1832:chrA11:23644799-23644799-23644951-23644980:-:A3SS	GH_A12G0271:chrA12:4004068-4004096-4004164-4004164:+:A3SS	GH_A07G0134:chrA07:1385717-1385717-1385833-1385839:-:A3SS
GH_A06G1530:chrA06:100701131-100701353-100701466-100701466:+:A3SS	GH_A06G0912:chrA06:26214524-26214527-26214875-26214875:+:A3SS	GH_A11G1832:chrA11:23645734-23645734-23645845-23645850:-:A3SS	GH_A02G0476:chrA02:5899601-5899601-5899689-5899699:-:A3SS	GH_A11G0926:chrA11:8182794-8182794-8183248-8183264:-:A3SS
GH_A06G1530:chrA06:100701566-100701607-100701651-100701651:+:A3SS	GH_A06G0902:chrA06:24595796-24595796-24595844-24595850:-:A3SS	GH_A07G0788:chrA07:9693815-9693820-9693938-9693938:+:A3SS	GH_A02G0817:chrA02:14612507-14612507-14612836-14612877:-:A3SS	GH_A08G0174:chrA08:1439724-1439727-1439804-1439804:+:A3SS
GH_A13G1620:chrA13:94023637-94023637-94023737-94023742:-:A3SS	GH_A12G2739:chrA12:105561785-105561785-105561871-105561904:-:A3SS	GH_A01G2409:chrA01:117221336-117221336-117221651-117221658:-:A3SS	GH_A02G0817:chrA02:14612507-14612507-14612836-14612880:-:A3SS	GH_A11G2309:chrA11:62318539-62318681-62318770-62318770:+:A3SS
GH_A13G2255:chrA13:106304831-106304831-106304887-106304937:-:A3SS	GH_A10G2282:chrA10:109203861-109203910-109203963-109203963:+:A3SS	GH_A05G4049:chrA05:105826518-105826526-105826701-105826701:+:A3SS	GH_A02G0817:chrA02:14612507-14612507-14612877-14612880:-:A3SS	GH_A09G2354:chrA09:80314310-80314313-80314380-80314380:+:A3SS
GH_A13G2255:chrA13:106304831-106304831-106304887-106304975:-:A3SS	GH_A12G1763:chrA12:92692354-92692354-92692422-92692432:-:A3SS	GH_A03G2230:chrA03:110097515-110097517-110097563-110097563:+:A3SS	GH_A07G1148:chrA07:18084056-18084070-18084242-18084242:+:A3SS	GH_A09G0953:chrA09:60334450-60334501-60334772-60334772:+:A3SS
GH_A13G2255:chrA13:106304831-106304831-106304937-106304975:-:A3SS	GH_A03G0324:chrA03:4101077-4101078-4101167-4101167:+:A3SS	GH_A03G0122:chrA03:1492069-1492081-1492142-1492142:+:A3SS	GH_A08G0590:chrA08:7045271-7045271-7045352-7045355:-:A3SS	GH_A13G1779:chrA13:97832035-97832384-97832964-97832964:+:A3SS
GH_A08G0594:chrA08:7190299-7190299-7190967-7190970:-:A3SS	GH_A12G0405:chrA12:7170772-7170782-7170885-7170885:+:A3SS	GH_A11G3318:chrA11:115365454-115365454-115365514-115365550:-:A3SS	GH_A05G2944:chrA05:35636381-35636384-35636488-35636488:+:A3SS	GH_A09G2337:chrA09:80146372-80146372-80146471-80146483:-:A3SS
GH_A08G1807:chrA08:110261973-110261973-110262369-110262373:-:A3SS	GH_A01G2263:chrA01:115793500-115793515-115793648-115793648:+:A3SS	GH_A08G0717:chrA08:10923631-10923634-10923730-10923730:+:A3SS	GH_A05G2944:chrA05:35641333-35641396-35641458-35641458:+:A3SS	GH_A13G1550:chrA13:91794780-91794859-91795575-91795575:+:A3SS
GH_A08G1807:chrA08:110263763-110263763-110263795-110263846:-:A3SS	GH_A02G1520:chrA02:96956764-96956767-96957237-96957237:+:A3SS	GH_A08G0717:chrA08:10924122-10924126-10924215-10924215:+:A3SS	GH_A06G0782:chrA06:17425413-17425413-17425488-17425528:-:A3SS	GH_A13G1550:chrA13:91794859-91795068-91795575-91795575:+:A3SS
GH_A08G1807:chrA08:110265892-110265892-110266075-110266097:-:A3SS	GH_A06G1558:chrA06:105301978-105302039-105302188-105302188:+:A3SS	GH_A03G0325:chrA03:4124655-4124662-4124752-4124752:+:A3SS	GH_A08G1886:chrA08:111795639-111795754-111796516-111796516:+:A3SS	GH_A04G1539:chrA04:85522669-85522669-85523336-85523464:-:A3SS
GH_A12G2951:chrA12:107343915-107343938-107344354-107344354:+:A3SS	GH_A11G0780:chrA11:6945857-6945982-6946071-6946071:+:A3SS	GH_A13G1798:chrA13:98523544-98523544-98523952-98523961:-:A3SS	GH_A05G4063:chrA05:106141351-106141351-106141432-106141549:-:A3SS	GH_A04G1070:chrA04:74769609-74769609-74769742-74769751:-:A3SS
GH_A05G0265:chrA05:2584669-2584673-2584744-2584744:+:A3SS	GH_A11G0780:chrA11:6945962-6945982-6946071-6946071:+:A3SS	GH_A05G2490:chrA05:25844087-25844087-25844148-25844152:-:A3SS	GH_A05G3882:chrA05:101904893-101904903-101905913-101905913:+:A3SS	GH_A04G1070:chrA04:74770913-74770913-74771114-74771117:-:A3SS
GH_A11G1316:chrA11:14096019-14096022-14096287-14096287:+:A3SS	GH_A11G0780:chrA11:6945965-6945982-6946071-6946071:+:A3SS	GH_A01G1873:chrA01:107918100-107918100-107918203-107918249:-:A3SS	GH_A05G3882:chrA05:101904893-101904991-101905913-101905913:+:A3SS	GH_A09G2145:chrA09:78235175-78235187-78235466-78235466:+:A3SS
GH_A07G0971:chrA07:14183467-14183479-14184366-14184366:+:A3SS	GH_A01G2462:chrA01:117779168-117779181-117779221-117779221:+:A3SS	GH_A09G0516:chrA09:23622391-23622402-23622489-23622489:+:A3SS	GH_A05G3882:chrA05:101904903-101904991-101905913-101905913:+:A3SS	GH_A07G1111:chrA07:17038777-17038777-17039377-17039391:-:A3SS
GH_A13G0435:chrA13:5314634-5314634-5314729-5314733:-:A3SS	GH_A05G2610:chrA05:27633287-27633297-27633370-27633370:+:A3SS	GH_A09G0516:chrA09:23622583-23622644-23623609-23623609:+:A3SS	GH_A11G3459:chrA11:117844666-117844666-117844724-117844735:-:A3SS	GH_A12G0557:chrA12:12200495-12200594-12201092-12201092:+:A3SS
GH_A05G4363:chrA05:110648262-110648280-110648339-110648339:+:A3SS	GH_A05G2610:chrA05:27633287-27633309-27633370-27633370:+:A3SS	GH_A05G0578:chrA05:5318363-5318363-5318522-5318531:-:A3SS	GH_A07G0257:chrA07:2578250-2578415-2578492-2578492:+:A3SS	GH_A12G0557:chrA12:12200495-12200854-12201092-12201092:+:A3SS
GH_A10G1291:chrA10:59639190-59639190-59639253-59639273:-:A3SS	GH_A05G2610:chrA05:27633297-27633309-27633370-27633370:+:A3SS	GH_A01G2125:chrA01:113319347-113319350-113319646-113319646:+:A3SS	GH_A07G0257:chrA07:2578578-2578581-2578652-2578652:+:A3SS	GH_A12G0557:chrA12:12200594-12200854-12201092-12201092:+:A3SS
GH_A07G0010:chrA07:128977-129032-129133-129133:+:A3SS	GH_A03G1659:chrA03:99936128-99936128-99936434-99936462:-:A3SS	GH_A10G1965:chrA10:101682803-101682807-101682918-101682918:+:A3SS	GH_A10G0448:chrA10:4156815-4156818-4156908-4156908:+:A3SS	GH_A12G0557:chrA12:12200610-12200854-12201092-12201092:+:A3SS
GH_A10G2129:chrA10:106093298-106093301-106093415-106093415:+:A3SS	GH_A03G1659:chrA03:99936128-99936128-99936434-99936466:-:A3SS	GH_A08G1739:chrA08:107841678-107841715-107842577-107842577:+:A3SS	GH_A10G0448:chrA10:4157558-4157773-4157905-4157905:+:A3SS	GH_A12G0557:chrA12:12202918-12202963-12203129-12203129:+:A3SS
GH_A09G1929:chrA09:76375973-76376002-76376087-76376087:+:A3SS	GH_A13G1306:chrA13:77286831-77286831-77286865-77287426:-:A3SS	GH_A05G1816:chrA05:16981281-16981289-16981396-16981396:+:A3SS	GH_A13G0086:chrA13:878139-878139-878938-879362:-:A3SS	GH_A12G0557:chrA12:12202925-12202963-12203129-12203129:+:A3SS
GH_A13G0869:chrA13:29790070-29790087-29790267-29790267:+:A3SS	GH_A13G0309:chrA13:3524714-3524714-3524783-3524804:-:A3SS	GH_A03G0004:chrA03:29770-29770-30416-30434:-:A3SS	GH_A13G0086:chrA13:880302-880302-880875-880910:-:A3SS	GH_A06G0186:chrA06:1801267-1801273-1801637-1801637:+:A3SS
GH_A05G0622:chrA05:5621955-5621955-5622091-5622098:-:A3SS	GH_A11G0439:chrA11:3823376-3823376-3823470-3823482:-:A3SS	GH_A06G1754:chrA06:116391658-116391658-116391882-116391905:-:A3SS	GH_A06G0238:chrA06:2433707-2433707-2433978-2433981:-:A3SS	GH_A06G0186:chrA06:1802986-1803038-1803475-1803475:+:A3SS
GH_A05G0622:chrA05:5621955-5621955-5622091-5622099:-:A3SS	GH_A01G1004:chrA01:18923182-18923183-18923851-18923851:+:A3SS	GH_A12G0196:chrA12:2768109-2768109-2768305-2768315:-:A3SS	GH_A13G1948:chrA13:102526952-102526952-102527058-102527084:-:A3SS	GH_A05G3514:chrA05:82643517-82643517-82643572-82643582:-:A3SS
GH_A05G3361:chrA05:70670930-70671066-70671987-70671987:+:A3SS	GH_A10G0304:chrA10:2513265-2513265-2513430-2513433:-:A3SS	GH_A02G0341:chrA02:3746189-3746198-3746808-3746808:+:A3SS	GH_A01G2008:chrA01:110649001-110649007-110649308-110649308:+:A3SS	GH_A01G1802:chrA01:106091985-106091988-106092237-106092237:+:A3SS
GH_A12G2612:chrA12:104440645-104440645-104440995-104441081:-:A3SS	GH_A10G0304:chrA10:2513862-2513862-2514021-2514033:-:A3SS	GH_A11G1462:chrA11:16216237-16216258-16216356-16216356:+:A3SS	GH_A01G2008:chrA01:110649001-110649031-110649308-110649308:+:A3SS	GH_A12G0027:chrA12:422319-422319-422452-422468:-:A3SS
GH_A12G1606:chrA12:88418056-88418082-88418707-88418707:+:A3SS	GH_A12G0306:chrA12:4793526-4793526-4793582-4793601:-:A3SS	GH_A12G2366:chrA12:102060009-102060015-102060126-102060126:+:A3SS	GH_A01G2008:chrA01:110649007-110649031-110649308-110649308:+:A3SS	GH_A11G0648:chrA11:5780691-5780691-5780751-5780754:-:A3SS
GH_A12G1606:chrA12:88419342-88419354-88420079-88420079:+:A3SS	GH_A10G2107:chrA10:105624888-105624922-105625180-105625180:+:A3SS	GH_A06G1368:chrA06:79218495-79218498-79218638-79218638:+:A3SS	GH_A03G2118:chrA03:109077872-109077872-109078030-109078033:-:A3SS	GH_A13G2002:chrA13:103267940-103267940-103268028-103268045:-:A3SS
GH_A12G1606:chrA12:88419342-88419357-88420079-88420079:+:A3SS	GH_A11G1262:chrA11:12876569-12876574-12877002-12877002:+:A3SS	GH_A06G1368:chrA06:79219336-79219339-79219487-79219487:+:A3SS	GH_A06G1883:chrA06:119512577-119512577-119513206-119513209:-:A3SS	GH_A13G2002:chrA13:103267940-103267940-103268028-103268051:-:A3SS
GH_A12G1606:chrA12:88419354-88419357-88420079-88420079:+:A3SS	GH_A11G1262:chrA11:12877608-12877664-12878059-12878059:+:A3SS	GH_A08G1065:chrA08:50949857-50949857-50950413-50950456:-:A3SS	GH_A11G1497:chrA11:16780272-16780287-16780379-16780379:+:A3SS	GH_A06G1954:chrA06:121047593-121047598-121047725-121047725:+:A3SS
GH_A10G2124:chrA10:105889628-105889767-105889825-105889825:+:A3SS	GH_A04G1094:chrA04:76134529-76134529-76134622-76134627:-:A3SS	GH_A04G0051:chrA04:517187-517193-517256-517256:+:A3SS	GH_A05G1798:chrA05:16774446-16774607-16774769-16774769:+:A3SS	GH_A08G2199:chrA08:118044053-118044053-118044144-118044147:-:A3SS
GH_A07G1802:chrA07:52524799-52524799-52524861-52524868:-:A3SS	GH_A10G1883:chrA10:99208218-99208229-99208324-99208324:+:A3SS	GH_A04G0051:chrA04:517188-517193-517256-517256:+:A3SS	GH_A03G1914:chrA03:106183511-106183520-106184228-106184228:+:A3SS	GH_A09G1880:chrA09:75744794-75744797-75744944-75744944:+:A3SS
GH_A01G1611:chrA01:86647008-86647008-86647031-86647141:-:A3SS	GH_A05G0089:chrA05:1019112-1019112-1019306-1019309:-:A3SS	GH_A03G0018:chrA03:123493-123493-123639-123642:-:A3SS	GH_A06G0845:chrA06:19781552-19781552-19781591-19781613:-:A3SS	GH_A07G2218:chrA07:90662775-90662775-90662862-90662868:-:A3SS
GH_A09G1417:chrA09:69761117-69761129-69761383-69761383:+:A3SS	GH_A07G0987:chrA07:14310053-14310053-14310157-14310287:-:A3SS	GH_A12G2482:chrA12:103226325-103226338-103226535-103226535:+:A3SS	GH_A13G1543:chrA13:91541815-91541815-91542080-91542083:-:A3SS	GH_A10G2138:chrA10:106223218-106223218-106223355-106223526:-:A3SS
GH_A09G1417:chrA09:69761494-69761499-69761665-69761665:+:A3SS	GH_A09G1746:chrA09:74356177-74356192-74356252-74356252:+:A3SS	GH_A05G3113:chrA05:41612287-41612292-41614458-41614458:+:A3SS	GH_A05G2747:chrA05:30169835-30169838-30170040-30170040:+:A3SS	GH_A09G2007:chrA09:77063020-77063052-77063480-77063480:+:A3SS
GH_A09G1417:chrA09:69762079-69762624-69762679-69762679:+:A3SS	GH_A02G0086:chrA02:701043-701146-701201-701201:+:A3SS	GH_A03G1863:chrA03:105454688-105454688-105455375-105455385:-:A3SS	GH_A01G0690:chrA01:9126396-9126403-9126888-9126888:+:A3SS	GH_A13G2576:chrA13:109844595-109844595-109844797-109844808:-:A3SS
GH_A09G1417:chrA09:69762079-69762628-69762679-69762679:+:A3SS	GH_A05G4253:chrA05:109362300-109362300-109362551-109362554:-:A3SS	GH_A13G0363:chrA13:4197726-4197726-4197929-4197935:-:A3SS	GH_A05G3564:chrA05:84831772-84831772-84832003-84832036:-:A3SS	GH_A07G1071:chrA07:16311565-16311565-16311933-16312001:-:A3SS
GH_A09G1417:chrA09:69762624-69762628-69762679-69762679:+:A3SS	GH_A08G0163:chrA08:1328237-1328239-1328291-1328291:+:A3SS	GH_A12G0164:chrA12:2325078-2325084-2325197-2325197:+:A3SS	GH_A05G3564:chrA05:84835004-84835004-84835134-84835149:-:A3SS	GH_A07G1071:chrA07:16311565-16311565-16311933-16312010:-:A3SS
GH_A08G2186:chrA08:117862556-117862556-117863112-117863115:-:A3SS	GH_A03G0319:chrA03:3986387-3986387-3987034-3987037:-:A3SS	GH_A12G0164:chrA12:2325282-2325286-2325362-2325362:+:A3SS	GH_A13G2084:chrA13:104661561-104661567-104661944-104661944:+:A3SS	GH_A07G1071:chrA07:16311565-16311565-16311933-16312024:-:A3SS
GH_A08G2495:chrA08:121789082-121789095-121789208-121789208:+:A3SS	GH_A11G0452:chrA11:3904967-3904967-3905125-3905150:-:A3SS	GH_A11G1437:chrA11:15614604-15614604-15614896-15614983:-:A3SS	GH_A11G1916:chrA11:25465852-25465888-25465981-25465981:+:A3SS	GH_A08G1883:chrA08:111703747-111703747-111703872-111703874:-:A3SS
GH_A09G2309:chrA09:79895788-79895788-79895903-79895913:-:A3SS	GH_A01G1101:chrA01:22282655-22282655-22282730-22282733:-:A3SS	GH_A01G1288:chrA01:40559639-40559645-40559808-40559808:+:A3SS	GH_A11G1916:chrA11:25466324-25466344-25466429-25466429:+:A3SS	GH_A07G0847:chrA07:10686708-10686708-10686846-10686847:-:A3SS
GH_A08G2561:chrA08:122447786-122447791-122447864-122447864:+:A3SS	GH_A05G1532:chrA05:14160464-14160464-14160638-14160648:-:A3SS	GH_A13G1368:chrA13:81125953-81125985-81126026-81126026:+:A3SS	GH_A12G0929:chrA12:47340474-47340477-47340857-47340857:+:A3SS	GH_A03G2162:chrA03:109565014-109565032-109565089-109565089:+:A3SS
GH_A02G0580:chrA02:7709709-7709726-7710097-7710097:+:A3SS	GH_A12G2632:chrA12:104579836-104579836-104580780-104580784:-:A3SS	GH_A07G0628:chrA07:7014031-7014042-7014327-7014327:+:A3SS	GH_A01G1349:chrA01:47887667-47887714-47887793-47887793:+:A3SS	GH_A05G3479:chrA05:81008887-81008887-81008995-81009001:-:A3SS
GH_A07G1529:chrA07:30749531-30749531-30749585-30749598:-:A3SS	GH_A11G1832:chrA11:23645734-23645734-23645845-23645850:-:A3SS	GH_A11G1495:chrA11:16758027-16759490-16759573-16759573:+:A3SS	GH_A12G2733:chrA12:105585927-105585943-105586138-105586138:+:A3SS	GH_A12G1345:chrA12:82935365-82935365-82936626-82936640:-:A3SS
GH_A07G1529:chrA07:30749940-30749940-30750076-30750086:-:A3SS	GH_A07G0788:chrA07:9712340-9712346-9712485-9712485:+:A3SS	GH_A05G0862:chrA05:7834248-7834261-7834364-7834364:+:A3SS	GH_A13G0481:chrA13:6096393-6096396-6096493-6096493:+:A3SS	GH_A05G3159:chrA05:44087972-44087972-44088449-44088458:-:A3SS
GH_A11G2015:chrA11:30731400-30731400-30731532-30731538:-:A3SS	GH_A01G2409:chrA01:117221336-117221336-117221651-117221658:-:A3SS	GH_A08G1745:chrA08:108462023-108462066-108462167-108462167:+:A3SS	GH_A05G1036:chrA05:9211795-9211795-9212069-9212136:-:A3SS	GH_A05G3101:chrA05:41028706-41028868-41029058-41029058:+:A3SS
GH_A03G0330:chrA03:4190097-4190100-4190150-4190150:+:A3SS	GH_A05G4049:chrA05:105826518-105826526-105826701-105826701:+:A3SS	GH_A12G1672:chrA12:90318935-90318938-90319006-90319006:+:A3SS	GH_A06G1657:chrA06:111184754-111184761-111184980-111184980:+:A3SS	GH_A04G1563:chrA04:85824457-85824457-85824805-85824808:-:A3SS
GH_A06G1993:chrA06:121785871-121785871-121786307-121786338:-:A3SS	GH_A03G1753:chrA03:103077762-103077762-103078001-103078010:-:A3SS	GH_A12G1672:chrA12:90318936-90318938-90319006-90319006:+:A3SS	GH_A06G1657:chrA06:111184754-111184796-111184980-111184980:+:A3SS	GH_A13G0819:chrA13:21596122-21596128-21597032-21597032:+:A3SS
GH_A09G1051:chrA09:62251986-62251986-62252034-62252213:-:A3SS	GH_A07G1612:chrA07:35936819-35936819-35937203-35937212:-:A3SS	GH_A01G0346:chrA01:3119028-3119057-3119441-3119441:+:A3SS	GH_A06G1657:chrA06:111184761-111184796-111184980-111184980:+:A3SS	GH_A02G0239:chrA02:2464337-2464337-2464490-2464494:-:A3SS
GH_A05G2528:chrA05:26406945-26406959-26406994-26406994:+:A3SS	GH_A03G0122:chrA03:1491607-1491610-1491664-1491664:+:A3SS	GH_A01G1006:chrA01:18955709-18955870-18956779-18956779:+:A3SS	GH_A11G0147:chrA11:1372236-1372326-1372448-1372448:+:A3SS	GH_A09G1706:chrA09:74035609-74036136-74036230-74036230:+:A3SS
GH_A05G2528:chrA05:26406947-26406959-26406994-26406994:+:A3SS	GH_A03G0122:chrA03:1492069-1492081-1492142-1492142:+:A3SS	GH_A01G1006:chrA01:18955856-18955870-18956779-18956779:+:A3SS	GH_A11G1674:chrA11:20291838-20291838-20292362-20292366:-:A3SS	GH_A05G0653:chrA05:5897184-5897189-5897287-5897287:+:A3SS
GH_A13G2393:chrA13:108338598-108338608-108338729-108338729:+:A3SS	GH_A08G0717:chrA08:10923631-10923634-10923730-10923730:+:A3SS	GH_A12G2857:chrA12:106522691-106522691-106522788-106522805:-:A3SS	GH_A11G2810:chrA11:105521795-105522386-105523246-105523246:+:A3SS	GH_A05G0653:chrA05:5897461-5897886-5897955-5897955:+:A3SS
GH_A02G0278:chrA02:3025138-3025278-3025737-3025737:+:A3SS	GH_A04G0618:chrA04:21630049-21630049-21630374-21630432:-:A3SS	GH_A06G1713:chrA06:115033675-115033675-115033884-115034374:-:A3SS	GH_A01G1424:chrA01:58007599-58008026-58008121-58008121:+:A3SS	GH_A05G0653:chrA05:5897477-5897886-5897955-5897955:+:A3SS
GH_A04G1443:chrA04:84534653-84534709-84536609-84536609:+:A3SS	GH_A13G1798:chrA13:98523544-98523544-98523952-98523961:-:A3SS	GH_A05G1733:chrA05:16356397-16356412-16356512-16356512:+:A3SS	GH_A10G0634:chrA10:7215650-7215693-7215901-7215901:+:A3SS	GH_A06G0912:chrA06:26214524-26214527-26214875-26214875:+:A3SS
GH_A05G3819:chrA05:100176043-100176043-100176120-100176123:-:A3SS	GH_A05G2490:chrA05:25844087-25844087-25844148-25844152:-:A3SS	GH_A07G1253:chrA07:20917012-20917039-20917250-20917250:+:A3SS	GH_A10G0634:chrA10:7215653-7215693-7215901-7215901:+:A3SS	GH_A01G0480:chrA01:5537634-5537760-5537969-5537969:+:A3SS
GH_A02G1009:chrA02:34405232-34405236-34405349-34405349:+:A3SS	GH_A09G0133:chrA09:3001677-3001680-3005724-3005724:+:A3SS	GH_A06G1237:chrA06:65729795-65729807-65729996-65729996:+:A3SS	GH_A03G0945:chrA03:27269485-27269485-27270782-27270802:-:A3SS	GH_A12G2739:chrA12:105561785-105561785-105561871-105561904:-:A3SS
GH_A02G1009:chrA02:34405232-34405279-34405349-34405349:+:A3SS	GH_A09G0516:chrA09:23622391-23622402-23622489-23622489:+:A3SS	GH_A11G2190:chrA11:53816076-53816076-53816127-53816178:-:A3SS	GH_A06G0990:chrA06:31364375-31364375-31364488-31364501:-:A3SS	GH_A10G2282:chrA10:109203861-109203910-109203963-109203963:+:A3SS
GH_A02G1009:chrA02:34405236-34405279-34405349-34405349:+:A3SS	GH_A09G0516:chrA09:23622583-23622644-23623609-23623609:+:A3SS	GH_A02G0988:chrA02:31501394-31501394-31501873-31501884:-:A3SS	GH_A11G1902:chrA11:25113738-25113738-25113955-25113961:-:A3SS	GH_A04G1403:chrA04:84121235-84121247-84121297-84121297:+:A3SS
GH_A12G0666:chrA12:15419036-15419051-15419118-15419118:+:A3SS	GH_A05G0578:chrA05:5319158-5319158-5319264-5319283:-:A3SS	GH_A02G0988:chrA02:31503423-31503423-31503453-31503455:-:A3SS	GH_A11G0504:chrA11:4440998-4440998-4441142-4441159:-:A3SS	GH_A12G2591:chrA12:104226544-104226544-104227100-104227270:-:A3SS
GH_A06G0835:chrA06:19494931-19494931-19495307-19495310:-:A3SS	GH_A01G2125:chrA01:113319347-113319350-113319646-113319646:+:A3SS	GH_A04G0494:chrA04:11428238-11428243-11428302-11428302:+:A3SS	GH_A05G1645:chrA05:15525961-15525971-15526080-15526080:+:A3SS	GH_A09G0931:chrA09:59951478-59951484-59951617-59951617:+:A3SS
GH_A05G2838:chrA05:32038210-32038218-32038371-32038371:+:A3SS	GH_A10G1965:chrA10:101682803-101682807-101682918-101682918:+:A3SS	GH_A05G2022:chrA05:19396830-19396833-19397308-19397308:+:A3SS	GH_A06G0441:chrA06:6258103-6258112-6258324-6258324:+:A3SS	GH_A09G0931:chrA09:59953408-59953411-59953864-59953864:+:A3SS
GH_A05G2838:chrA05:32039139-32039214-32039365-32039365:+:A3SS	GH_A06G1754:chrA06:116391658-116391658-116391882-116391905:-:A3SS	GH_A06G1719:chrA06:115401311-115401317-115401393-115401393:+:A3SS	GH_A13G1768:chrA13:97456093-97456130-97456467-97456467:+:A3SS	GH_A02G1588:chrA02:99884503-99884522-99884905-99884905:+:A3SS
GH_A05G2838:chrA05:32039139-32039309-32039365-32039365:+:A3SS	GH_A04G0430:chrA04:9003752-9003752-9004417-9004431:-:A3SS	GH_A06G1719:chrA06:115401314-115401317-115401393-115401393:+:A3SS	GH_A03G0312:chrA03:3900177-3900177-3900417-3900420:-:A3SS	GH_A10G0822:chrA10:12860072-12860072-12860143-12860209:-:A3SS
GH_A05G2838:chrA05:32039214-32039309-32039365-32039365:+:A3SS	GH_A07G0509:chrA07:5430094-5430094-5430147-5430202:-:A3SS	GH_A09G0525:chrA09:24498617-24498617-24498761-24498799:-:A3SS	GH_A12G1509:chrA12:85980991-85980991-85981515-85981568:-:A3SS	GH_A01G2263:chrA01:115793500-115793515-115793648-115793648:+:A3SS
GH_A05G2838:chrA05:32041737-32041743-32042108-32042108:+:A3SS	GH_A04G0251:chrA04:4660868-4660868-4661049-4661064:-:A3SS	GH_A05G1435:chrA05:13136515-13136570-13136963-13136963:+:A3SS	GH_A12G1048:chrA12:67631240-67631240-67631561-67631565:-:A3SS	GH_A02G1520:chrA02:96956764-96956767-96957237-96957237:+:A3SS
GH_A13G0151:chrA13:1699800-1699800-1699913-1699916:-:A3SS	GH_A05G0986:chrA05:8788545-8788545-8789106-8789109:-:A3SS	GH_A10G0536:chrA10:5314254-5314257-5314350-5314350:+:A3SS	GH_A09G1937:chrA09:76457714-76457716-76457795-76457795:+:A3SS	GH_A11G0780:chrA11:6945857-6945962-6946071-6946071:+:A3SS
GH_A13G1719:chrA13:96399719-96399719-96399905-96399924:-:A3SS	GH_A12G0196:chrA12:2768109-2768109-2768305-2768315:-:A3SS	GH_A05G0223:chrA05:2076311-2076314-2076376-2076376:+:A3SS	GH_A02G1310:chrA02:72378968-72378968-72379038-72379074:-:A3SS	GH_A11G0780:chrA11:6945857-6945982-6946071-6946071:+:A3SS
GH_A02G1922:chrA02:107245848-107245848-107246212-107246217:-:A3SS	GH_A02G0341:chrA02:3746189-3746198-3746808-3746808:+:A3SS	GH_A05G0223:chrA05:2079213-2079216-2079891-2079891:+:A3SS	GH_A12G1580:chrA12:87289952-87289952-87290090-87290095:-:A3SS	GH_A11G0780:chrA11:6945962-6945982-6946071-6946071:+:A3SS
GH_A11G2178:chrA11:53529891-53529895-53530057-53530057:+:A3SS	GH_A11G0984:chrA11:8912025-8912025-8912079-8912108:-:A3SS	GH_A05G0223:chrA05:2080427-2080433-2080517-2080517:+:A3SS	GH_A05G0523:chrA05:4868057-4868209-4868872-4868872:+:A3SS	GH_A11G0780:chrA11:6945965-6945982-6946071-6946071:+:A3SS
GH_A11G2178:chrA11:53530618-53530639-53530711-53530711:+:A3SS	GH_A03G0684:chrA03:12379957-12379971-12380022-12380022:+:A3SS	GH_A05G0223:chrA05:2080762-2080783-2080959-2080959:+:A3SS	GH_A05G0499:chrA05:4573055-4573055-4573093-4573102:-:A3SS	GH_A06G1269:chrA06:69228961-69228961-69229055-69229071:-:A3SS
GH_A08G0337:chrA08:3311868-3311964-3312103-3312103:+:A3SS	GH_A08G2366:chrA08:120313007-120313010-120313103-120313103:+:A3SS	GH_A04G1676:chrA04:86837676-86837787-86837899-86837899:+:A3SS	GH_A05G0499:chrA05:4573055-4573055-4573093-4573104:-:A3SS	GH_A11G0059:chrA11:545681-545698-547248-547248:+:A3SS
GH_A08G0337:chrA08:3312327-3312382-3312627-3312627:+:A3SS	GH_A11G1462:chrA11:16216237-16216258-16216356-16216356:+:A3SS	GH_A03G1618:chrA03:97880833-97880836-97880881-97880881:+:A3SS	GH_A05G0499:chrA05:4573055-4573055-4573093-4573105:-:A3SS	GH_A03G1659:chrA03:99936128-99936128-99936434-99936462:-:A3SS
GH_A08G0337:chrA08:3313345-3313350-3313848-3313848:+:A3SS	GH_A11G1462:chrA11:16216564-16216567-16216816-16216816:+:A3SS	GH_A03G1618:chrA03:97881362-97881385-97881633-97881633:+:A3SS	GH_A05G0499:chrA05:4573055-4573055-4573093-4573112:-:A3SS	GH_A03G1659:chrA03:99936128-99936128-99936434-99936466:-:A3SS
GH_A08G1939:chrA08:113081466-113081479-113081566-113081566:+:A3SS	GH_A03G0814:chrA03:17912859-17912965-17913027-17913027:+:A3SS	GH_A10G1518:chrA10:78696065-78696093-78696164-78696164:+:A3SS	GH_A10G0236:chrA10:1941091-1941091-1941547-1941553:-:A3SS	GH_A03G1659:chrA03:99936128-99936128-99936462-99936466:-:A3SS
GH_A11G1322:chrA11:14176625-14176625-14177796-14177916:-:A3SS	GH_A06G1368:chrA06:79218495-79218498-79218638-79218638:+:A3SS	GH_A12G2664:chrA12:104862379-104862379-104862554-104862559:-:A3SS	GH_A10G0236:chrA10:1943930-1943930-1944672-1944675:-:A3SS	GH_A01G2109:chrA01:113099208-113099208-113099390-113099433:-:A3SS
GH_A06G0589:chrA06:9751334-9751337-9751506-9751506:+:A3SS	GH_A06G1368:chrA06:79219336-79219339-79219487-79219487:+:A3SS	GH_A10G1362:chrA10:69612286-69612289-69612382-69612382:+:A3SS	GH_A01G1568:chrA01:80534834-80534844-80535064-80535064:+:A3SS	GH_A05G2443:chrA05:24742917-24742917-24742989-24742992:-:A3SS
GH_A06G0589:chrA06:9751334-9751385-9751506-9751506:+:A3SS	GH_A13G1190:chrA13:68358852-68358852-68358941-68358946:-:A3SS	GH_A09G1479:chrA09:70811456-70811456-70811493-70811500:-:A3SS	GH_A11G0113:chrA11:1115777-1115777-1115967-1115996:-:A3SS	GH_A07G0236:chrA07:2374350-2374350-2374439-2374440:-:A3SS
GH_A06G0589:chrA06:9751337-9751385-9751506-9751506:+:A3SS	GH_A04G0051:chrA04:517187-517193-517256-517256:+:A3SS	GH_A12G2895:chrA12:106868474-106868474-106868598-106868618:-:A3SS	GH_A11G0936:chrA11:8287123-8287123-8287391-8287394:-:A3SS	GH_A13G0309:chrA13:3524714-3524714-3524783-3524804:-:A3SS
GH_A13G0229:chrA13:2493989-2493989-2494130-2494140:-:A3SS	GH_A04G0051:chrA04:517188-517193-517256-517256:+:A3SS	GH_A01G1970:chrA01:109605370-109605370-109605463-109605464:-:A3SS	GH_A10G0764:chrA10:11654297-11654297-11654366-11654470:-:A3SS	GH_A05G2200:chrA05:21259394-21259416-21259508-21259508:+:A3SS
GH_A13G0127:chrA13:1372881-1372881-1373310-1373338:-:A3SS	GH_A04G0051:chrA04:517190-517193-517256-517256:+:A3SS	GH_A03G0433:chrA03:5863355-5863355-5864252-5864255:-:A3SS	GH_A08G2829:chrA08:124655569-124655569-124655969-124655975:-:A3SS	GH_A05G3747:chrA05:98581561-98581561-98581675-98581678:-:A3SS
GH_A06G0908:chrA06:25436674-25436677-25437031-25437031:+:A3SS	GH_A03G0018:chrA03:123493-123493-123639-123642:-:A3SS	GH_A06G2406:chrscaffold304_obj_A06:54954-54954-55024-55027:-:A3SS	GH_A12G1085:chrA12:73715515-73715515-73715757-73715791:-:A3SS	GH_A03G0323:chrA03:4085535-4085544-4085773-4085773:+:A3SS
GH_A01G1622:chrA01:87543546-87543546-87543609-87543617:-:A3SS	GH_A09G1807:chrA09:74959148-74959152-74959271-74959271:+:A3SS	GH_A07G2270:chrA07:91566075-91566447-91566700-91566700:+:A3SS	GH_A11G0813:chrA11:7209448-7209448-7209573-7209589:-:A3SS	GH_A11G0438:chrA11:3820347-3820347-3820721-3820776:-:A3SS
GH_A09G1106:chrA09:63555250-63555324-63555658-63555658:+:A3SS	GH_A09G0058:chrA09:1290261-1290261-1291363-1291368:-:A3SS	GH_A11G0135:chrA11:1251283-1251283-1251357-1251358:-:A3SS	GH_A08G2607:chrA08:122855314-122855314-122855402-122855427:-:A3SS	GH_A08G0565:chrA08:6718255-6718262-6718402-6718402:+:A3SS
GH_A13G2670:chrscaffold171_subseq_1_84735_obj_A13:16849-16849-18101-18797:-:A3SS	GH_A12G2482:chrA12:103226325-103226338-103226535-103226535:+:A3SS	GH_A04G0465:chrA04:9715428-9715428-9715517-9715535:-:A3SS	GH_A05G0430:chrA05:3980801-3980813-3981865-3981865:+:A3SS	GH_A11G1262:chrA11:12877608-12877664-12878059-12878059:+:A3SS
GH_A12G1745:chrA12:92267855-92267855-92268324-92268430:-:A3SS	GH_A05G3113:chrA05:41612287-41612292-41614458-41614458:+:A3SS	GH_A11G1707:chrA11:21164753-21164763-21164883-21164883:+:A3SS	GH_A12G0103:chrA12:1442839-1443080-1443564-1443564:+:A3SS	GH_A05G2881:chrA05:33791157-33791157-33791448-33791479:-:A3SS
GH_A08G0325:chrA08:3165463-3165463-3165546-3165548:-:A3SS	GH_A08G0969:chrA08:36553318-36553334-36553388-36553388:+:A3SS	GH_A09G0568:chrA09:31119585-31119588-31119734-31119734:+:A3SS	GH_A05G0448:chrA05:4172395-4172404-4172492-4172492:+:A3SS	GH_A10G1883:chrA10:99208218-99208229-99208324-99208324:+:A3SS
GH_A11G2279:chrA11:60224942-60225066-60225137-60225137:+:A3SS	GH_A13G0662:chrA13:13641402-13641405-13641697-13641697:+:A3SS	GH_A05G3069:chrA05:39608444-39608444-39608547-39608552:-:A3SS	GH_A13G0553:chrA13:10112387-10112387-10112447-10112452:-:A3SS	GH_A03G0988:chrA03:34988653-34988653-34988760-34988766:-:A3SS
GH_A11G3157:chrA11:112489140-112489140-112489243-112489244:-:A3SS	GH_A03G1863:chrA03:105454688-105454688-105455375-105455385:-:A3SS	GH_A03G2375:chrA03:111124435-111124435-111124512-111124515:-:A3SS	GH_A12G0516:chrA12:10350153-10350163-10350468-10350468:+:A3SS	GH_A05G0883:chrA05:8057324-8057345-8057810-8057810:+:A3SS
GH_A12G1259:chrA12:80877547-80877547-80877664-80877698:-:A3SS	GH_A13G0363:chrA13:4197726-4197726-4197929-4197935:-:A3SS	GH_A12G0513:chrA12:10269470-10269481-10269576-10269576:+:A3SS	GH_A12G1229:chrA12:80250561-80250590-80250729-80250729:+:A3SS	GH_A05G0509:chrA05:4725005-4725170-4725285-4725285:+:A3SS
GH_A12G1259:chrA12:80877547-80877547-80877664-80878303:-:A3SS	GH_A08G0341:chrA08:3375637-3375637-3375696-3375719:-:A3SS	GH_A10G1311:chrA10:62946253-62946253-62946398-62946408:-:A3SS	GH_A13G1896:chrA13:101087307-101087307-101087513-101087845:-:A3SS	GH_A05G0089:chrA05:1019112-1019112-1019306-1019309:-:A3SS
GH_A12G1259:chrA12:80877547-80877547-80877698-80878303:-:A3SS	GH_A05G3155:chrA05:43880251-43880251-43880349-43880358:-:A3SS	GH_A13G0037:chrA13:342129-342129-342693-342751:-:A3SS	GH_A12G0140:chrA12:1966278-1966364-1966447-1966447:+:A3SS	GH_A07G0987:chrA07:14310053-14310053-14310157-14310287:-:A3SS
GH_A08G1303:chrA08:85978115-85978120-85978179-85978179:+:A3SS	GH_A02G1548:chrA02:98423753-98423769-98423864-98423864:+:A3SS	GH_A13G0037:chrA13:356869-356869-358514-359132:-:A3SS	GH_A07G1305:chrA07:22249485-22249485-22249662-22249697:-:A3SS	GH_A03G2177:chrA03:109678900-109678900-109679066-109679099:-:A3SS
GH_A11G0505:chrA11:4444219-4444219-4444293-4444297:-:A3SS	GH_A11G1437:chrA11:15614604-15614604-15614896-15614983:-:A3SS	GH_A12G2511:chrA12:103559840-103559883-103559955-103559955:+:A3SS	GH_A11G2479:chrA11:84690124-84690124-84690193-84690198:-:A3SS	GH_A03G1862:chrA03:105437001-105437001-105437409-105437419:-:A3SS
GH_A11G0505:chrA11:4444375-4444375-4444480-4444505:-:A3SS	GH_A01G1288:chrA01:40559639-40559645-40559808-40559808:+:A3SS	GH_A09G2499:chrA09:81522916-81522916-81523151-81523307:-:A3SS	GH_A11G1218:chrA11:12297253-12297253-12297483-12297494:-:A3SS	GH_A02G0102:chrA02:886613-886650-886714-886714:+:A3SS
GH_A03G0344:chrA03:4387997-4388004-4388068-4388068:+:A3SS	GH_A05G3668:chrA05:96446331-96446331-96446514-96446703:-:A3SS	GH_A05G0106:chrA05:1172086-1172131-1172908-1172908:+:A3SS	GH_A03G1624:chrA03:98049690-98049690-98049792-98049800:-:A3SS	GH_A02G0102:chrA02:886793-887144-887206-887206:+:A3SS
GH_A05G1142:chrA05:10293280-10293286-10293396-10293396:+:A3SS	GH_A05G3668:chrA05:96446331-96446331-96446514-96446716:-:A3SS	GH_A05G0623:chrA05:5630864-5630864-5630925-5630953:-:A3SS	GH_A05G1845:chrA05:17325436-17325436-17326196-17326199:-:A3SS	GH_A02G0102:chrA02:887143-887144-887206-887206:+:A3SS
GH_A01G2351:chrA01:116720182-116720316-116720683-116720683:+:A3SS	GH_A07G1309:chrA07:22414578-22414638-22414715-22414715:+:A3SS	GH_A13G0639:chrA13:13115634-13115639-13115879-13115879:+:A3SS	GH_A06G1141:chrA06:49187671-49187671-49187825-49187830:-:A3SS	GH_A11G2029:chrA11:31180563-31180563-31180929-31181061:-:A3SS
GH_A01G2351:chrA01:116720197-116720316-116720683-116720683:+:A3SS	GH_A13G1368:chrA13:81125953-81125985-81126026-81126026:+:A3SS	GH_A11G0700:chrA11:6226220-6226223-6226382-6226382:+:A3SS	GH_A13G0245:chrA13:2771047-2771061-2771920-2771920:+:A3SS	GH_A09G1746:chrA09:74356177-74356192-74356252-74356252:+:A3SS
GH_A02G0036:chrA02:235681-235681-236089-236272:-:A3SS	GH_A07G0535:chrA07:5780623-5780638-5780707-5780707:+:A3SS	GH_A08G0922:chrA08:27769256-27769256-27769282-27769285:-:A3SS	GH_A07G0134:chrA07:1384234-1384234-1384998-1385002:-:A3SS	GH_A03G2108:chrA03:108993109-108993109-108993765-108993792:-:A3SS
GH_A02G0036:chrA02:235681-235681-236089-236356:-:A3SS	GH_A05G4228:chrA05:109086250-109086255-109086340-109086340:+:A3SS	GH_A08G1650:chrA08:105060745-105060745-105060830-105060879:-:A3SS	GH_A07G0134:chrA07:1385717-1385717-1385833-1385839:-:A3SS	GH_A05G4253:chrA05:109362640-109362640-109362867-109363292:-:A3SS
GH_A02G0036:chrA02:235681-235681-236272-236356:-:A3SS	GH_A07G2219:chrA07:90701031-90701036-90701147-90701147:+:A3SS	GH_A11G2561:chrA11:92443200-92443200-92443283-92443387:-:A3SS	GH_A08G0174:chrA08:1439724-1439727-1439804-1439804:+:A3SS	GH_A03G0319:chrA03:3986387-3986387-3987034-3987037:-:A3SS
GH_A02G0036:chrA02:237481-237481-237875-237878:-:A3SS	GH_A05G0862:chrA05:7834248-7834261-7834364-7834364:+:A3SS	GH_A09G2016:chrA09:77150052-77150055-77150124-77150124:+:A3SS	GH_A11G2309:chrA11:62318539-62318681-62318770-62318770:+:A3SS	GH_A10G0384:chrA10:3215602-3215603-3216810-3216810:+:A3SS
GH_A11G1408:chrA11:15392421-15392674-15393031-15393031:+:A3SS	GH_A02G0070:chrA02:560528-560533-560876-560876:+:A3SS	GH_A05G1128:chrA05:10105022-10105029-10105109-10105109:+:A3SS	GH_A09G2354:chrA09:80314310-80314313-80314380-80314380:+:A3SS	GH_A10G0384:chrA10:3215603-3215604-3216810-3216810:+:A3SS
GH_A11G3365:chrA11:116426436-116426445-116426542-116426542:+:A3SS	GH_A08G1745:chrA08:108462023-108462066-108462167-108462167:+:A3SS	GH_A11G0321:chrA11:2810223-2810233-2810337-2810337:+:A3SS	GH_A13G1102:chrA13:55894621-55894624-55894745-55894745:+:A3SS	GH_A10G1373:chrA10:70235600-70235662-70235739-70235739:+:A3SS
GH_A10G0273:chrA10:2213592-2213592-2213732-2213735:-:A3SS	GH_A08G1474:chrA08:95507768-95507786-95507863-95507863:+:A3SS	GH_A02G0331:chrA02:3580424-3580427-3581932-3581932:+:A3SS	GH_A09G0953:chrA09:60334450-60334501-60334772-60334772:+:A3SS	GH_A01G1101:chrA01:22282655-22282655-22282730-22282733:-:A3SS
GH_A09G0071:chrA09:1551012-1551012-1551091-1551094:-:A3SS	GH_A12G2857:chrA12:106522691-106522691-106522788-106522805:-:A3SS	GH_A02G0166:chrA02:1652202-1652202-1652842-1652845:-:A3SS	GH_A13G1779:chrA13:97832035-97832384-97832964-97832964:+:A3SS	GH_A12G2632:chrA12:104579836-104579836-104580780-104580784:-:A3SS
GH_A06G1115:chrA06:40016190-40016203-40016374-40016374:+:A3SS	GH_A09G2615:chrA09:82420399-82420399-82420461-82420464:-:A3SS	GH_A09G1994:chrA09:76980832-76980835-76980913-76980913:+:A3SS	GH_A09G0140:chrA09:3224775-3224778-3225263-3225263:+:A3SS	GH_A10G0394:chrA10:3350354-3350369-3350494-3350494:+:A3SS
GH_A13G1390:chrA13:82680252-82680252-82680317-82680322:-:A3SS	GH_A06G1713:chrA06:115033675-115033675-115033884-115034374:-:A3SS	GH_A09G1877:chrA09:75699628-75699629-75699696-75699696:+:A3SS	GH_A09G2337:chrA09:80146372-80146372-80146471-80146483:-:A3SS	GH_A03G0361:chrA03:4575610-4575610-4575849-4575900:-:A3SS
GH_A13G1390:chrA13:82789953-82789953-82790018-82790182:-:A3SS	GH_A09G1821:chrA09:75089508-75089508-75090032-75090035:-:A3SS	GH_A06G2238:chrA06:125176662-125176662-125177211-125177217:-:A3SS	GH_A11G3035:chrA11:110810115-110810116-110810182-110810182:+:A3SS	GH_A05G3421:chrA05:76602930-76602974-76603592-76603592:+:A3SS
GH_A05G2575:chrA05:27092590-27092590-27092695-27092707:-:A3SS	GH_A05G1733:chrA05:16357652-16357654-16357984-16357984:+:A3SS	GH_A06G2238:chrA06:125179794-125179794-125179981-125180018:-:A3SS	GH_A13G1550:chrA13:91794780-91794859-91795575-91795575:+:A3SS	GH_A08G2318:chrA08:119757354-119757355-119757442-119757442:+:A3SS
GH_A11G2338:chrA11:63333442-63333442-63333866-63333870:-:A3SS	GH_A05G1733:chrA05:16357652-16357666-16357984-16357984:+:A3SS	GH_A05G3542:chrA05:84223891-84223891-84224251-84224263:-:A3SS	GH_A04G1070:chrA04:74769609-74769609-74769742-74769751:-:A3SS	GH_A07G1461:chrA07:28028783-28028783-28028869-28028888:-:A3SS
GH_A11G2338:chrA11:63333442-63333442-63333866-63333878:-:A3SS	GH_A05G1733:chrA05:16357654-16357666-16357984-16357984:+:A3SS	GH_A05G3542:chrA05:84225370-84225370-84225609-84225710:-:A3SS	GH_A04G1070:chrA04:74770913-74770913-74771114-74771117:-:A3SS	GH_A07G0976:chrA07:14221066-14221066-14223233-14223265:-:A3SS
GH_A09G0718:chrA09:49029051-49029051-49029159-49029164:-:A3SS	GH_A02G0988:chrA02:31501394-31501394-31501873-31501884:-:A3SS	GH_A03G1129:chrA03:55626549-55626549-55626759-55626777:-:A3SS	GH_A09G2145:chrA09:78235175-78235187-78235466-78235466:+:A3SS	GH_A05G4049:chrA05:105826518-105826526-105826701-105826701:+:A3SS
GH_A04G0850:chrA04:60835682-60835705-60835784-60835784:+:A3SS	GH_A04G0494:chrA04:11428238-11428243-11428302-11428302:+:A3SS	GH_A13G1748:chrA13:96959512-96959512-96959841-96959862:-:A3SS	GH_A02G2012:chrA02:107901405-107901515-107901821-107901821:+:A3SS	GH_A05G2379:chrA05:23575884-23575903-23575983-23575983:+:A3SS
GH_A03G1001:chrA03:36629905-36629914-36630112-36630112:+:A3SS	GH_A06G1719:chrA06:115401314-115401317-115401393-115401393:+:A3SS	GH_A11G0333:chrA11:2927248-2927248-2927608-2927611:-:A3SS	GH_A02G2012:chrA02:107906102-107906613-107906683-107906683:+:A3SS	GH_A05G2379:chrA05:23576078-23576083-23576166-23576166:+:A3SS
GH_A07G1796:chrA07:50703105-50703211-50703410-50703410:+:A3SS	GH_A11G1132:chrA11:11049110-11049121-11049226-11049226:+:A3SS	GH_A02G0008:chrA02:88862-88896-88932-88932:+:A3SS	GH_A12G0557:chrA12:12200495-12200594-12201092-12201092:+:A3SS	GH_A03G1753:chrA03:103077762-103077762-103078001-103078010:-:A3SS
GH_A07G1796:chrA07:50703575-50703814-50703946-50703946:+:A3SS	GH_A12G0115:chrA12:1591505-1591505-1591839-1591849:-:A3SS	GH_A05G4232:chrA05:109117970-109117980-109118051-109118051:+:A3SS	GH_A12G0557:chrA12:12200495-12200854-12201092-12201092:+:A3SS	GH_A07G1612:chrA07:35936819-35936819-35937203-35937212:-:A3SS
GH_A05G0034:chrA05:510049-510054-510185-510185:+:A3SS	GH_A09G0525:chrA09:24498617-24498617-24498761-24498799:-:A3SS	GH_A02G1705:chrA02:103857771-103857771-103858157-103858165:-:A3SS	GH_A12G0557:chrA12:12200594-12200854-12201092-12201092:+:A3SS	GH_A10G0076:chrA10:624481-624481-624847-624930:-:A3SS
GH_A12G1275:chrA12:81086807-81086807-81086910-81086915:-:A3SS	GH_A05G1435:chrA05:13136515-13136570-13136963-13136963:+:A3SS	GH_A02G1705:chrA02:103858426-103858426-103858581-103858587:-:A3SS	GH_A12G0557:chrA12:12200610-12200854-12201092-12201092:+:A3SS	GH_A08G0717:chrA08:10923631-10923634-10923730-10923730:+:A3SS
GH_A03G0765:chrA03:15801333-15801333-15801422-15801434:-:A3SS	GH_A04G1192:chrA04:79515156-79515156-79515226-79515229:-:A3SS	GH_A08G2854:chrA08:124837391-124837395-124837794-124837794:+:A3SS	GH_A12G0557:chrA12:12202918-12202963-12203129-12203129:+:A3SS	GH_A04G0618:chrA04:21630049-21630049-21630374-21630415:-:A3SS
GH_A13G1688:chrA13:95671203-95671541-95672159-95672159:+:A3SS	GH_A04G1192:chrA04:79516296-79516296-79516354-79516364:-:A3SS	GH_A11G1733:chrA11:21693864-21693885-21694450-21694450:+:A3SS	GH_A06G0186:chrA06:1800517-1800589-1801168-1801168:+:A3SS	GH_A13G1798:chrA13:98523544-98523544-98523952-98523961:-:A3SS
GH_A13G1688:chrA13:95671203-95671603-95672159-95672159:+:A3SS	GH_A10G0536:chrA10:5314254-5314257-5314350-5314350:+:A3SS	GH_A08G1217:chrA08:75237545-75237545-75237617-75237631:-:A3SS	GH_A06G0186:chrA06:1801267-1801273-1801637-1801637:+:A3SS	GH_A05G2490:chrA05:25844087-25844087-25844148-25844152:-:A3SS
GH_A13G1688:chrA13:95671203-95671649-95672159-95672159:+:A3SS	GH_A05G0223:chrA05:2079213-2079216-2079891-2079891:+:A3SS	GH_A03G1519:chrA03:92715408-92715411-92716995-92716995:+:A3SS	GH_A06G0186:chrA06:1802986-1803038-1803475-1803475:+:A3SS	GH_A09G0133:chrA09:3001677-3001680-3005724-3005724:+:A3SS
GH_A13G1688:chrA13:95671203-95671656-95672159-95672159:+:A3SS	GH_A05G0223:chrA05:2080427-2080433-2080517-2080517:+:A3SS	GH_A06G0471:chrA06:6876604-6876609-6877206-6877206:+:A3SS	GH_A02G1058:chrA02:41550385-41550387-41550487-41550487:+:A3SS	GH_A05G2036:chrA05:19548493-19548493-19548668-19548791:-:A3SS
GH_A13G1688:chrA13:95671541-95671603-95672159-95672159:+:A3SS	GH_A05G0223:chrA05:2080762-2080783-2080959-2080959:+:A3SS	GH_A09G0635:chrA09:41688073-41688073-41688534-41688537:-:A3SS	GH_A05G3514:chrA05:82643517-82643517-82643572-82643582:-:A3SS	GH_A11G1873:chrA11:24456425-24456425-24456753-24456758:-:A3SS
GH_A13G1688:chrA13:95671541-95671649-95672159-95672159:+:A3SS	GH_A03G1618:chrA03:97880833-97880836-97880881-97880881:+:A3SS	GH_A09G2339:chrA09:80154797-80154816-80154876-80154876:+:A3SS	GH_A01G1802:chrA01:106091985-106091988-106092237-106092237:+:A3SS	GH_A09G0516:chrA09:23622583-23622644-23623609-23623609:+:A3SS
GH_A13G1688:chrA13:95671541-95671656-95672159-95672159:+:A3SS	GH_A10G1518:chrA10:78696065-78696093-78696164-78696164:+:A3SS	GH_A09G2339:chrA09:80158927-80158930-80159263-80159263:+:A3SS	GH_A05G1659:chrA05:15629711-15629711-15629784-15629787:-:A3SS	GH_A12G1841:chrA12:93844370-93844370-93844600-93844613:-:A3SS
GH_A13G1688:chrA13:95671547-95671656-95672159-95672159:+:A3SS	GH_A10G1362:chrA10:69612286-69612289-69612382-69612382:+:A3SS	GH_A13G0976:chrA13:42829933-42829936-42830110-42830110:+:A3SS	GH_A11G0648:chrA11:5780691-5780691-5780751-5780754:-:A3SS	GH_A05G0578:chrA05:5317631-5317631-5317693-5317699:-:A3SS
GH_A13G1688:chrA13:95671603-95671649-95672159-95672159:+:A3SS	GH_A03G0433:chrA03:5863355-5863355-5864252-5864255:-:A3SS	GH_A05G1100:chrA05:9791581-9791581-9791652-9791659:-:A3SS	GH_A12G0504:chrA12:10020096-10020096-10020142-10020311:-:A3SS	GH_A01G2125:chrA01:113319347-113319350-113319646-113319646:+:A3SS
GH_A13G1688:chrA13:95671603-95671656-95672159-95672159:+:A3SS	GH_A03G1651:chrA03:99777661-99777665-99777909-99777909:+:A3SS	GH_A13G2183:chrA13:105635842-105635842-105636041-105636044:-:A3SS	GH_A13G2002:chrA13:103267940-103267940-103268028-103268045:-:A3SS	GH_A08G1739:chrA08:107841678-107841715-107842577-107842577:+:A3SS
GH_A13G1688:chrA13:95671649-95671656-95672159-95672159:+:A3SS	GH_A02G0699:chrA02:10586589-10586823-10587297-10587297:+:A3SS	GH_A13G1515:chrA13:91002803-91002865-91004011-91004011:+:A3SS	GH_A13G2002:chrA13:103267940-103267940-103268028-103268051:-:A3SS	GH_A12G0124:chrA12:1710721-1710722-1711211-1711211:+:A3SS
GH_A12G0497:chrA12:9760322-9760322-9760400-9760403:-:A3SS	GH_A02G0699:chrA02:10586589-10586874-10587297-10587297:+:A3SS	GH_A13G1266:chrA13:74922805-74922826-74922943-74922943:+:A3SS	GH_A05G3459:chrA05:79785808-79785866-79786147-79786147:+:A3SS	GH_A06G1754:chrA06:116391658-116391658-116391882-116391905:-:A3SS
GH_A05G3963:chrA05:104023855-104024036-104025164-104025164:+:A3SS	GH_A02G0699:chrA02:10586823-10586874-10587297-10587297:+:A3SS	GH_A13G1266:chrA13:74926380-74926383-74927085-74927085:+:A3SS	GH_A06G1954:chrA06:121047593-121047598-121047725-121047725:+:A3SS	GH_A07G0509:chrA07:5430094-5430094-5430147-5430202:-:A3SS
GH_A12G1221:chrA12:79902627-79902632-79902753-79902753:+:A3SS	GH_A06G2406:chrscaffold304_obj_A06:54954-54954-55024-55027:-:A3SS	GH_A13G1266:chrA13:74926380-74926398-74927085-74927085:+:A3SS	GH_A08G2199:chrA08:118044053-118044053-118044144-118044147:-:A3SS	GH_A04G0251:chrA04:4660868-4660868-4661049-4661064:-:A3SS
GH_A12G1221:chrA12:79902861-79902875-79903007-79903007:+:A3SS	GH_A10G1577:chrA10:80652442-80652508-80652668-80652668:+:A3SS	GH_A13G1266:chrA13:74926383-74926398-74927085-74927085:+:A3SS	GH_A05G2786:chrA05:31009472-31009500-31009647-31009647:+:A3SS	GH_A05G2682:chrA05:28867427-28867430-28867892-28867892:+:A3SS
GH_A07G1692:chrA07:43123723-43123723-43123946-43123963:-:A3SS	GH_A11G0168:chrA11:1503571-1503571-1503613-1503631:-:A3SS	GH_A11G1712:chrA11:21207480-21207502-21207771-21207771:+:A3SS	GH_A09G1880:chrA09:75744794-75744797-75744944-75744944:+:A3SS	GH_A12G0196:chrA12:2768109-2768109-2768305-2768315:-:A3SS
GH_A08G1827:chrA08:110694614-110694614-110694814-110694823:-:A3SS	GH_A07G0046:chrA07:496756-496756-497447-497491:-:A3SS	GH_A07G0626:chrA07:6981300-6981771-6981798-6981798:+:A3SS	GH_A07G2218:chrA07:90662775-90662775-90662862-90662868:-:A3SS	GH_A02G0341:chrA02:3746189-3746198-3746808-3746808:+:A3SS
GH_A08G1827:chrA08:110697094-110697094-110697138-110697873:-:A3SS	GH_A04G0465:chrA04:9715428-9715428-9715517-9715535:-:A3SS	GH_A01G1102:chrA01:22303636-22303636-22303694-22303705:-:A3SS	GH_A10G2138:chrA10:106223218-106223218-106223355-106223526:-:A3SS	GH_A04G0319:chrA04:6244007-6244007-6245654-6245667:-:A3SS
GH_A12G0663:chrA12:15257937-15257937-15257982-15257985:-:A3SS	GH_A08G0419:chrA08:4484782-4484789-4485107-4485107:+:A3SS	GH_A02G1337:chrA02:76916837-76916861-76916936-76916936:+:A3SS	GH_A09G0860:chrA09:57684916-57684916-57684965-57684987:-:A3SS	GH_A03G0684:chrA03:12379957-12379971-12380022-12380022:+:A3SS
GH_A08G0384:chrA08:4059394-4059394-4059689-4059692:-:A3SS	GH_A13G0838:chrA13:23475156-23475156-23475285-23475325:-:A3SS	GH_A02G1337:chrA02:76917159-76917270-76917405-76917405:+:A3SS	GH_A09G2007:chrA09:77063020-77063052-77063480-77063480:+:A3SS	GH_A11G1462:chrA11:16216237-16216258-16216356-16216356:+:A3SS
GH_A08G0384:chrA08:4059394-4059394-4059692-4059714:-:A3SS	GH_A09G0568:chrA09:31119585-31119588-31119734-31119734:+:A3SS	GH_A05G3560:chrA05:84806659-84806684-84806731-84806731:+:A3SS	GH_A07G1071:chrA07:16311565-16311565-16311933-16312010:-:A3SS	GH_A11G1462:chrA11:16216564-16216567-16216816-16216816:+:A3SS
GH_A13G2248:chrA13:106245134-106245134-106245233-106245236:-:A3SS	GH_A05G3069:chrA05:39608444-39608444-39608547-39608552:-:A3SS	GH_A05G3560:chrA05:84806675-84806684-84806731-84806731:+:A3SS	GH_A07G1071:chrA07:16311565-16311565-16311933-16312024:-:A3SS	GH_A03G0814:chrA03:17912859-17912965-17913027-17913027:+:A3SS
GH_A13G1897:chrA13:101106982-101106982-101107655-101107719:-:A3SS	GH_A02G0923:chrA02:24092352-24092352-24092453-24092464:-:A3SS	GH_A03G1475:chrA03:91099771-91099771-91099840-91099859:-:A3SS	GH_A07G1071:chrA07:16311565-16311565-16312010-16312024:-:A3SS	GH_A02G0601:chrA02:7984745-7984745-7985242-7985282:-:A3SS
GH_A05G3416:chrA05:76182347-76182347-76182602-76182608:-:A3SS	GH_A13G1542:chrA13:91535521-91535537-91535962-91535962:+:A3SS	GH_A06G2237:chrA06:125169338-125169340-125169410-125169410:+:A3SS	GH_A12G0601:chrA12:13343084-13343084-13344695-13344700:-:A3SS	GH_A05G3507:chrA05:82414487-82414487-82414746-82414772:-:A3SS
GH_A05G3416:chrA05:76182714-76182714-76182839-76182919:-:A3SS	GH_A12G0836:chrA12:33690510-33690518-33690632-33690632:+:A3SS	GH_A08G1520:chrA08:101141235-101141235-101141438-101141441:-:A3SS	GH_A08G0075:chrA08:530806-530841-530937-530937:+:A3SS	GH_A08G1539:chrA08:101800012-101800012-101800094-101800132:-:A3SS
GH_A05G2285:chrA05:22415580-22415583-22415743-22415743:+:A3SS	GH_A03G2375:chrA03:111124435-111124435-111124512-111124515:-:A3SS	GH_A05G0886:chrA05:8074357-8074357-8076498-8076503:-:A3SS	GH_A03G2162:chrA03:109565014-109565032-109565089-109565089:+:A3SS	GH_A08G1539:chrA08:101800012-101800012-101800094-101800142:-:A3SS
GH_A05G0290:chrA05:2802153-2802194-2802361-2802361:+:A3SS	GH_A12G0513:chrA12:10269470-10269481-10269576-10269576:+:A3SS	GH_A06G0986:chrA06:31092180-31092180-31092264-31092280:-:A3SS	GH_A12G1345:chrA12:82935365-82935365-82936626-82936640:-:A3SS	GH_A13G1190:chrA13:68358852-68358852-68358941-68358946:-:A3SS
GH_A08G1785:chrA08:109743017-109743017-109743172-109743265:-:A3SS	GH_A09G2379:chrA09:80503048-80503048-80503528-80503531:-:A3SS	GH_A05G2668:chrA05:28616549-28616552-28616710-28616710:+:A3SS	GH_A01G0638:chrA01:7809399-7809535-7809647-7809647:+:A3SS	GH_A04G0051:chrA04:517187-517193-517256-517256:+:A3SS
GH_A09G0991:chrA09:61063313-61063316-61064007-61064007:+:A3SS	GH_A10G1311:chrA10:62946253-62946253-62946398-62946408:-:A3SS	GH_A12G2916:chrA12:107056571-107056571-107056757-107056761:-:A3SS	GH_A03G2169:chrA03:109597833-109597833-109597956-109597960:-:A3SS	GH_A04G0051:chrA04:517188-517193-517256-517256:+:A3SS
GH_A13G1073:chrA13:53279273-53279273-53279662-53279753:-:A3SS	GH_A03G1921:chrA03:106250994-106250997-106251585-106251585:+:A3SS	GH_A12G1739:chrA12:92146166-92146166-92146262-92146270:-:A3SS	GH_A05G3101:chrA05:41028706-41028868-41029058-41029058:+:A3SS	GH_A04G0051:chrA04:517190-517193-517256-517256:+:A3SS
GH_A13G1073:chrA13:53280178-53280178-53280247-53280274:-:A3SS	GH_A13G0037:chrA13:356869-356869-358514-359132:-:A3SS	GH_A05G2777:chrA05:30793077-30793077-30793212-30793224:-:A3SS	GH_A04G1563:chrA04:85824457-85824457-85824805-85824808:-:A3SS	GH_A03G0018:chrA03:123493-123493-123639-123642:-:A3SS
GH_A11G1705:chrA11:21122809-21122809-21123602-21123605:-:A3SS	GH_A13G0528:chrA13:8471458-8471465-8472098-8472098:+:A3SS	GH_A07G1753:chrA07:48202606-48202609-48202664-48202664:+:A3SS	GH_A05G1292:chrA05:11783322-11783322-11783460-11783473:-:A3SS	GH_A01G2483:chrA01:117957952-117957952-117958300-117958304:-:A3SS
GH_A05G0043:chrA05:664500-664500-664553-664586:-:A3SS	GH_A12G2511:chrA12:103559840-103559883-103559955-103559955:+:A3SS	GH_A05G3165:chrA05:44574334-44574337-44574450-44574450:+:A3SS	GH_A13G0819:chrA13:21596122-21596128-21597032-21597032:+:A3SS	GH_A11G2126:chrA11:45654081-45654081-45654270-45654302:-:A3SS
GH_A04G0053:chrA04:533459-533459-533555-533573:-:A3SS	GH_A09G2499:chrA09:81522916-81522916-81523151-81523307:-:A3SS	GH_A11G0690:chrA11:6138670-6138670-6138796-6138838:-:A3SS	GH_A02G0239:chrA02:2464337-2464337-2464490-2464494:-:A3SS	GH_A08G0969:chrA08:36553318-36553334-36553388-36553388:+:A3SS
GH_A02G0476:chrA02:5899601-5899601-5899689-5899699:-:A3SS	GH_A05G0106:chrA05:1172086-1172131-1172908-1172908:+:A3SS	GH_A11G0690:chrA11:6139678-6139678-6139770-6140022:-:A3SS	GH_A09G1706:chrA09:74034885-74034919-74035253-74035253:+:A3SS	GH_A08G0969:chrA08:36553538-36553743-36553833-36553833:+:A3SS
GH_A02G0817:chrA02:14612507-14612507-14612836-14612877:-:A3SS	GH_A05G0623:chrA05:5630864-5630864-5630925-5630953:-:A3SS	GH_A12G2264:chrA12:100923879-100923918-100923983-100923983:+:A3SS	GH_A09G1706:chrA09:74035609-74036136-74036230-74036230:+:A3SS	GH_A06G1080:chrA06:37125302-37125320-37125659-37125659:+:A3SS
GH_A02G0817:chrA02:14612507-14612507-14612877-14612880:-:A3SS	GH_A13G0639:chrA13:13115634-13115639-13115879-13115879:+:A3SS	GH_A07G1754:chrA07:48220863-48220863-48221105-48221108:-:A3SS	GH_A05G0653:chrA05:5897184-5897189-5897287-5897287:+:A3SS	GH_A13G0363:chrA13:4197726-4197726-4197929-4197935:-:A3SS
GH_A09G2179:chrA09:78643091-78643091-78643198-78643202:-:A3SS	GH_A09G2510:chrA09:81597322-81597322-81597420-81597452:-:A3SS	GH_A11G1274:chrA11:13064439-13064439-13064522-13064526:-:A3SS	GH_A06G0912:chrA06:26214524-26214527-26214875-26214875:+:A3SS	GH_A11G0194:chrA11:1699766-1699769-1699913-1699913:+:A3SS
GH_A09G2179:chrA09:78643091-78643091-78643198-78643203:-:A3SS	GH_A09G2510:chrA09:81598781-81598781-81598990-81598994:-:A3SS	GH_A11G1204:chrA11:12040664-12040664-12040822-12040832:-:A3SS	GH_A01G0480:chrA01:5537634-5537760-5537969-5537969:+:A3SS	GH_A04G1365:chrA04:83347233-83347233-83347849-83347904:-:A3SS
GH_A12G0813:chrA12:31651772-31651772-31651889-31651897:-:A3SS	GH_A12G2289:chrA12:101151949-101151949-101152783-101152795:-:A3SS	GH_A03G0639:chrA03:11212016-11212016-11212070-11212089:-:A3SS	GH_A06G0902:chrA06:24595796-24595796-24595844-24595850:-:A3SS	GH_A07G1286:chrA07:21910030-21910030-21910722-21910900:-:A3SS
GH_A07G1148:chrA07:18084056-18084070-18084242-18084242:+:A3SS	GH_A11G0700:chrA11:6226220-6226223-6226382-6226382:+:A3SS	GH_A03G0639:chrA03:11212358-11212358-11212458-11212507:-:A3SS	GH_A12G2739:chrA12:105561785-105561785-105561871-105561904:-:A3SS	GH_A03G0949:chrA03:28444990-28445004-28445129-28445129:+:A3SS
GH_A11G2349:chrA11:63610012-63610012-63610118-63610127:-:A3SS	GH_A05G0663:chrA05:5954293-5954293-5954458-5954554:-:A3SS	GH_A11G1851:chrA11:23955147-23955188-23955231-23955231:+:A3SS	GH_A10G2282:chrA10:109203861-109203910-109203963-109203963:+:A3SS	GH_A06G0720:chrA06:15673587-15673599-15673622-15673622:+:A3SS
GH_A13G2278:chrA13:106615427-106615431-106615527-106615527:+:A3SS	GH_A08G0922:chrA08:27769256-27769256-27769282-27769285:-:A3SS	GH_A11G0929:chrA11:8223171-8223171-8223275-8223309:-:A3SS	GH_A04G1403:chrA04:84121235-84121247-84121297-84121297:+:A3SS	GH_A06G0720:chrA06:15688137-15688143-15688215-15688215:+:A3SS
GH_A08G0590:chrA08:7045271-7045271-7045352-7045355:-:A3SS	GH_A08G1650:chrA08:105060745-105060745-105060830-105060879:-:A3SS	GH_A07G0656:chrA07:7345562-7345562-7345715-7345720:-:A3SS	GH_A05G0018:chrA05:309665-309668-309817-309817:+:A3SS	GH_A06G0896:chrA06:23812946-23812946-23813005-23813028:-:A3SS
GH_A11G2751:chrA11:103745772-103745772-103745821-103745826:-:A3SS	GH_A11G2561:chrA11:92443200-92443200-92443283-92443387:-:A3SS	GH_A11G0418:chrA11:3687046-3687049-3687458-3687458:+:A3SS	GH_A05G1652:chrA05:15560592-15560665-15560844-15560844:+:A3SS	GH_A01G1288:chrA01:40559639-40559645-40559808-40559808:+:A3SS
GH_A05G2944:chrA05:35636381-35636384-35636488-35636488:+:A3SS	GH_A09G2016:chrA09:77150052-77150055-77150124-77150124:+:A3SS	GH_A12G2683:chrA12:104986239-104986239-104986299-104986302:-:A3SS	GH_A12G0405:chrA12:7170995-7170997-7171045-7171045:+:A3SS	GH_A05G3668:chrA05:96446331-96446331-96446514-96446703:-:A3SS
GH_A05G2944:chrA05:35641333-35641396-35641458-35641458:+:A3SS	GH_A05G1128:chrA05:10105022-10105029-10105109-10105109:+:A3SS	GH_A02G0275:chrA02:3005820-3005823-3006491-3006491:+:A3SS	GH_A12G0405:chrA12:7170996-7170997-7171045-7171045:+:A3SS	GH_A05G3668:chrA05:96446331-96446331-96446514-96446716:-:A3SS
GH_A05G1138:chrA05:10262664-10262722-10262823-10262823:+:A3SS	GH_A11G0321:chrA11:2810223-2810233-2810337-2810337:+:A3SS	GH_A01G2314:chrA01:116407849-116407855-116408386-116408386:+:A3SS	GH_A12G0405:chrA12:7171501-7171517-7171932-7171932:+:A3SS	GH_A07G1309:chrA07:22414578-22414638-22414715-22414715:+:A3SS
GH_A06G0782:chrA06:17425413-17425413-17425488-17425528:-:A3SS	GH_A02G0166:chrA02:1652202-1652202-1652842-1652845:-:A3SS	GH_A11G3328:chrA11:115513964-115513964-115514371-115514386:-:A3SS	GH_A09G0931:chrA09:59951478-59951484-59951617-59951617:+:A3SS	GH_A13G1368:chrA13:81125953-81125985-81126026-81126026:+:A3SS
GH_A07G2050:chrA07:83369643-83369643-83369703-83369727:-:A3SS	GH_A09G1994:chrA09:76980832-76980835-76980913-76980913:+:A3SS	GH_A05G0600:chrA05:5469086-5469090-5469194-5469194:+:A3SS	GH_A01G2301:chrA01:116230356-116230356-116230462-116230479:-:A3SS	GH_A03G1227:chrA03:67059022-67059022-67059379-67059385:-:A3SS
GH_A10G0682:chrA10:8697252-8697254-8697360-8697360:+:A3SS	GH_A06G2238:chrA06:125176662-125176662-125177211-125177217:-:A3SS	GH_A11G0712:chrA11:6314096-6314096-6314233-6314236:-:A3SS	GH_A05G0522:chrA05:4862988-4862988-4863117-4863119:-:A3SS	GH_A03G1227:chrA03:67060918-67060918-67061111-67061116:-:A3SS
GH_A10G0682:chrA10:8702441-8702445-8702529-8702529:+:A3SS	GH_A06G2238:chrA06:125179794-125179794-125179981-125180018:-:A3SS	GH_A08G1176:chrA08:68950287-68950472-68950624-68950624:+:A3SS	GH_A05G0522:chrA05:4862988-4862988-4863117-4863122:-:A3SS	GH_A05G0862:chrA05:7834248-7834261-7834364-7834364:+:A3SS
GH_A10G0682:chrA10:8702442-8702445-8702529-8702529:+:A3SS	GH_A05G3542:chrA05:84223891-84223891-84224251-84224263:-:A3SS	GH_A04G0616:chrA04:20559710-20559710-20559830-20559840:-:A3SS	GH_A10G0822:chrA10:12857971-12857971-12858920-12859606:-:A3SS	GH_A02G0070:chrA02:560528-560533-560876-560876:+:A3SS
GH_A10G0682:chrA10:8702443-8702445-8702529-8702529:+:A3SS	GH_A05G3542:chrA05:84225370-84225370-84225605-84225609:-:A3SS	GH_A04G0616:chrA04:20561162-20561162-20561325-20561335:-:A3SS	GH_A01G2263:chrA01:115793500-115793515-115793648-115793648:+:A3SS	GH_A08G1745:chrA08:108462023-108462066-108462167-108462167:+:A3SS
GH_A10G0682:chrA10:8702444-8702445-8702529-8702529:+:A3SS	GH_A05G3542:chrA05:84225370-84225370-84225605-84225710:-:A3SS	GH_A09G0925:chrA09:59879244-59879298-59879364-59879364:+:A3SS	GH_A02G1520:chrA02:96956764-96956767-96957237-96957237:+:A3SS	GH_A06G1713:chrA06:115033675-115033675-115033884-115034374:-:A3SS
GH_A05G4390:chrscaffold133_subseq_3724056_3844486_obj_A05:110968-110982-111142-111142:+:A3SS	GH_A05G3542:chrA05:84225370-84225370-84225609-84225710:-:A3SS	GH_A02G0770:chrA02:12574733-12574733-12574938-12574950:-:A3SS	GH_A06G1558:chrA06:105301978-105302039-105302188-105302188:+:A3SS	GH_A09G1821:chrA09:75089508-75089508-75090032-75090035:-:A3SS
GH_A10G1125:chrA10:27578193-27578248-27579507-27579507:+:A3SS	GH_A05G2124:chrA05:20341292-20341397-20341522-20341522:+:A3SS	GH_A01G1318:chrA01:42932276-42932276-42932315-42932318:-:A3SS	GH_A11G0780:chrA11:6945857-6945962-6946071-6946071:+:A3SS	GH_A02G0988:chrA02:31501394-31501394-31501873-31501884:-:A3SS
GH_A08G1886:chrA08:111797578-111797659-111798067-111798067:+:A3SS	GH_A03G1129:chrA03:55626549-55626549-55626759-55626777:-:A3SS	GH_A01G2043:chrA01:111638013-111638013-111638122-111638154:-:A3SS	GH_A11G0780:chrA11:6945857-6945982-6946071-6946071:+:A3SS	GH_A05G3794:chrA05:99619623-99619745-99619984-99619984:+:A3SS
GH_A05G3882:chrA05:101903618-101903619-101903877-101903877:+:A3SS	GH_A13G1748:chrA13:96959512-96959512-96959841-96959862:-:A3SS	GH_A09G2508:chrA09:81592165-81592171-81592520-81592520:+:A3SS	GH_A11G0780:chrA11:6945962-6945982-6946071-6946071:+:A3SS	GH_A08G0999:chrA08:41877998-41878037-41878108-41878108:+:A3SS
GH_A05G3882:chrA05:101904893-101904903-101905913-101905913:+:A3SS	GH_A11G0333:chrA11:2927248-2927248-2927608-2927611:-:A3SS	GH_A10G2199:chrA10:107425703-107425703-107425794-107425806:-:A3SS	GH_A11G0780:chrA11:6945965-6945982-6946071-6946071:+:A3SS	GH_A04G0494:chrA04:11428238-11428243-11428302-11428302:+:A3SS
GH_A05G3882:chrA05:101904893-101904938-101905913-101905913:+:A3SS	GH_A02G0008:chrA02:88862-88896-88932-88932:+:A3SS	GH_A08G0658:chrA08:8812491-8812491-8812604-8812621:-:A3SS	GH_A06G1269:chrA06:69238288-69238288-69238357-69238360:-:A3SS	GH_A04G0494:chrA04:11428492-11428496-11428616-11428616:+:A3SS
GH_A05G3882:chrA05:101904893-101904991-101905913-101905913:+:A3SS	GH_A10G0531:chrA10:5267662-5267662-5268204-5268216:-:A3SS	GH_A13G0093:chrA13:937021-937027-937220-937220:+:A3SS	GH_A06G1269:chrA06:69239624-69239624-69239708-69239970:-:A3SS	GH_A04G0494:chrA04:11428917-11430066-11430179-11430179:+:A3SS
GH_A05G3882:chrA05:101904903-101904938-101905913-101905913:+:A3SS	GH_A05G4232:chrA05:109117970-109117980-109118051-109118051:+:A3SS	GH_A05G0635:chrA05:5730706-5730714-5730872-5730872:+:A3SS	GH_A11G0059:chrA11:545681-545698-547248-547248:+:A3SS	GH_A05G2022:chrA05:19396830-19396833-19397308-19397308:+:A3SS
GH_A05G3882:chrA05:101904903-101904991-101905913-101905913:+:A3SS	GH_A12G0349:chrA12:5918169-5918299-5918919-5918919:+:A3SS	GH_A02G0613:chrA02:8485401-8485401-8485432-8485449:-:A3SS	GH_A03G1659:chrA03:99936128-99936128-99936434-99936462:-:A3SS	GH_A06G1719:chrA06:115401314-115401317-115401393-115401393:+:A3SS
GH_A11G3459:chrA11:117844666-117844666-117844724-117844735:-:A3SS	GH_A08G0420:chrA08:4501925-4501928-4502079-4502079:+:A3SS	GH_A04G1337:chrA04:83001912-83001912-83002246-83002256:-:A3SS	GH_A03G1659:chrA03:99936128-99936128-99936434-99936466:-:A3SS	GH_A10G1998:chrA10:102427833-102427833-102427914-102428092:-:A3SS
GH_A07G0257:chrA07:2578250-2578415-2578492-2578492:+:A3SS	GH_A02G1705:chrA02:103858426-103858426-103858581-103858587:-:A3SS	GH_A10G0094:chrA10:725614-725614-725670-725672:-:A3SS	GH_A03G1659:chrA03:99936128-99936128-99936462-99936466:-:A3SS	GH_A07G0158:chrA07:1638460-1638466-1638610-1638610:+:A3SS
GH_A07G0257:chrA07:2578578-2578581-2578652-2578652:+:A3SS	GH_A11G1733:chrA11:21693864-21693885-21694450-21694450:+:A3SS	GH_A03G0599:chrA03:9447032-9447032-9447257-9447290:-:A3SS	GH_A05G0613:chrA05:5582782-5582782-5583459-5583518:-:A3SS	GH_A09G0525:chrA09:24498617-24498617-24498761-24498799:-:A3SS
GH_A10G0448:chrA10:4156815-4156818-4156908-4156908:+:A3SS	GH_A13G1156:chrA13:66141862-66141862-66142000-66142021:-:A3SS	GH_A10G2237:chrA10:108140566-108140566-108140717-108140722:-:A3SS	GH_A10G0886:chrA10:16336000-16336000-16336036-16336099:-:A3SS	GH_A10G0536:chrA10:5314254-5314257-5314350-5314350:+:A3SS
GH_A12G2435:chrA12:102803433-102803443-102803478-102803478:+:A3SS	GH_A13G1156:chrA13:66142846-66142846-66142956-66142976:-:A3SS	GH_A08G2348:chrA08:120149503-120149503-120149662-120149695:-:A3SS	GH_A13G0309:chrA13:3523346-3523346-3523462-3523482:-:A3SS	GH_A06G0723:chrA06:15823051-15823051-15823264-15823309:-:A3SS
GH_A12G2435:chrA12:102803776-102803787-102804259-102804259:+:A3SS	GH_A08G1217:chrA08:75237545-75237545-75237617-75237631:-:A3SS	GH_A08G2348:chrA08:120149503-120149503-120149695-120149707:-:A3SS	GH_A13G0309:chrA13:3524714-3524714-3524783-3524804:-:A3SS	GH_A08G0703:chrA08:10487321-10487326-10487372-10487372:+:A3SS
GH_A11G0875:chrA11:7808718-7808887-7808964-7808964:+:A3SS	GH_A06G1575:chrA06:106425029-106425044-106425169-106425169:+:A3SS	GH_A08G1789:chrA08:109776507-109776513-109776629-109776629:+:A3SS	GH_A11G0439:chrA11:3823376-3823376-3823470-3823482:-:A3SS	GH_A04G1676:chrA04:86837676-86837787-86837899-86837899:+:A3SS
GH_A06G0238:chrA06:2433707-2433707-2433978-2433981:-:A3SS	GH_A03G1519:chrA03:92715408-92715411-92716995-92716995:+:A3SS	GH_A07G0867:chrA07:11334290-11334290-11334318-11334357:-:A3SS	GH_A05G3747:chrA05:98581561-98581561-98581675-98581678:-:A3SS	GH_A03G1618:chrA03:97880833-97881385-97881633-97881633:+:A3SS
GH_A05G1824:chrA05:17078802-17078802-17078883-17078929:-:A3SS	GH_A01G2303:chrA01:116236956-116236956-116237513-116237941:-:A3SS	GH_A03G1085:chrA03:48947852-48947855-48947924-48947924:+:A3SS	GH_A11G0438:chrA11:3820347-3820347-3820721-3820776:-:A3SS	GH_A03G1618:chrA03:97880836-97881385-97881633-97881633:+:A3SS
GH_A01G2008:chrA01:110649001-110649007-110649308-110649308:+:A3SS	GH_A06G0471:chrA06:6876604-6876609-6877206-6877206:+:A3SS	GH_A03G1085:chrA03:48949916-48949919-48950069-48950069:+:A3SS	GH_A10G0304:chrA10:2513862-2513862-2514021-2514033:-:A3SS	GH_A10G1362:chrA10:69612286-69612289-69612382-69612382:+:A3SS
GH_A01G2008:chrA01:110649001-110649031-110649308-110649308:+:A3SS	GH_A02G0694:chrA02:10355179-10355184-10355295-10355295:+:A3SS	GH_A08G1704:chrA08:106538566-106538681-106538804-106538804:+:A3SS	GH_A08G0303:chrA08:2930798-2930835-2930928-2930928:+:A3SS	GH_A09G1479:chrA09:70811322-70811322-70811354-70811384:-:A3SS
GH_A01G2008:chrA01:110649007-110649031-110649308-110649308:+:A3SS	GH_A05G3236:chrA05:51254996-51254996-51255161-51255171:-:A3SS	GH_A08G1704:chrA08:106539996-106540001-106540104-106540104:+:A3SS	GH_A08G0565:chrA08:6718255-6718262-6718402-6718402:+:A3SS	GH_A09G1479:chrA09:70811322-70811322-70811354-70811386:-:A3SS
GH_A01G2008:chrA01:110649434-110649560-110649913-110649913:+:A3SS	GH_A05G0827:chrA05:7494252-7494252-7494448-7494451:-:A3SS	GH_A08G1704:chrA08:106541743-106541770-106541851-106541851:+:A3SS	GH_A01G1450:chrA01:62788072-62788165-62788477-62788477:+:A3SS	GH_A09G1479:chrA09:70814958-70814958-70815056-70815061:-:A3SS
GH_A03G2118:chrA03:109077872-109077872-109078030-109078033:-:A3SS	GH_A09G2339:chrA09:80154797-80154816-80154876-80154876:+:A3SS	GH_A08G0523:chrA08:6060550-6060550-6060608-6060680:-:A3SS	GH_A01G1450:chrA01:62788147-62788165-62788477-62788477:+:A3SS	GH_A05G2543:chrA05:26577545-26577656-26577757-26577757:+:A3SS
GH_A07G0723:chrA07:8547354-8547567-8547848-8547848:+:A3SS	GH_A09G2339:chrA09:80158927-80158930-80159263-80159263:+:A3SS	GH_A10G1845:chrA10:97050743-97050784-97050866-97050866:+:A3SS	GH_A10G2107:chrA10:105624888-105624922-105625180-105625180:+:A3SS	GH_A05G2543:chrA05:26586162-26586181-26586235-26586235:+:A3SS
GH_A07G0723:chrA07:8547354-8547571-8547848-8547848:+:A3SS	GH_A13G0976:chrA13:42829933-42829936-42830110-42830110:+:A3SS	GH_A08G2868:chrA08:124940954-124940957-124941107-124941107:+:A3SS	GH_A11G1262:chrA11:12876569-12876574-12877002-12877002:+:A3SS	GH_A05G2543:chrA05:26589102-26589835-26591419-26591419:+:A3SS
GH_A07G0723:chrA07:8547354-8547778-8547848-8547848:+:A3SS	GH_A05G1100:chrA05:9791581-9791581-9791652-9791659:-:A3SS	GH_A08G2868:chrA08:124941537-124941550-124941716-124941716:+:A3SS	GH_A11G1262:chrA11:12877608-12877664-12878059-12878059:+:A3SS	GH_A07G0712:chrA07:8360280-8360280-8360970-8361075:-:A3SS
GH_A07G0723:chrA07:8547567-8547571-8547848-8547848:+:A3SS	GH_A13G1266:chrA13:74926380-74926383-74927085-74927085:+:A3SS	GH_A10G1700:chrA10:88905779-88905808-88905926-88905926:+:A3SS	GH_A04G1094:chrA04:76134529-76134529-76134622-76134627:-:A3SS	GH_A03G0433:chrA03:5863355-5863355-5864252-5864255:-:A3SS
GH_A07G0723:chrA07:8547567-8547778-8547848-8547848:+:A3SS	GH_A13G1266:chrA13:74926380-74926398-74927085-74927085:+:A3SS	GH_A05G0104:chrA05:1149197-1149197-1149358-1149361:-:A3SS	GH_A05G2881:chrA05:33791157-33791157-33791448-33791479:-:A3SS	GH_A03G1651:chrA03:99777661-99777665-99777909-99777909:+:A3SS
GH_A07G0723:chrA07:8547571-8547778-8547848-8547848:+:A3SS	GH_A13G1266:chrA13:74926383-74926398-74927085-74927085:+:A3SS	GH_A01G0932:chrA01:15944642-15944681-15944723-15944723:+:A3SS	GH_A05G0509:chrA05:4724528-4724536-4724690-4724690:+:A3SS	GH_A06G2406:chrscaffold304_obj_A06:54954-54954-55024-55027:-:A3SS
GH_A12G2849:chrA12:106426543-106426562-106426818-106426818:+:A3SS	GH_A05G0495:chrA05:4555277-4555288-4555369-4555369:+:A3SS	GH_A05G2049:chrA05:19686594-19686594-19686690-19686693:-:A3SS	GH_A05G0509:chrA05:4725005-4725170-4725285-4725285:+:A3SS	GH_A11G0135:chrA11:1250780-1250780-1250893-1250898:-:A3SS
GH_A06G1883:chrA06:119512577-119512577-119513206-119513209:-:A3SS	GH_A07G0626:chrA07:6981300-6981771-6981798-6981798:+:A3SS	GH_A13G2548:chrA13:109641448-109641448-109641585-109641636:-:A3SS	GH_A07G0987:chrA07:14310053-14310053-14310157-14310287:-:A3SS	GH_A07G0126:chrA07:1331801-1331801-1332153-1332156:-:A3SS
GH_A06G1883:chrA06:119516963-119516963-119517061-119517077:-:A3SS	GH_A01G1102:chrA01:22303636-22303636-22303694-22303705:-:A3SS	GH_A06G1484:chrA06:94431399-94431554-94431821-94431821:+:A3SS	GH_A03G2177:chrA03:109678900-109678900-109679066-109679099:-:A3SS	GH_A13G0183:chrA13:1959515-1959515-1959599-1959604:-:A3SS
GH_A09G0993:chrA09:61111132-61111135-61112589-61112589:+:A3SS	GH_A02G1337:chrA02:76916837-76916861-76916936-76916936:+:A3SS	GH_A05G1515:chrA05:14055246-14055251-14055415-14055415:+:A3SS	GH_A13G0624:chrA13:12861160-12861175-12861348-12861348:+:A3SS	GH_A07G0046:chrA07:498345-498345-498403-498423:-:A3SS
GH_A11G1497:chrA11:16780272-16780287-16780379-16780379:+:A3SS	GH_A02G1337:chrA02:76917159-76917270-76917405-76917405:+:A3SS	GH_A03G1111:chrA03:51727913-51727916-51727964-51727964:+:A3SS	GH_A03G1862:chrA03:105437001-105437001-105437409-105437419:-:A3SS	GH_A08G0419:chrA08:4484782-4484789-4485107-4485107:+:A3SS
GH_A05G1798:chrA05:16773173-16773180-16773405-16773405:+:A3SS	GH_A05G3560:chrA05:84806659-84806684-84806731-84806731:+:A3SS	GH_A05G0003:chrA05:111973-111976-112039-112039:+:A3SS	GH_A01G1961:chrA01:109493757-109493757-109493829-109493833:-:A3SS	GH_A10G1023:chrA10:20622344-20622344-20622380-20622520:-:A3SS
GH_A05G1798:chrA05:16774446-16774607-16774769-16774769:+:A3SS	GH_A03G1475:chrA03:91099771-91099771-91099840-91099859:-:A3SS	GH_A06G0975:chrA06:30769823-30769823-30769873-30769875:-:A3SS	GH_A09G1746:chrA09:74355781-74355868-74355937-74355937:+:A3SS	GH_A02G0923:chrA02:24092352-24092352-24092453-24092464:-:A3SS
GH_A03G1914:chrA03:106183511-106183520-106184228-106184228:+:A3SS	GH_A11G1983:chrA11:28634729-28634738-28635102-28635102:+:A3SS	GH_A07G0705:chrA07:8292908-8292910-8292953-8292953:+:A3SS	GH_A09G1746:chrA09:74356177-74356192-74356252-74356252:+:A3SS	GH_A02G0923:chrA02:24092352-24092352-24092453-24092478:-:A3SS
GH_A07G2312:chrA07:92141220-92141297-92141535-92141535:+:A3SS	GH_A12G2780:chrA12:105868856-105868856-105869130-105869133:-:A3SS	GH_A06G1629:chrA06:109762649-109762649-109762716-109762744:-:A3SS	GH_A09G1746:chrA09:74356180-74356192-74356252-74356252:+:A3SS	GH_A13G1542:chrA13:91535521-91535537-91535962-91535962:+:A3SS
GH_A06G0845:chrA06:19781552-19781552-19781591-19781613:-:A3SS	GH_A08G1520:chrA08:101141235-101141235-101141438-101141441:-:A3SS	GH_A10G1337:chrA10:66293728-66293728-66293916-66294599:-:A3SS	GH_A02G0086:chrA02:701043-701146-701201-701201:+:A3SS	GH_A12G2541:chrA12:103908553-103908563-103908676-103908676:+:A3SS
GH_A13G1543:chrA13:91540676-91540676-91540962-91540965:-:A3SS	GH_A05G0886:chrA05:8074357-8074357-8076498-8076503:-:A3SS	GH_A13G1814:chrA13:98706762-98707430-98707721-98707721:+:A3SS	GH_A05G4253:chrA05:109362300-109362300-109362551-109362554:-:A3SS	GH_A03G2375:chrA03:111124435-111124435-111124512-111124515:-:A3SS
GH_A10G0395:chrA10:3362704-3362709-3363135-3363135:+:A3SS	GH_A02G0777:chrA02:13130811-13130811-13131936-13131946:-:A3SS	GH_A05G0564:chrA05:5203773-5203773-5205027-5205043:-:A3SS	GH_A03G0319:chrA03:3986387-3986387-3987034-3987037:-:A3SS	GH_A09G2379:chrA09:80503048-80503048-80503528-80503531:-:A3SS
GH_A05G2747:chrA05:30169835-30169838-30170040-30170040:+:A3SS	GH_A11G3269:chrA11:114504240-114504243-114505087-114505087:+:A3SS	GH_A13G1431:chrA13:86411673-86411673-86411728-86411754:-:A3SS	GH_A10G0384:chrA10:3215602-3215604-3216810-3216810:+:A3SS	GH_A10G1311:chrA10:62946253-62946253-62946398-62946408:-:A3SS
GH_A05G2747:chrA05:30172091-30172126-30172191-30172191:+:A3SS	GH_A05G2668:chrA05:28616549-28616552-28616710-28616710:+:A3SS	GH_A05G0843:chrA05:7659709-7659905-7660017-7660017:+:A3SS	GH_A10G0384:chrA10:3215602-3215605-3216810-3216810:+:A3SS	GH_A13G0037:chrA13:342129-342129-342693-342751:-:A3SS
GH_A01G0690:chrA01:9126396-9126403-9126888-9126888:+:A3SS	GH_A12G2916:chrA12:107056571-107056571-107056757-107056761:-:A3SS	GH_A09G1613:chrA09:72844767-72844773-72844863-72844863:+:A3SS	GH_A10G0384:chrA10:3215603-3215604-3216810-3216810:+:A3SS	GH_A13G0037:chrA13:356869-356869-358514-359132:-:A3SS
GH_A05G3564:chrA05:84831772-84831772-84832003-84832036:-:A3SS	GH_A12G1739:chrA12:92146166-92146166-92146262-92146270:-:A3SS	GH_A13G1180:chrA13:67610215-67610361-67610439-67610439:+:A3SS	GH_A10G0384:chrA10:3215603-3215605-3216810-3216810:+:A3SS	GH_A12G2511:chrA12:103559840-103559883-103559955-103559955:+:A3SS
GH_A05G3564:chrA05:84835004-84835004-84835134-84835149:-:A3SS	GH_A12G1739:chrA12:92151946-92151946-92152042-92152047:-:A3SS	GH_A08G1353:chrA08:89840167-89840170-89840222-89840222:+:A3SS	GH_A10G0384:chrA10:3215604-3215605-3216810-3216810:+:A3SS	GH_A04G0475:chrA04:10422185-10422340-10423766-10423766:+:A3SS
GH_A03G1017:chrA03:38360983-38360995-38361155-38361155:+:A3SS	GH_A06G2007:chrA06:121917748-121917748-121917962-121917970:-:A3SS	GH_A08G1353:chrA08:89843582-89843588-89844650-89844650:+:A3SS	GH_A01G0237:chrA01:2096620-2096620-2096947-2096954:-:A3SS	GH_A12G2289:chrA12:101151949-101151949-101152783-101152795:-:A3SS
GH_A13G2084:chrA13:104661561-104661567-104661944-104661944:+:A3SS	GH_A05G2777:chrA05:30793077-30793077-30793212-30793224:-:A3SS	GH_A13G0265:chrA13:3008275-3008298-3008343-3008343:+:A3SS	GH_A12G2270:chrA12:100988262-100988287-100988388-100988388:+:A3SS	GH_A11G0700:chrA11:6226220-6226223-6226382-6226382:+:A3SS
GH_A11G1916:chrA11:25465852-25465888-25465981-25465981:+:A3SS	GH_A07G1753:chrA07:48202606-48202609-48202664-48202664:+:A3SS	GH_A11G2366:chrA11:67047866-67047866-67047955-67047956:-:A3SS	GH_A05G4300:chrA05:109936966-109936967-109937021-109937021:+:A3SS	GH_A08G0922:chrA08:27769256-27769256-27769282-27769285:-:A3SS
GH_A11G1916:chrA11:25466324-25466344-25466429-25466429:+:A3SS	GH_A05G3165:chrA05:44574334-44574337-44574450-44574450:+:A3SS	GH_A09G0299:chrA09:7851078-7851111-7851347-7851347:+:A3SS	GH_A01G1101:chrA01:22282655-22282655-22282730-22282733:-:A3SS	GH_A08G1650:chrA08:105060745-105060745-105060830-105060879:-:A3SS
GH_A11G1916:chrA11:25466324-25466348-25466429-25466429:+:A3SS	GH_A01G1364:chrA01:49399970-49399970-49400166-49400182:-:A3SS	GH_A06G1075:chrA06:36446699-36446699-36446796-36446799:-:A3SS	GH_A12G2632:chrA12:104579836-104579836-104580780-104580784:-:A3SS	GH_A11G2561:chrA11:92443200-92443200-92443283-92443387:-:A3SS
GH_A11G1916:chrA11:25466344-25466348-25466429-25466429:+:A3SS	GH_A11G0690:chrA11:6138670-6138670-6138796-6138838:-:A3SS	GH_A01G0501:chrA01:5782925-5782945-5783007-5783007:+:A3SS	GH_A11G1832:chrA11:23644799-23644799-23644951-23644980:-:A3SS	GH_A11G0321:chrA11:2810223-2810233-2810337-2810337:+:A3SS
GH_A12G0929:chrA12:47340474-47340477-47340857-47340857:+:A3SS	GH_A12G2264:chrA12:100923879-100923918-100923983-100923983:+:A3SS	GH_A07G0580:chrA07:6349268-6349421-6349523-6349523:+:A3SS	GH_A07G1461:chrA07:28028783-28028783-28028869-28028888:-:A3SS	GH_A02G0166:chrA02:1652202-1652202-1652842-1652845:-:A3SS
GH_A01G1349:chrA01:47887667-47887714-47887793-47887793:+:A3SS	GH_A11G1274:chrA11:13064439-13064439-13064522-13064526:-:A3SS	GH_A09G0249:chrA09:6313571-6313574-6313711-6313711:+:A3SS	GH_A07G0788:chrA07:9712340-9712346-9712485-9712485:+:A3SS	GH_A11G0915:chrA11:8161061-8161061-8161226-8161245:-:A3SS
GH_A01G1349:chrA01:47887888-47887893-47888037-47888037:+:A3SS	GH_A11G1204:chrA11:12040664-12040664-12040822-12040832:-:A3SS	GH_A01G0010:chrA01:61977-62175-62260-62260:+:A3SS	GH_A07G0515:chrA07:5471842-5471902-5473277-5473277:+:A3SS	GH_A09G1994:chrA09:76980832-76980835-76980913-76980913:+:A3SS
GH_A01G1349:chrA01:47888429-47888445-47888559-47888559:+:A3SS	GH_A03G0639:chrA03:11212016-11212016-11212070-11212089:-:A3SS	GH_A05G0680:chrA05:6099399-6099399-6100311-6100314:-:A3SS	GH_A05G2139:chrA05:20523487-20523487-20523837-20523840:-:A3SS	GH_A06G2238:chrA06:125176662-125176662-125177211-125177217:-:A3SS
GH_A11G1264:chrA11:12927041-12927134-12927513-12927513:+:A3SS	GH_A11G1851:chrA11:23955147-23955188-23955231-23955231:+:A3SS	GH_A05G0680:chrA05:6102054-6102054-6102240-6102249:-:A3SS	GH_A11G1608:chrA11:18864327-18864327-18865615-18865648:-:A3SS	GH_A06G2238:chrA06:125179794-125179794-125179981-125180018:-:A3SS
GH_A09G1897:chrA09:75939578-75939578-75939832-75939842:-:A3SS	GH_A07G0656:chrA07:7345562-7345562-7345715-7345720:-:A3SS	GH_A10G2105:chrA10:105594380-105594380-105594482-105594485:-:A3SS	GH_A05G4049:chrA05:105826518-105826526-105826701-105826701:+:A3SS	GH_A13G0376:chrA13:4398064-4398064-4398163-4398166:-:A3SS
GH_A07G0336:chrA07:3363319-3363329-3363460-3363460:+:A3SS	GH_A12G2683:chrA12:104986239-104986239-104986299-104986302:-:A3SS	GH_A10G0998:chrA10:19504784-19504787-19504893-19504893:+:A3SS	GH_A06G1834:chrA06:118522905-118522905-118523646-118523830:-:A3SS	GH_A03G1129:chrA03:55626549-55626549-55626759-55626777:-:A3SS
GH_A09G0852:chrA09:57092774-57092777-57093283-57093283:+:A3SS	GH_A11G0619:chrA11:5508298-5508302-5508351-5508351:+:A3SS	GH_A08G1921:chrA08:112632334-112632340-112632421-112632421:+:A3SS	GH_A07G0376:chrA07:3893509-3893582-3893613-3893613:+:A3SS	GH_A11G0333:chrA11:2927248-2927248-2927579-2927608:-:A3SS
GH_A08G1906:chrA08:112208584-112208584-112209573-112209610:-:A3SS	GH_A02G0275:chrA02:3005820-3005823-3006491-3006491:+:A3SS	GH_A08G1921:chrA08:112632593-112632611-112633301-112633301:+:A3SS	GH_A03G1753:chrA03:103077762-103077762-103078001-103078010:-:A3SS	GH_A11G0333:chrA11:2927248-2927248-2927579-2927611:-:A3SS
GH_A08G1906:chrA08:112210165-112210165-112210204-112210434:-:A3SS	GH_A01G1994:chrA01:110268473-110268476-110268594-110268594:+:A3SS	GH_A13G1634:chrA13:94334179-94334179-94334330-94334333:-:A3SS	GH_A08G0846:chrA08:18000717-18000735-18002756-18002756:+:A3SS	GH_A11G0333:chrA11:2927248-2927248-2927608-2927611:-:A3SS
GH_A13G0481:chrA13:6096393-6096396-6096493-6096493:+:A3SS	GH_A01G1994:chrA01:110268473-110268519-110268594-110268594:+:A3SS	GH_A12G0721:chrA12:19939986-19939990-19940150-19940150:+:A3SS	GH_A07G1612:chrA07:35936819-35936819-35937203-35937212:-:A3SS	GH_A05G4232:chrA05:109117970-109117980-109118051-109118051:+:A3SS
GH_A10G0541:chrA10:5457785-5457785-5458233-5458236:-:A3SS	GH_A01G1994:chrA01:110268476-110268519-110268594-110268594:+:A3SS	GH_A06G2313:chrA06:125871411-125871411-125871488-125871518:-:A3SS	GH_A11G3318:chrA11:115365454-115365454-115365514-115365550:-:A3SS	GH_A03G1249:chrA03:69443111-69443218-69443294-69443294:+:A3SS
GH_A13G0616:chrA13:12717021-12717021-12717114-12717163:-:A3SS	GH_A01G1994:chrA01:110268477-110268519-110268594-110268594:+:A3SS	GH_A11G0512:chrA11:4512553-4512570-4512727-4512727:+:A3SS	GH_A10G0076:chrA10:624481-624481-624847-624930:-:A3SS	GH_A02G1705:chrA02:103857771-103857771-103858157-103858165:-:A3SS
GH_A06G1657:chrA06:111184754-111184761-111184980-111184980:+:A3SS	GH_A01G2314:chrA01:116407849-116407855-116408386-116408386:+:A3SS	GH_A11G0613:chrA11:5482694-5482699-5482877-5482877:+:A3SS	GH_A08G0717:chrA08:10923631-10923634-10923730-10923730:+:A3SS	GH_A02G1705:chrA02:103858426-103858426-103858581-103858587:-:A3SS
GH_A06G1657:chrA06:111184754-111184796-111184980-111184980:+:A3SS	GH_A11G3328:chrA11:115513964-115513964-115514371-115514386:-:A3SS	GH_A12G1107:chrA12:76793134-76793134-76793186-76793390:-:A3SS	GH_A04G0618:chrA04:21630049-21630049-21630374-21630415:-:A3SS	GH_A11G1733:chrA11:21693864-21693885-21694450-21694450:+:A3SS
GH_A06G1657:chrA06:111184761-111184796-111184980-111184980:+:A3SS	GH_A11G0712:chrA11:6314096-6314096-6314233-6314236:-:A3SS	GH_A11G3444:chrA11:117662222-117662222-117662991-117663002:-:A3SS	GH_A04G0618:chrA04:21630049-21630049-21630374-21630432:-:A3SS	GH_A10G0611:chrA10:6600933-6600942-6601015-6601015:+:A3SS
GH_A06G1657:chrA06:111186235-111186329-111186410-111186410:+:A3SS	GH_A11G3658:chrA11:120523062-120523163-120523199-120523199:+:A3SS	GH_A09G0802:chrA09:55535263-55535312-55535424-55535424:+:A3SS	GH_A13G1798:chrA13:98523544-98523544-98523952-98523961:-:A3SS	GH_A06G1575:chrA06:106429133-106430396-106430905-106430905:+:A3SS
GH_A03G2421:chrA03:111391650-111391660-111392308-111392308:+:A3SS	GH_A07G1883:chrA07:65780134-65780138-65780221-65780221:+:A3SS	GH_A02G1422:chrA02:86709932-86710017-86710191-86710191:+:A3SS	GH_A05G2490:chrA05:25844087-25844087-25844148-25844152:-:A3SS	GH_A06G1575:chrA06:106430060-106430396-106430905-106430905:+:A3SS
GH_A12G0611:chrA12:13613870-13613870-13613971-13613974:-:A3SS	GH_A04G0616:chrA04:20561162-20561162-20561325-20561335:-:A3SS	GH_A03G1767:chrA03:103440302-103440316-103440550-103440550:+:A3SS	GH_A07G0098:chrA07:1057442-1057442-1057530-1057533:-:A3SS	GH_A12G0679:chrA12:16599512-16599574-16600984-16600984:+:A3SS
GH_A12G0611:chrA12:13613873-13613873-13613968-13613974:-:A3SS	GH_A13G0759:chrA13:16302188-16302193-16302265-16302265:+:A3SS	GH_A12G2890:chrA12:106809795-106809795-106809853-106809866:-:A3SS	GH_A09G0133:chrA09:3001677-3001680-3005724-3005724:+:A3SS	GH_A03G1519:chrA03:92715408-92715411-92716995-92716995:+:A3SS
GH_A03G1333:chrA03:75454983-75455098-75455170-75455170:+:A3SS	GH_A09G0925:chrA09:59877702-59877706-59877820-59877820:+:A3SS	GH_A03G1520:chrA03:92801985-92801985-92802213-92802217:-:A3SS	GH_A01G1205:chrA01:29609615-29609626-29609710-29609710:+:A3SS	GH_A01G0040:chrA01:256818-256851-257565-257565:+:A3SS
GH_A12G2772:chrA12:105819116-105819151-105819208-105819208:+:A3SS	GH_A10G0575:chrA10:5904635-5904635-5904859-5904868:-:A3SS	GH_A10G1467:chrA10:75729686-75729686-75729779-75729788:-:A3SS	GH_A09G0516:chrA09:23622391-23622402-23622489-23622489:+:A3SS	GH_A06G0471:chrA06:6876604-6876609-6877206-6877206:+:A3SS
GH_A11G0147:chrA11:1372236-1372326-1372448-1372448:+:A3SS	GH_A07G1084:chrA07:16528657-16528662-16528900-16528900:+:A3SS	GH_A12G2678:chrA12:104964812-104964819-104967239-104967239:+:A3SS	GH_A09G0516:chrA09:23622583-23622644-23623609-23623609:+:A3SS	GH_A09G0635:chrA09:41688073-41688073-41688534-41688537:-:A3SS
GH_A11G2885:chrA11:107990086-107990086-107990305-107990321:-:A3SS	GH_A02G0770:chrA02:12574733-12574733-12574938-12574950:-:A3SS	GH_A01G1420:chrA01:57508840-57508885-57508979-57508979:+:A3SS	GH_A05G0578:chrA05:5318363-5318363-5318522-5318531:-:A3SS	GH_A02G0694:chrA02:10355179-10355184-10355295-10355295:+:A3SS
GH_A11G1674:chrA11:20291838-20291838-20292362-20292366:-:A3SS	GH_A12G1863:chrA12:94327817-94327817-94328118-94328390:-:A3SS	GH_A05G2819:chrA05:31641613-31641613-31641802-31641829:-:A3SS	GH_A01G2125:chrA01:113319347-113319350-113319646-113319646:+:A3SS	GH_A05G0827:chrA05:7494252-7494252-7494448-7494451:-:A3SS
GH_A09G1676:chrA09:73699685-73699685-73699769-73699812:-:A3SS	GH_A08G2632:chrA08:123081687-123081696-123082188-123082188:+:A3SS	GH_A05G2819:chrA05:31641613-31641613-31641802-31641838:-:A3SS	GH_A10G1965:chrA10:101682803-101682807-101682918-101682918:+:A3SS	GH_A04G0532:chrA04:12681485-12681505-12681561-12681561:+:A3SS
GH_A01G1424:chrA01:58007599-58008026-58008121-58008121:+:A3SS	GH_A10G0114:chrA10:906329-906329-906381-906396:-:A3SS	GH_A03G1852:chrA03:105172718-105172735-105172783-105172783:+:A3SS	GH_A08G1739:chrA08:107841678-107841715-107842577-107842577:+:A3SS	GH_A12G0110:chrA12:1500693-1500694-1500784-1500784:+:A3SS
GH_A10G0634:chrA10:7214623-7214626-7214704-7214704:+:A3SS	GH_A09G2508:chrA09:81592165-81592171-81592520-81592520:+:A3SS	GH_A03G1852:chrA03:105172866-105172869-105172964-105172964:+:A3SS	GH_A03G0004:chrA03:29770-29770-30416-30434:-:A3SS	GH_A09G2339:chrA09:80158927-80158930-80159263-80159263:+:A3SS
GH_A07G1853:chrA07:62848324-62848337-62848889-62848889:+:A3SS	GH_A10G2199:chrA10:107425703-107425703-107425794-107425806:-:A3SS	GH_A13G0018:chrA13:177901-177901-178068-178076:-:A3SS	GH_A03G1652:chrA03:99780983-99780983-99781156-99781233:-:A3SS	GH_A13G1266:chrA13:74922805-74922826-74922943-74922943:+:A3SS
GH_A06G0990:chrA06:31362692-31362692-31362732-31362739:-:A3SS	GH_A10G2199:chrA10:107425897-107425897-107426063-107426066:-:A3SS	GH_A12G1600:chrA12:87996628-87996628-87996667-87996924:-:A3SS	GH_A07G0509:chrA07:5430094-5430094-5430147-5430202:-:A3SS	GH_A13G1266:chrA13:74926380-74926383-74927085-74927085:+:A3SS
GH_A06G0990:chrA06:31364375-31364375-31364488-31364501:-:A3SS	GH_A10G2199:chrA10:107429777-107429777-107431026-107431182:-:A3SS	GH_A12G0573:chrA12:12730183-12730186-12730574-12730574:+:A3SS	GH_A12G2802:chrA12:106071221-106071221-106071334-106071862:-:A3SS	GH_A13G1266:chrA13:74926380-74926398-74927085-74927085:+:A3SS
GH_A10G1572:chrA10:80559652-80559652-80559757-80559761:-:A3SS	GH_A08G0658:chrA08:8812491-8812491-8812604-8812621:-:A3SS	GH_A04G0130:chrA04:1600022-1600134-1601711-1601711:+:A3SS	GH_A07G1814:chrA07:54608839-54608839-54608876-54608899:-:A3SS	GH_A13G1266:chrA13:74926383-74926398-74927085-74927085:+:A3SS
GH_A12G2333:chrA12:101675244-101675244-101675310-101675332:-:A3SS	GH_A10G0975:chrA10:19101893-19101893-19104651-19104711:-:A3SS	GH_A03G1502:chrA03:92230424-92230430-92230610-92230610:+:A3SS	GH_A10G0750:chrA10:11406377-11406508-11406681-11406681:+:A3SS	GH_A05G0495:chrA05:4555277-4555288-4555369-4555369:+:A3SS
GH_A12G2333:chrA12:101677803-101677803-101677867-101677872:-:A3SS	GH_A13G0093:chrA13:937021-937027-937220-937220:+:A3SS	GH_A12G2365:chrA12:102042501-102042501-102042666-102042682:-:A3SS	GH_A04G0251:chrA04:4660868-4660868-4661049-4661064:-:A3SS	GH_A11G1712:chrA11:21207480-21207502-21207771-21207771:+:A3SS
GH_A11G0504:chrA11:4439034-4439034-4439139-4439204:-:A3SS	GH_A05G0635:chrA05:5733240-5733310-5733501-5733501:+:A3SS	GH_A12G2365:chrA12:102042923-102042923-102043094-102043112:-:A3SS	GH_A10G0965:chrA10:18887788-18887794-18887903-18887903:+:A3SS	GH_A07G0626:chrA07:6981300-6981771-6981798-6981798:+:A3SS
GH_A05G1645:chrA05:15525961-15525971-15526080-15526080:+:A3SS	GH_A03G2413:chrA03:111340539-111340539-111340616-111340632:-:A3SS	GH_A11G0928:chrA11:8214711-8214711-8214804-8214825:-:A3SS	GH_A12G0196:chrA12:2768109-2768109-2768305-2768315:-:A3SS	GH_A07G0626:chrA07:6982312-6982683-6982775-6982775:+:A3SS
GH_A07G0818:chrA07:10147191-10147244-10147279-10147279:+:A3SS	GH_A04G1337:chrA04:83001912-83001912-83002246-83002256:-:A3SS	GH_A11G0928:chrA11:8216866-8216866-8216971-8216978:-:A3SS	GH_A02G0341:chrA02:3746189-3746198-3746808-3746808:+:A3SS	GH_A01G1102:chrA01:22303636-22303636-22303694-22303705:-:A3SS
GH_A06G0441:chrA06:6258103-6258112-6258324-6258324:+:A3SS	GH_A10G0094:chrA10:725614-725614-725670-725672:-:A3SS	GH_A02G0500:chrA02:6414902-6414902-6415010-6415026:-:A3SS	GH_A11G0984:chrA11:8912025-8912025-8912079-8912108:-:A3SS	GH_A02G1337:chrA02:76916837-76916861-76916936-76916936:+:A3SS
GH_A11G2702:chrA11:99643317-99643320-99643602-99643602:+:A3SS	GH_A07G1324:chrA07:23285559-23285559-23285650-23285685:-:A3SS	GH_A11G0502:chrA11:4421599-4421599-4421731-4421737:-:A3SS	GH_A04G0319:chrA04:6244007-6244007-6245654-6245667:-:A3SS	GH_A02G1337:chrA02:76917159-76917270-76917405-76917405:+:A3SS
GH_A04G1440:chrA04:84512850-84512850-84512933-84512981:-:A3SS	GH_A03G0599:chrA03:9447032-9447032-9447257-9447290:-:A3SS	GH_A03G2078:chrA03:108649091-108649091-108649211-108649214:-:A3SS	GH_A03G0684:chrA03:12379957-12379971-12380022-12380022:+:A3SS	GH_A05G3560:chrA05:84806659-84806675-84806731-84806731:+:A3SS
GH_A12G1485:chrA12:85540718-85540718-85540866-85540900:-:A3SS	GH_A08G2348:chrA08:120149503-120149503-120149662-120149695:-:A3SS	GH_A08G1010:chrA08:43261862-43261873-43261942-43261942:+:A3SS	GH_A07G1274:chrA07:21365262-21365267-21365624-21365624:+:A3SS	GH_A05G3560:chrA05:84806659-84806684-84806731-84806731:+:A3SS
GH_A12G1485:chrA12:85541580-85541580-85541646-85542083:-:A3SS	GH_A08G2348:chrA08:120149503-120149503-120149695-120149707:-:A3SS	GH_A12G0044:chrA12:649750-649759-649854-649854:+:A3SS	GH_A12G2622:chrA12:104517784-104517784-104517822-104517827:-:A3SS	GH_A05G3560:chrA05:84806675-84806684-84806731-84806731:+:A3SS
GH_A05G1106:chrA05:9880102-9880112-9880187-9880187:+:A3SS	GH_A08G1789:chrA08:109776507-109776513-109776629-109776629:+:A3SS	GH_A02G0618:chrA02:8552804-8552825-8553099-8553099:+:A3SS	GH_A11G1462:chrA11:16216237-16216258-16216356-16216356:+:A3SS	GH_A05G3560:chrA05:84807734-84807738-84808018-84808018:+:A3SS
GH_A05G1106:chrA05:9883177-9883223-9883328-9883328:+:A3SS	GH_A10G1590:chrA10:81715198-81715198-81715320-81715327:-:A3SS	GH_A05G1735:chrA05:16367277-16367277-16367476-16367526:-:A3SS	GH_A11G1462:chrA11:16216564-16216567-16216816-16216816:+:A3SS	GH_A03G1475:chrA03:91099771-91099771-91099840-91099859:-:A3SS
GH_A09G2634:chrA09:82626076-82626124-82626145-82626145:+:A3SS	GH_A03G1085:chrA03:48947852-48947855-48947924-48947924:+:A3SS	GH_A06G0462:chrA06:6564500-6564500-6564887-6564890:-:A3SS	GH_A02G0601:chrA02:7983462-7983462-7983572-7983589:-:A3SS	GH_A11G3416:chrA11:117217342-117217537-117217604-117217604:+:A3SS
GH_A13G0430:chrA13:5270930-5270930-5271100-5271502:-:A3SS	GH_A08G1704:chrA08:106538566-106538681-106538804-106538804:+:A3SS	GH_A06G0462:chrA06:6570452-6570452-6570609-6570612:-:A3SS	GH_A06G1368:chrA06:79218495-79218498-79218638-79218638:+:A3SS	GH_A02G1370:chrA02:82492735-82492778-82492802-82492802:+:A3SS
GH_A07G2470:chrA07:94650830-94650830-94650929-94650933:-:A3SS	GH_A10G1845:chrA10:97050743-97050784-97050866-97050866:+:A3SS	GH_A11G3137:chrA11:112077430-112077430-112077511-112077546:-:A3SS	GH_A06G1368:chrA06:79219336-79219339-79219487-79219487:+:A3SS	GH_A05G2717:chrA05:29496583-29496585-29496667-29496667:+:A3SS
GH_A03G0312:chrA03:3900177-3900177-3900417-3900420:-:A3SS	GH_A08G2868:chrA08:124940954-124940957-124941107-124941107:+:A3SS	GH_A10G0968:chrA10:18977315-18977315-18977396-18977400:-:A3SS	GH_A08G1539:chrA08:101800012-101800012-101800094-101800132:-:A3SS	GH_A05G0886:chrA05:8074357-8074357-8076498-8076503:-:A3SS
GH_A04G1623:chrA04:86393316-86393316-86393348-86393457:-:A3SS	GH_A05G0104:chrA05:1149197-1149197-1149358-1149361:-:A3SS	GH_A12G2656:chrA12:104764055-104764058-104764123-104764123:+:A3SS	GH_A08G1539:chrA08:101800012-101800012-101800094-101800142:-:A3SS	GH_A03G0893:chrA03:22536539-22536540-22536658-22536658:+:A3SS
GH_A05G1365:chrA05:12500737-12500737-12500801-12500802:-:A3SS	GH_A09G2626:chrA09:82550134-82550134-82550244-82550253:-:A3SS	GH_A02G1324:chrA02:74588903-74588926-74589206-74589206:+:A3SS	GH_A13G1190:chrA13:68358852-68358852-68358941-68358946:-:A3SS	GH_A02G0777:chrA02:13130811-13130811-13131936-13131946:-:A3SS
GH_A03G0391:chrA03:5144815-5144819-5144893-5144893:+:A3SS	GH_A11G3558:chrA11:119183142-119183142-119183188-119183205:-:A3SS	GH_A03G0661:chrA03:11987741-11987741-11987798-11987799:-:A3SS	GH_A07G1384:chrA07:25475400-25475403-25475441-25475441:+:A3SS	GH_A05G2668:chrA05:28616549-28616552-28616710-28616710:+:A3SS
GH_A05G1115:chrA05:9989224-9989233-9989350-9989350:+:A3SS	GH_A04G0600:chrA04:18981309-18981309-18981375-18981377:-:A3SS	GH_A03G0661:chrA03:11987741-11987741-11987798-11987800:-:A3SS	GH_A04G0051:chrA04:517187-517193-517256-517256:+:A3SS	GH_A12G1739:chrA12:92146166-92146166-92146262-92146270:-:A3SS
GH_A12G1048:chrA12:67631240-67631240-67631561-67631565:-:A3SS	GH_A05G2049:chrA05:19686594-19686594-19686690-19686693:-:A3SS	GH_A08G1438:chrA08:94136177-94136177-94136212-94136221:-:A3SS	GH_A03G0018:chrA03:123493-123493-123639-123642:-:A3SS	GH_A06G1354:chrA06:78094330-78094330-78094481-78094496:-:A3SS
GH_A02G1310:chrA02:72378968-72378968-72379038-72379074:-:A3SS	GH_A13G0424:chrA13:5215039-5215039-5215286-5215337:-:A3SS	GH_A13G1898:chrA13:101130745-101130750-101130824-101130824:+:A3SS	GH_A03G0018:chrA03:123797-123797-123860-123884:-:A3SS	GH_A01G1530:chrA01:74209447-74209448-74209528-74209528:+:A3SS
GH_A01G1059:chrA01:20199477-20199477-20199546-20199553:-:A3SS	GH_A13G0424:chrA13:5215039-5215039-5215286-5215377:-:A3SS	GH_A07G0111:chrA07:1175574-1175585-1175674-1175674:+:A3SS	GH_A01G2483:chrA01:117957952-117957952-117958300-117958304:-:A3SS	GH_A07G1753:chrA07:48202606-48202609-48202664-48202664:+:A3SS
GH_A01G1059:chrA01:20204356-20204356-20204492-20204520:-:A3SS	GH_A13G2548:chrA13:109641448-109641448-109641585-109641636:-:A3SS	GH_A09G0810:chrA09:55707749-55707749-55708314-55708323:-:A3SS	GH_A09G1807:chrA09:74959148-74959152-74959271-74959271:+:A3SS	GH_A05G3165:chrA05:44574334-44574337-44574450-44574450:+:A3SS
GH_A05G0523:chrA05:4867893-4867903-4867965-4867965:+:A3SS	GH_A06G1484:chrA06:94431399-94431551-94431821-94431821:+:A3SS	GH_A05G0867:chrA05:7883806-7883807-7883872-7883872:+:A3SS	GH_A12G2482:chrA12:103226325-103226338-103226535-103226535:+:A3SS	GH_A01G1364:chrA01:49399970-49399970-49400166-49400182:-:A3SS
GH_A05G0523:chrA05:4868057-4868209-4868872-4868872:+:A3SS	GH_A06G1484:chrA06:94431399-94431554-94431821-94431821:+:A3SS	GH_A05G1213:chrA05:11065361-11065401-11065689-11065689:+:A3SS	GH_A09G2525:chrA09:81702535-81702613-81702721-81702721:+:A3SS	GH_A11G0690:chrA11:6138670-6138670-6138796-6138838:-:A3SS
GH_A11G0606:chrA11:5365342-5365342-5365917-5365937:-:A3SS	GH_A06G1484:chrA06:94431473-94431554-94431821-94431821:+:A3SS	GH_A13G1626:chrA13:94205638-94205638-94205769-94205781:-:A3SS	GH_A05G3113:chrA05:41612287-41612292-41614458-41614458:+:A3SS	GH_A11G0690:chrA11:6139678-6139678-6139770-6140022:-:A3SS
GH_A05G0499:chrA05:4573055-4573055-4573102-4573104:-:A3SS	GH_A06G1484:chrA06:94431551-94431554-94431821-94431821:+:A3SS	GH_A12G0755:chrA12:22938569-22938569-22938770-22938773:-:A3SS	GH_A08G0969:chrA08:36553538-36553743-36553833-36553833:+:A3SS	GH_A09G1928:chrA09:76366741-76366792-76367062-76367062:+:A3SS
GH_A05G0499:chrA05:4573055-4573055-4573102-4573105:-:A3SS	GH_A05G1515:chrA05:14054350-14054414-14054552-14054552:+:A3SS	GH_A05G2946:chrA05:35694816-35694820-35694943-35694943:+:A3SS	GH_A06G1080:chrA06:37125302-37125320-37125659-37125659:+:A3SS	GH_A11G2482:chrA11:85358447-85358447-85359025-85359040:-:A3SS
GH_A05G0499:chrA05:4573055-4573055-4573102-4573112:-:A3SS	GH_A03G1111:chrA03:51727913-51727916-51727964-51727964:+:A3SS	GH_A08G0154:chrA08:1226787-1226795-1226873-1226873:+:A3SS	GH_A01G0020:chrA01:116027-116537-116619-116619:+:A3SS	GH_A11G1851:chrA11:23955147-23955188-23955231-23955231:+:A3SS
GH_A05G0499:chrA05:4573055-4573055-4573102-4573117:-:A3SS	GH_A05G0003:chrA05:111973-111976-112039-112039:+:A3SS	GH_A01G0229:chrA01:2032028-2032052-2032123-2032123:+:A3SS	GH_A13G0363:chrA13:4197726-4197726-4197929-4197935:-:A3SS	GH_A07G0656:chrA07:7345562-7345562-7345715-7345720:-:A3SS
GH_A10G0236:chrA10:1941091-1941091-1941547-1941553:-:A3SS	GH_A13G1988:chrA13:103044377-103044388-103044462-103044462:+:A3SS	GH_A08G1795:chrA08:110057827-110057845-110057943-110057943:+:A3SS	GH_A05G1027:chrA05:9145612-9145612-9145715-9145796:-:A3SS	GH_A11G0418:chrA11:3687046-3687049-3687458-3687458:+:A3SS
GH_A10G0236:chrA10:1943930-1943930-1944672-1944675:-:A3SS	GH_A11G2500:chrA11:88057603-88057606-88057697-88057697:+:A3SS	GH_A01G0795:chrA01:11884795-11884795-11884892-11884903:-:A3SS	GH_A05G3155:chrA05:43880251-43880251-43880349-43880358:-:A3SS	GH_A08G2343:chrA08:120126720-120126821-120127222-120127222:+:A3SS
GH_A01G1568:chrA01:80534834-80534844-80535064-80535064:+:A3SS	GH_A03G2303:chrA03:110672763-110672763-110672915-110672921:-:A3SS	GH_A12G0462:chrA12:8914037-8914099-8914150-8914150:+:A3SS	GH_A11G0506:chrA11:4449752-4449781-4449861-4449861:+:A3SS	GH_A08G2343:chrA08:120127338-120127620-120127882-120127882:+:A3SS
GH_A09G0873:chrA09:58563556-58563596-58563682-58563682:+:A3SS	GH_A10G1337:chrA10:66293728-66293728-66293916-66294599:-:A3SS	GH_A10G1952:chrA10:100975119-100975119-100976316-100976356:-:A3SS	GH_A05G3818:chrA05:100167215-100167215-100170748-100171017:-:A3SS	GH_A11G0619:chrA11:5508298-5508302-5508351-5508351:+:A3SS
GH_A09G0873:chrA09:58566604-58567695-58568175-58568175:+:A3SS	GH_A13G1814:chrA13:98706762-98707430-98707721-98707721:+:A3SS	GH_A04G0860:chrA04:62209857-62209857-62210000-62210003:-:A3SS	GH_A11G0194:chrA11:1699766-1699769-1699913-1699913:+:A3SS	GH_A02G0275:chrA02:3005820-3005823-3006491-3006491:+:A3SS
GH_A11G0936:chrA11:8287123-8287123-8287391-8287394:-:A3SS	GH_A06G0096:chrA06:893116-893116-893174-893176:-:A3SS	GH_A08G0974:chrA08:36974999-36974999-36975095-36975104:-:A3SS	GH_A04G1365:chrA04:83347233-83347233-83347849-83347904:-:A3SS	GH_A08G2504:chrA08:121938405-121938459-121938659-121938659:+:A3SS
GH_A07G1533:chrA07:30925752-30925752-30925842-30925853:-:A3SS	GH_A06G0096:chrA06:893116-893116-893174-893191:-:A3SS	GH_A01G0107:chrA01:829474-829474-829541-829547:-:A3SS	GH_A03G0949:chrA03:28444990-28445004-28445129-28445129:+:A3SS	GH_A08G2504:chrA08:121945739-121945853-121946400-121946400:+:A3SS
GH_A10G0764:chrA10:11654297-11654297-11654366-11654470:-:A3SS	GH_A08G2747:chrA08:124076104-124076104-124076221-124076231:-:A3SS	GH_A08G1909:chrA08:112306398-112306497-112306569-112306569:+:A3SS	GH_A06G0720:chrA06:15688137-15688143-15688215-15688215:+:A3SS	GH_A01G2314:chrA01:116407849-116407855-116408386-116408386:+:A3SS
GH_A04G1707:chrA04:87218034-87218034-87218163-87218166:-:A3SS	GH_A09G1613:chrA09:72844767-72844773-72844863-72844863:+:A3SS	GH_A03G1977:chrA03:107204732-107204910-107205433-107205433:+:A3SS	GH_A06G0896:chrA06:23812946-23812946-23813005-23813028:-:A3SS	GH_A11G0712:chrA11:6314096-6314096-6314233-6314236:-:A3SS
GH_A04G1707:chrA04:87218034-87218034-87218163-87218169:-:A3SS	GH_A07G0348:chrA07:3503620-3503661-3503810-3503810:+:A3SS	GH_A11G1892:chrA11:24940329-24940333-24940910-24940910:+:A3SS	GH_A01G1288:chrA01:40559639-40559645-40559808-40559808:+:A3SS	GH_A11G3485:chrA11:118153322-118153325-118153422-118153422:+:A3SS
GH_A12G1085:chrA12:73715515-73715515-73715757-73715791:-:A3SS	GH_A05G3912:chrA05:102462166-102462166-102464391-102464426:-:A3SS	GH_A13G0301:chrA13:3418232-3418232-3418372-3418376:-:A3SS	GH_A13G1336:chrA13:79349154-79349154-79349261-79349328:-:A3SS	GH_A09G0959:chrA09:60418089-60418107-60418267-60418267:+:A3SS
GH_A10G1970:chrA10:101831633-101831658-101831804-101831804:+:A3SS	GH_A08G2612:chrA08:122912018-122912022-122912149-122912149:+:A3SS	GH_A11G1045:chrA11:9833860-9833860-9833914-9833932:-:A3SS	GH_A05G3668:chrA05:96446331-96446331-96446514-96446703:-:A3SS	GH_A11G3658:chrA11:120523062-120523163-120523199-120523199:+:A3SS
GH_A07G0668:chrA07:7589125-7589129-7589224-7589224:+:A3SS	GH_A08G1353:chrA08:89840167-89840170-89840222-89840222:+:A3SS	GH_A09G0809:chrA09:55705575-55705590-55705763-55705763:+:A3SS	GH_A05G3668:chrA05:96446331-96446331-96446514-96446716:-:A3SS	GH_A08G0371:chrA08:3905924-3905924-3905954-3905956:-:A3SS
GH_A11G0813:chrA11:7209448-7209448-7209573-7209589:-:A3SS	GH_A08G1353:chrA08:89843582-89843588-89844650-89844650:+:A3SS	GH_A05G3597:chrA05:86198577-86198577-86199019-86199028:-:A3SS	GH_A05G3668:chrA05:96446331-96446331-96446703-96446716:-:A3SS	GH_A08G0371:chrA08:3905924-3905924-3905954-3905962:-:A3SS
GH_A08G2607:chrA08:122855314-122855314-122855395-122855402:-:A3SS	GH_A09G0052:chrA09:1222364-1222376-1222466-1222466:+:A3SS	GH_A07G0486:chrA07:5164479-5164479-5164713-5164716:-:A3SS	GH_A07G1309:chrA07:22414578-22414638-22414715-22414715:+:A3SS	GH_A07G1883:chrA07:65780134-65780138-65780221-65780221:+:A3SS
GH_A08G2607:chrA08:122855314-122855314-122855395-122855427:-:A3SS	GH_A13G0541:chrA13:9898008-9898017-9898494-9898494:+:A3SS	GH_A08G2567:chrA08:122482781-122482781-122482885-122482993:-:A3SS	GH_A05G4228:chrA05:109086250-109086255-109086340-109086340:+:A3SS	GH_A04G0616:chrA04:20559710-20559710-20559830-20559840:-:A3SS
GH_A05G0448:chrA05:4178559-4178560-4178637-4178637:+:A3SS	GH_A09G0299:chrA09:7851078-7851111-7851347-7851347:+:A3SS	GH_A04G0915:chrA04:65957466-65957678-65957744-65957744:+:A3SS	GH_A11G2306:chrA11:62210418-62210600-62210664-62210664:+:A3SS	GH_A04G0616:chrA04:20561162-20561162-20561325-20561335:-:A3SS
GH_A13G0553:chrA13:10110647-10110647-10111089-10111401:-:A3SS	GH_A12G2228:chrA12:100616043-100616181-100616598-100616598:+:A3SS	GH_A10G1905:chrA10:99889447-99889450-99889591-99889591:+:A3SS	GH_A07G0628:chrA07:7014031-7014042-7014327-7014327:+:A3SS	GH_A13G0759:chrA13:16302188-16302193-16302265-16302265:+:A3SS
GH_A13G0553:chrA13:10112387-10112387-10112447-10112452:-:A3SS	GH_A10G1601:chrA10:83489591-83489591-83489822-83490008:-:A3SS	GH_A05G1847:chrA05:17334416-17334495-17334552-17334552:+:A3SS	GH_A11G1495:chrA11:16758027-16759490-16759573-16759573:+:A3SS	GH_A09G0925:chrA09:59879244-59879298-59879364-59879364:+:A3SS
GH_A12G0516:chrA12:10350153-10350163-10350468-10350468:+:A3SS	GH_A13G0958:chrA13:40058721-40058721-40059458-40059573:-:A3SS	GH_A12G2942:chrA12:107281785-107281831-107282167-107282167:+:A3SS	GH_A05G0862:chrA05:7834248-7834261-7834364-7834364:+:A3SS	GH_A07G1084:chrA07:16528657-16528662-16528900-16528900:+:A3SS
GH_A12G1229:chrA12:80250561-80250590-80250729-80250729:+:A3SS	GH_A07G1539:chrA07:31537369-31537376-31537481-31537481:+:A3SS	GH_A09G2056:chrA09:77570333-77570333-77570388-77570944:-:A3SS	GH_A02G0070:chrA02:560528-560533-560876-560876:+:A3SS	GH_A02G0770:chrA02:12574733-12574733-12574938-12574950:-:A3SS
GH_A01G1031:chrA01:19513892-19513922-19514015-19514015:+:A3SS	GH_A06G1075:chrA06:36446699-36446699-36446796-36446799:-:A3SS	GH_A09G2056:chrA09:77570333-77570333-77570388-77571256:-:A3SS	GH_A08G1745:chrA08:108462023-108462066-108462167-108462167:+:A3SS	GH_A08G2632:chrA08:123081687-123081696-123082188-123082188:+:A3SS
GH_A01G1031:chrA01:19550509-19550514-19550580-19550580:+:A3SS	GH_A12G2603:chrA12:104409074-104409084-104409914-104409914:+:A3SS	GH_A09G2056:chrA09:77570333-77570333-77570388-77571759:-:A3SS	GH_A12G2857:chrA12:106522691-106522691-106522788-106522805:-:A3SS	GH_A10G0114:chrA10:906329-906329-906381-906396:-:A3SS
GH_A08G1577:chrA08:103144963-103144963-103145120-103145126:-:A3SS	GH_A08G0006:chrA08:48512-48531-48650-48650:+:A3SS	GH_A10G2209:chrA10:107615026-107615026-107615051-107615054:-:A3SS	GH_A09G2615:chrA09:82420399-82420399-82420461-82420464:-:A3SS	GH_A01G1318:chrA01:42932276-42932276-42932315-42932318:-:A3SS
GH_A12G0140:chrA12:1966278-1966364-1966447-1966447:+:A3SS	GH_A07G1485:chrA07:28843351-28843351-28843921-28843928:-:A3SS	GH_A05G4257:chrA05:109420139-109420139-109420298-109420304:-:A3SS	GH_A04G0184:chrA04:2736499-2736499-2738052-2738055:-:A3SS	GH_A08G0084:chrA08:634619-634619-634871-634874:-:A3SS
GH_A13G0345:chrA13:4040115-4040115-4040237-4040239:-:A3SS	GH_A09G0249:chrA09:6313571-6313574-6313711-6313711:+:A3SS	GH_A04G1085:chrA04:75689108-75689108-75689194-75689196:-:A3SS	GH_A06G1713:chrA06:115033675-115033675-115033884-115034374:-:A3SS	GH_A01G2043:chrA01:111638013-111638013-111638122-111638154:-:A3SS
GH_A11G2479:chrA11:84690124-84690124-84690193-84690198:-:A3SS	GH_A04G0877:chrA04:63696230-63696233-63696357-63696357:+:A3SS	GH_A04G1085:chrA04:75689108-75689108-75689194-75689200:-:A3SS	GH_A09G1821:chrA09:75089508-75089508-75090032-75090035:-:A3SS	GH_A08G1702:chrA08:106531133-106531158-106531208-106531208:+:A3SS
GH_A05G0673:chrA05:6028999-6028999-6029129-6029135:-:A3SS	GH_A08G2485:chrA08:121698550-121698572-121698845-121698845:+:A3SS	GH_A01G0592:chrA01:7259892-7259917-7260156-7260156:+:A3SS	GH_A05G1733:chrA05:16357652-16357666-16357984-16357984:+:A3SS	GH_A09G2508:chrA09:81592165-81592171-81592520-81592520:+:A3SS
GH_A03G0383:chrA03:4971411-4971411-4971464-4971469:-:A3SS	GH_A01G0010:chrA01:61977-62175-62260-62260:+:A3SS	GH_A03G1175:chrA03:63645013-63645052-63645093-63645093:+:A3SS	GH_A05G1733:chrA05:16357654-16357666-16357984-16357984:+:A3SS	GH_A10G2199:chrA10:107425703-107425703-107425794-107425806:-:A3SS
GH_A03G0383:chrA03:4972059-4972059-4972137-4972142:-:A3SS	GH_A05G1358:chrA05:12400731-12400731-12400796-12400799:-:A3SS	GH_A09G2511:chrA09:81604694-81604694-81604776-81604840:-:A3SS	GH_A07G1253:chrA07:20917012-20917039-20917250-20917250:+:A3SS	GH_A10G2199:chrA10:107425897-107425897-107426063-107426066:-:A3SS
GH_A11G1218:chrA11:12297253-12297253-12297483-12297494:-:A3SS	GH_A10G2007:chrA10:102635199-102635199-102635954-102636045:-:A3SS	GH_A04G0701:chrA04:37412211-37412211-37413406-37413438:-:A3SS	GH_A11G2895:chrA11:108167302-108167302-108167386-108167422:-:A3SS	GH_A08G0658:chrA08:8812491-8812491-8812604-8812621:-:A3SS
GH_A03G1624:chrA03:98049690-98049690-98049792-98049800:-:A3SS	GH_A05G0680:chrA05:6102054-6102054-6102240-6102249:-:A3SS	GH_A04G0045:chrA04:446625-446628-446808-446808:+:A3SS	GH_A02G0988:chrA02:31501394-31501394-31501873-31501884:-:A3SS	GH_A13G0093:chrA13:937021-937027-937220-937220:+:A3SS
GH_A01G1000:chrA01:18886185-18886185-18886245-18886257:-:A3SS	GH_A10G2105:chrA10:105594380-105594380-105594482-105594485:-:A3SS	GH_A07G1720:chrA07:44095317-44095384-44095500-44095500:+:A3SS	GH_A02G0988:chrA02:31503423-31503423-31503453-31503525:-:A3SS	GH_A05G0635:chrA05:5730706-5730714-5730872-5730872:+:A3SS
GH_A01G1993:chrA01:110248936-110248963-110249146-110249146:+:A3SS	GH_A10G0998:chrA10:19504784-19504787-19504893-19504893:+:A3SS	GH_A05G1785:chrA05:16680504-16680504-16680756-16680783:-:A3SS	GH_A05G3794:chrA05:99619623-99619745-99619984-99619984:+:A3SS	GH_A11G1176:chrA11:11702655-11702789-11703343-11703343:+:A3SS
GH_A06G1212:chrA06:61319044-61319049-61319377-61319377:+:A3SS	GH_A05G0370:chrA05:3520638-3520664-3521336-3521336:+:A3SS	GH_A12G1265:chrA12:80964019-80964022-80964213-80964213:+:A3SS	GH_A12G2338:chrA12:101776531-101776570-101776726-101776726:+:A3SS	GH_A03G2413:chrA03:111340539-111340539-111340616-111340632:-:A3SS
GH_A12G0563:chrA12:12392642-12392642-12393191-12393312:-:A3SS	GH_A08G1921:chrA08:112632593-112632611-112633301-112633301:+:A3SS	GH_A10G0704:chrA10:10290458-10290464-10291742-10291742:+:A3SS	GH_A08G0999:chrA08:41877998-41878037-41878108-41878108:+:A3SS	GH_A10G0695:chrA10:10039822-10039822-10042428-10042434:-:A3SS
GH_A09G0301:chrA09:7864421-7864470-7864511-7864511:+:A3SS	GH_A12G0073:chrA12:950791-950791-951089-951137:-:A3SS	GH_A09G1048:chrA09:62181858-62181858-62182707-62182710:-:A3SS	GH_A04G0494:chrA04:11428238-11428243-11428302-11428302:+:A3SS	GH_A07G1324:chrA07:23285559-23285559-23285650-23285685:-:A3SS
GH_A09G0301:chrA09:7864453-7864470-7864511-7864511:+:A3SS	GH_A12G0699:chrA12:17548014-17548014-17548404-17548465:-:A3SS	GH_A02G0627:chrA02:8889174-8889174-8889545-8889548:-:A3SS	GH_A04G0494:chrA04:11428917-11430066-11430179-11430179:+:A3SS	GH_A08G2348:chrA08:120149503-120149503-120149662-120149695:-:A3SS
GH_A09G0301:chrA09:7866144-7866170-7866325-7866325:+:A3SS	GH_A13G1634:chrA13:94334179-94334179-94334330-94334333:-:A3SS	GH_A10G0795:chrA10:12250837-12250837-12251261-12251276:-:A3SS	GH_A05G2022:chrA05:19396473-19396634-19396711-19396711:+:A3SS	GH_A08G2348:chrA08:120149503-120149503-120149662-120149707:-:A3SS
GH_A09G0301:chrA09:7866144-7866187-7866325-7866325:+:A3SS	GH_A12G0721:chrA12:19939986-19939990-19940150-19940150:+:A3SS	GH_A10G1637:chrA10:86036612-86036612-86036652-86036662:-:A3SS	GH_A06G1719:chrA06:115401314-115401317-115401393-115401393:+:A3SS	GH_A08G2348:chrA08:120149503-120149503-120149695-120149707:-:A3SS
GH_A09G0301:chrA09:7866170-7866187-7866325-7866325:+:A3SS	GH_A11G0512:chrA11:4512553-4512570-4512727-4512727:+:A3SS	GH_A10G1637:chrA10:86037155-86037155-86037473-86037581:-:A3SS	GH_A05G3485:chrA05:81571405-81571433-81571526-81571526:+:A3SS	GH_A03G1085:chrA03:48947852-48947855-48947924-48947924:+:A3SS
GH_A03G2153:chrA03:109505295-109505423-109505499-109505499:+:A3SS	GH_A12G1107:chrA12:76793134-76793134-76793186-76793390:-:A3SS	GH_A10G1637:chrA10:86040299-86040299-86040428-86040530:-:A3SS	GH_A11G1132:chrA11:11049110-11049121-11049226-11049226:+:A3SS	GH_A08G1704:chrA08:106539996-106540001-106540104-106540104:+:A3SS
GH_A05G1845:chrA05:17325436-17325436-17326196-17326199:-:A3SS	GH_A02G0858:chrA02:17971728-17971763-17972171-17972171:+:A3SS	GH_A10G1887:chrA10:99388467-99388484-99388855-99388855:+:A3SS	GH_A12G0115:chrA12:1591505-1591505-1591839-1591849:-:A3SS	GH_A08G0523:chrA08:6060550-6060550-6060608-6060680:-:A3SS
GH_A07G1316:chrA07:23023500-23023516-23023570-23023570:+:A3SS	GH_A02G1422:chrA02:86709932-86710017-86710191-86710191:+:A3SS	GH_A03G0533:chrA03:8153180-8153255-8153468-8153468:+:A3SS	GH_A10G1998:chrA10:102427833-102427833-102427914-102428092:-:A3SS	GH_A10G1845:chrA10:97050743-97050784-97050866-97050866:+:A3SS
GH_A05G1792:chrA05:16726645-16726722-16727428-16727428:+:A3SS	GH_A03G1767:chrA03:103440302-103440316-103440550-103440550:+:A3SS	GH_A06G2154:chrA06:124463301-124463318-124463387-124463387:+:A3SS	GH_A09G0525:chrA09:24498617-24498617-24498761-24498799:-:A3SS	GH_A08G2868:chrA08:124940954-124940957-124941107-124941107:+:A3SS
GH_A03G1108:chrA03:50925990-50925990-50926125-50926128:-:A3SS	GH_A03G0607:chrA03:9728597-9728597-9729075-9729078:-:A3SS	GH_A12G2108:chrA12:98857374-98857377-98857488-98857488:+:A3SS	GH_A05G1435:chrA05:13136515-13136570-13136963-13136963:+:A3SS	GH_A10G1700:chrA10:88905779-88905808-88905926-88905926:+:A3SS
GH_A03G1108:chrA03:50925990-50925990-50926125-50926130:-:A3SS	GH_A05G1685:chrA05:15967953-15968005-15968508-15968508:+:A3SS	GH_A08G0719:chrA08:10950644-10950647-10950704-10950704:+:A3SS	GH_A04G1493:chrA04:85096822-85096822-85096900-85096901:-:A3SS	GH_A09G2626:chrA09:82550134-82550134-82550244-82550253:-:A3SS
GH_A13G1965:chrA13:102755579-102755579-102755735-102755856:-:A3SS	GH_A12G2890:chrA12:106809795-106809795-106809853-106809866:-:A3SS	GH_A11G0272:chrA11:2392481-2392487-2392706-2392706:+:A3SS	GH_A10G0536:chrA10:5314254-5314257-5314350-5314350:+:A3SS	GH_A06G1125:chrA06:41446253-41446253-41446936-41447218:-:A3SS
GH_A04G0381:chrA04:7445731-7445731-7445826-7445840:-:A3SS	GH_A03G1520:chrA03:92801985-92801985-92802209-92802213:-:A3SS	GH_A07G1375:chrA07:25256349-25256349-25256506-25256510:-:A3SS	GH_A12G2308:chrA12:101359756-101359782-101359824-101359824:+:A3SS	GH_A13G0424:chrA13:5215039-5215039-5215286-5215337:-:A3SS
GH_A06G1724:chrA06:115458209-115458212-115459021-115459021:+:A3SS	GH_A03G1520:chrA03:92801985-92801985-92802213-92802217:-:A3SS	GH_A02G0925:chrA02:24310324-24310336-24310468-24310468:+:A3SS	GH_A06G1022:chrA06:32974442-32974517-32974588-32974588:+:A3SS	GH_A13G0424:chrA13:5215039-5215039-5215286-5215377:-:A3SS
GH_A06G1141:chrA06:49183007-49183007-49183114-49183137:-:A3SS	GH_A13G1441:chrA13:87229655-87229655-87230047-87230065:-:A3SS	GH_A02G0925:chrA02:24310324-24310436-24310468-24310468:+:A3SS	GH_A05G0223:chrA05:2079213-2079216-2079891-2079891:+:A3SS	GH_A13G2548:chrA13:109641448-109641448-109641585-109641636:-:A3SS
GH_A02G0834:chrA02:15716783-15716783-15716819-15716837:-:A3SS	GH_A12G2678:chrA12:104964812-104964819-104967239-104967239:+:A3SS	GH_A02G0925:chrA02:24315234-24315237-24316213-24316213:+:A3SS	GH_A05G0223:chrA05:2080427-2080433-2080517-2080517:+:A3SS	GH_A05G1515:chrA05:14054350-14054414-14054552-14054552:+:A3SS
GH_A05G2897:chrA05:34123803-34123803-34123906-34123911:-:A3SS	GH_A02G1267:chrA02:59973185-59973213-59973474-59973474:+:A3SS	GH_A02G0321:chrA02:3436353-3436358-3436534-3436534:+:A3SS	GH_A05G0223:chrA05:2080762-2080783-2080959-2080959:+:A3SS	GH_A05G1515:chrA05:14055246-14055251-14055415-14055415:+:A3SS
GH_A11G2823:chrA11:105966154-105966169-105966312-105966312:+:A3SS	GH_A06G1958:chrA06:121095144-121095160-121095434-121095434:+:A3SS	GH_A05G1592:chrA05:14872191-14872191-14872305-14872309:-:A3SS	GH_A12G1810:chrA12:93489284-93489284-93489377-93489420:-:A3SS	GH_A05G0003:chrA05:111973-111976-112039-112039:+:A3SS
GH_A07G0134:chrA07:1384234-1384234-1385002-1385014:-:A3SS	GH_A05G2819:chrA05:31641613-31641613-31641802-31641829:-:A3SS	GH_A09G2391:chrA09:80565652-80565660-80565829-80565829:+:A3SS	GH_A04G1676:chrA04:86837676-86837787-86837899-86837899:+:A3SS	GH_A03G0691:chrA03:13127326-13127330-13127406-13127406:+:A3SS
GH_A07G0134:chrA07:1384234-1384234-1384998-1385002:-:A3SS	GH_A05G2819:chrA05:31641613-31641613-31641802-31641838:-:A3SS	GH_A02G0234:chrA02:2406105-2406105-2406269-2406278:-:A3SS	GH_A05G1476:chrA05:13556268-13556304-13556539-13556539:+:A3SS	GH_A03G0691:chrA03:13127327-13127330-13127406-13127406:+:A3SS
GH_A07G0134:chrA07:1385717-1385717-1385833-1385839:-:A3SS	GH_A05G2819:chrA05:31641613-31641613-31641829-31641838:-:A3SS	GH_A13G0868:chrA13:29663506-29663506-29663752-29663761:-:A3SS	GH_A11G2906:chrA11:108258771-108258771-108258855-108258958:-:A3SS	GH_A03G0691:chrA03:13127328-13127330-13127406-13127406:+:A3SS
GH_A03G2267:chrA03:110445691-110445714-110445791-110445791:+:A3SS	GH_A11G2761:chrA11:104376967-104376970-104377106-104377106:+:A3SS	GH_A08G1797:chrA08:110156029-110156029-110156311-110156314:-:A3SS	GH_A03G1618:chrA03:97880833-97881385-97881633-97881633:+:A3SS	GH_A13G1988:chrA13:103044377-103044388-103044462-103044462:+:A3SS
GH_A08G0174:chrA08:1439724-1439727-1439804-1439804:+:A3SS	GH_A13G0018:chrA13:177901-177901-178068-178076:-:A3SS	GH_A04G1118:chrA04:76832244-76832244-76832298-76832361:-:A3SS	GH_A03G1618:chrA03:97880836-97881385-97881633-97881633:+:A3SS	GH_A11G2500:chrA11:88057603-88057606-88057697-88057697:+:A3SS
GH_A08G2613:chrA08:122917227-122917227-122917350-122917561:-:A3SS	GH_A11G3071:chrA11:111231122-111231125-111231194-111231194:+:A3SS	GH_A03G0370:chrA03:4768190-4768190-4768239-4768258:-:A3SS	GH_A10G1518:chrA10:78696065-78696093-78696164-78696164:+:A3SS	GH_A02G0319:chrA02:3421048-3421079-3421788-3421788:+:A3SS
GH_A12G0025:chrA12:388286-388286-388492-388498:-:A3SS	GH_A12G1600:chrA12:87996628-87996628-87996667-87996924:-:A3SS	GH_A09G2482:chrA09:81387293-81387328-81387452-81387452:+:A3SS	GH_A10G1362:chrA10:69612286-69612289-69612382-69612382:+:A3SS	GH_A02G0891:chrA02:19859136-19859210-19859523-19859523:+:A3SS
GH_A09G2354:chrA09:80314310-80314313-80314380-80314380:+:A3SS	GH_A12G0573:chrA12:12730183-12730186-12730574-12730574:+:A3SS	GH_A07G2516:chrA07:95234772-95234791-95234863-95234863:+:A3SS	GH_A09G1479:chrA09:70811456-70811456-70811493-70811500:-:A3SS	GH_A13G1814:chrA13:98706762-98707430-98707721-98707721:+:A3SS
GH_A06G0788:chrA06:17516659-17516663-17517711-17517711:+:A3SS	GH_A10G1773:chrA10:93114918-93114918-93115217-93115221:-:A3SS	GH_A06G0445:chrA06:6291275-6291275-6291665-6291676:-:A3SS	GH_A05G2543:chrA05:26577545-26577656-26577757-26577757:+:A3SS	GH_A01G0215:chrA01:1865923-1865923-1866286-1866295:-:A3SS
GH_A03G0740:chrA03:14641430-14641430-14641523-14641524:-:A3SS	GH_A03G1502:chrA03:92230424-92230430-92230610-92230610:+:A3SS	GH_A05G0659:chrA05:5929703-5929703-5929781-5929787:-:A3SS	GH_A05G2543:chrA05:26586162-26586181-26586235-26586235:+:A3SS	GH_A11G1504:chrA11:16887649-16887652-16887977-16887977:+:A3SS
GH_A09G0953:chrA09:60334450-60334501-60334772-60334772:+:A3SS	GH_A10G0522:chrA10:5090926-5090932-5091023-5091023:+:A3SS	GH_A01G1745:chrA01:102552337-102552337-102552545-102552677:-:A3SS	GH_A05G2543:chrA05:26589102-26589835-26591419-26591419:+:A3SS	GH_A12G0212:chrA12:2967335-2967335-2967382-2967784:-:A3SS
GH_A05G3939:chrA05:103077202-103077202-103077378-103077386:-:A3SS	GH_A11G0928:chrA11:8214711-8214711-8214804-8214825:-:A3SS	GH_A13G0620:chrA13:12831502-12831544-12831635-12831635:+:A3SS	GH_A03G0433:chrA03:5863355-5863355-5864252-5864255:-:A3SS	GH_A05G3912:chrA05:102462166-102462166-102464391-102464426:-:A3SS
GH_A09G0140:chrA09:3224287-3224630-3225316-3225316:+:A3SS	GH_A11G0928:chrA11:8215213-8215213-8215370-8215376:-:A3SS	GH_A11G3525:chrA11:118817851-118818014-118818061-118818061:+:A3SS	GH_A03G1651:chrA03:99777661-99777665-99777909-99777909:+:A3SS	GH_A08G1353:chrA08:89840167-89840170-89840222-89840222:+:A3SS
GH_A09G0140:chrA09:3224775-3224778-3225263-3225263:+:A3SS	GH_A11G0502:chrA11:4421599-4421599-4421731-4421737:-:A3SS	GH_A06G1635:chrA06:110044835-110044835-110045988-110046012:-:A3SS	GH_A02G0699:chrA02:10586823-10586874-10587297-10587297:+:A3SS	GH_A08G1353:chrA08:89843582-89843588-89844650-89844650:+:A3SS
GH_A07G2408:chrA07:93528893-93528912-93528953-93528953:+:A3SS	GH_A08G1944:chrA08:113186336-113186339-113186827-113186827:+:A3SS	GH_A09G2699:chrA09:83083252-83083252-83083452-83083457:-:A3SS	GH_A06G2406:chrscaffold304_obj_A06:54954-54954-55024-55027:-:A3SS	GH_A09G0052:chrA09:1222364-1222376-1222466-1222466:+:A3SS
GH_A12G2167:chrA12:100004110-100004110-100004198-100004274:-:A3SS	GH_A12G1504:chrA12:85885191-85885191-85885255-85885257:-:A3SS	GH_A02G1022:chrA02:35593099-35593099-35593138-35593147:-:A3SS	GH_A07G2270:chrA07:91559270-91559273-91559311-91559311:+:A3SS	GH_A11G2366:chrA11:67046844-67046844-67046866-67046888:-:A3SS
GH_A07G1192:chrA07:19055091-19055099-19055165-19055165:+:A3SS	GH_A05G1735:chrA05:16367277-16367277-16367476-16367526:-:A3SS	GH_A01G1995:chrA01:110271813-110271813-110272098-110272132:-:A3SS	GH_A07G2270:chrA07:91566075-91566447-91566700-91566700:+:A3SS	GH_A11G2366:chrA11:67046844-67046844-67046866-67046912:-:A3SS
GH_A09G2337:chrA09:80146372-80146372-80146471-80146483:-:A3SS	GH_A06G0462:chrA06:6564500-6564500-6564887-6564890:-:A3SS	GH_A03G0597:chrA03:9423139-9423139-9423183-9423194:-:A3SS	GH_A11G0168:chrA11:1503571-1503571-1503613-1503631:-:A3SS	GH_A04G0506:chrA04:11793811-11793811-11793939-11794058:-:A3SS
GH_A13G1550:chrA13:91794780-91794859-91795575-91795575:+:A3SS	GH_A06G0462:chrA06:6570452-6570452-6570609-6570612:-:A3SS	GH_A03G1528:chrA03:93238613-93238627-93238936-93238936:+:A3SS	GH_A07G0126:chrA07:1331801-1331801-1332153-1332156:-:A3SS	GH_A13G0541:chrA13:9898008-9898017-9898494-9898494:+:A3SS
GH_A13G1550:chrA13:91794780-91795268-91795575-91795575:+:A3SS	GH_A08G2459:chrA08:121373203-121373234-121373422-121373422:+:A3SS	GH_A01G1070:chrA01:20723868-20723878-20723951-20723951:+:A3SS	GH_A04G0465:chrA04:9715428-9715428-9715517-9715535:-:A3SS	GH_A03G0964:chrA03:32561351-32561351-32561480-32561872:-:A3SS
GH_A13G1550:chrA13:91794859-91795268-91795575-91795575:+:A3SS	GH_A11G3137:chrA11:112077430-112077430-112077511-112077546:-:A3SS	GH_A09G0771:chrA09:54480098-54480098-54480193-54480196:-:A3SS	GH_A08G0419:chrA08:4484782-4484789-4485107-4485107:+:A3SS	GH_A09G0299:chrA09:7851078-7851111-7851347-7851347:+:A3SS
GH_A04G1539:chrA04:85522669-85522669-85523336-85523464:-:A3SS	GH_A10G0968:chrA10:18977315-18977315-18977396-18977400:-:A3SS	GH_A10G1869:chrA10:98539815-98539821-98539933-98539933:+:A3SS	GH_A13G0838:chrA13:23475156-23475156-23475285-23475325:-:A3SS	GH_A09G0262:chrA09:6636831-6636831-6637420-6637428:-:A3SS
GH_A04G1070:chrA04:74769609-74769609-74769742-74769751:-:A3SS	GH_A12G2656:chrA12:104764055-104764058-104764123-104764123:+:A3SS	GH_A08G2429:chrA08:120962045-120962054-120962203-120962203:+:A3SS	GH_A11G1707:chrA11:21164753-21164763-21164883-21164883:+:A3SS	GH_A08G0514:chrA08:5962889-5962889-5962984-5962994:-:A3SS
GH_A04G1070:chrA04:74770913-74770913-74771114-74771117:-:A3SS	GH_A02G1324:chrA02:74588903-74588926-74589206-74589206:+:A3SS	GH_A03G2444:chrA03:111511087-111511087-111511127-111511179:-:A3SS	GH_A10G1023:chrA10:20622344-20622344-20622380-20622384:-:A3SS	GH_A11G3689:chrA11:120844458-120844463-120844648-120844648:+:A3SS
GH_A07G1111:chrA07:17038777-17038777-17039377-17039391:-:A3SS	GH_A12G2104:chrA12:98834665-98834665-98834829-98834841:-:A3SS	GH_A11G0703:chrA11:6249078-6249078-6249155-6249158:-:A3SS	GH_A10G1023:chrA10:20622344-20622344-20622380-20622520:-:A3SS	GH_A13G0958:chrA13:40058721-40058721-40059458-40059573:-:A3SS
GH_A02G2012:chrA02:107901405-107901515-107901821-107901821:+:A3SS	GH_A08G1438:chrA08:94136177-94136177-94136212-94136221:-:A3SS	GH_A08G2171:chrA08:117701632-117701635-117701696-117701696:+:A3SS	GH_A02G0958:chrA02:27769076-27769110-27769373-27769373:+:A3SS	GH_A09G0075:chrA09:1625248-1625248-1625445-1625543:-:A3SS
GH_A02G2012:chrA02:107906102-107906107-107906337-107906337:+:A3SS	GH_A13G1898:chrA13:101130745-101130750-101130824-101130824:+:A3SS	GH_A05G3745:chrA05:98570917-98570979-98571088-98571088:+:A3SS	GH_A09G0568:chrA09:31119585-31119588-31119734-31119734:+:A3SS	GH_A09G0075:chrA09:1625248-1625248-1625445-1625580:-:A3SS
GH_A02G2012:chrA02:107906102-107906613-107906683-107906683:+:A3SS	GH_A08G0150:chrA08:1201208-1201208-1201325-1201328:-:A3SS	GH_A05G3745:chrA05:98570976-98570979-98571088-98571088:+:A3SS	GH_A05G3069:chrA05:39608444-39608444-39608547-39608552:-:A3SS	GH_A07G1539:chrA07:31537369-31537376-31537481-31537481:+:A3SS
GH_A02G2012:chrA02:107906107-107906613-107906683-107906683:+:A3SS	GH_A02G1823:chrA02:105907706-105907706-105907943-105907986:-:A3SS	GH_A05G3503:chrA05:82288233-82288243-82288312-82288312:+:A3SS	GH_A02G0923:chrA02:24092352-24092352-24092453-24092464:-:A3SS	GH_A06G1075:chrA06:36446699-36446699-36446796-36446799:-:A3SS
GH_A12G0557:chrA12:12200594-12200854-12201092-12201092:+:A3SS	GH_A07G0111:chrA07:1175574-1175585-1175674-1175674:+:A3SS	GH_A05G3503:chrA05:82288242-82288243-82288312-82288312:+:A3SS	GH_A02G0923:chrA02:24092352-24092352-24092453-24092478:-:A3SS	GH_A08G1899:chrA08:112063443-112063443-112063630-112063752:-:A3SS
GH_A06G0186:chrA06:1800517-1800589-1801168-1801168:+:A3SS	GH_A06G1259:chrA06:68036267-68036270-68036304-68036304:+:A3SS	GH_A13G2112:chrA13:104938985-104938988-104939085-104939085:+:A3SS	GH_A02G0923:chrA02:24092352-24092352-24092464-24092478:-:A3SS	GH_A01G0501:chrA01:5782925-5782945-5783007-5783007:+:A3SS
GH_A06G0186:chrA06:1801267-1801273-1801637-1801637:+:A3SS	GH_A06G1259:chrA06:68036388-68036403-68036633-68036633:+:A3SS	GH_A10G1191:chrA10:38380385-38380412-38380476-38380476:+:A3SS	GH_A12G2541:chrA12:103908553-103908563-103908676-103908676:+:A3SS	GH_A11G0845:chrA11:7480015-7480015-7480137-7480140:-:A3SS
GH_A02G1058:chrA02:41550385-41550387-41550487-41550487:+:A3SS	GH_A06G1259:chrA06:68036403-68036415-68036633-68036633:+:A3SS	GH_A07G1875:chrA07:65649947-65649947-65650050-65650055:-:A3SS	GH_A12G0836:chrA12:33690510-33690518-33690632-33690632:+:A3SS	GH_A07G1485:chrA07:28843351-28843351-28843921-28843928:-:A3SS
GH_A02G1058:chrA02:41551431-41551447-41551536-41551536:+:A3SS	GH_A09G0810:chrA09:55707749-55707749-55708314-55708323:-:A3SS	GH_A02G1981:chrA02:107698514-107698634-107698734-107698734:+:A3SS	GH_A03G2375:chrA03:111124435-111124435-111124512-111124515:-:A3SS	GH_A07G0580:chrA07:6349268-6349421-6349523-6349523:+:A3SS
GH_A05G1784:chrA05:16672662-16672666-16673373-16673373:+:A3SS	GH_A05G0867:chrA05:7883806-7883807-7883872-7883872:+:A3SS	GH_A02G1981:chrA02:107698514-107698637-107698734-107698734:+:A3SS	GH_A12G0513:chrA12:10269470-10269481-10269576-10269576:+:A3SS	GH_A11G2974:chrA11:109632785-109632785-109632894-109632898:-:A3SS
GH_A08G0140:chrA08:1113995-1114007-1114514-1114514:+:A3SS	GH_A05G1213:chrA05:11065361-11065401-11065689-11065689:+:A3SS	GH_A02G1981:chrA02:107698634-107698637-107698734-107698734:+:A3SS	GH_A12G0435:chrA12:7985650-7985650-7986307-7986310:-:A3SS	GH_A11G2974:chrA11:109632785-109632785-109632894-109632896:-:A3SS
GH_A01G2341:chrA01:116631083-116631083-116631128-116631140:-:A3SS	GH_A02G1041:chrA02:38723209-38723233-38723622-38723622:+:A3SS	GH_A13G0828:chrA13:21824800-21824800-21824869-21824879:-:A3SS	GH_A09G2379:chrA09:80503048-80503048-80503528-80503531:-:A3SS	GH_A04G0877:chrA04:63696230-63696233-63696357-63696357:+:A3SS
GH_A08G1793:chrA08:109873972-109873972-109874079-109874083:-:A3SS	GH_A07G0009:chrA07:116598-116598-116697-116702:-:A3SS	GH_A03G0136:chrA03:1632744-1632747-1632786-1632786:+:A3SS	GH_A13G0037:chrA13:342129-342129-342693-342751:-:A3SS	GH_A08G2059:chrA08:116075690-116075690-116075792-116076077:-:A3SS
GH_A01G1020:chrA01:19248035-19248045-19248225-19248225:+:A3SS	GH_A13G1626:chrA13:94205638-94205638-94205769-94205781:-:A3SS	GH_A09G2516:chrA09:81645068-81645073-81645606-81645606:+:A3SS	GH_A13G0037:chrA13:356869-356869-358514-359132:-:A3SS	GH_A01G0010:chrA01:61977-62175-62260-62260:+:A3SS
GH_A12G1312:chrA12:81890641-81890660-81892318-81892318:+:A3SS	GH_A12G0755:chrA12:22938851-22938851-22939012-22939021:-:A3SS	GH_A13G2654:chrscaffold126-2_subseq_1_122959_obj_A13:35190-35190-36842-36863:-:A3SS	GH_A13G0528:chrA13:8471458-8471465-8472098-8472098:+:A3SS	GH_A05G1358:chrA05:12400731-12400731-12400796-12400799:-:A3SS
GH_A05G3514:chrA05:82643517-82643517-82643572-82643582:-:A3SS	GH_A08G1795:chrA08:110055626-110055642-110055839-110055839:+:A3SS	GH_A10G1120:chrA10:26035273-26035304-26035376-26035376:+:A3SS	GH_A09G1449:chrA09:70358751-70358751-70358799-70358950:-:A3SS	GH_A05G0680:chrA05:6099399-6099399-6100311-6100314:-:A3SS
GH_A01G1802:chrA01:106091985-106091988-106092237-106092237:+:A3SS	GH_A08G1795:chrA08:110057827-110057845-110057943-110057943:+:A3SS	GH_A10G1120:chrA10:26035276-26035304-26035376-26035376:+:A3SS	GH_A05G0106:chrA05:1172086-1172131-1172908-1172908:+:A3SS	GH_A05G1694:chrA05:16088728-16088773-16088935-16088935:+:A3SS
GH_A12G2414:chrA12:102614261-102614261-102614673-102614746:-:A3SS	GH_A07G0970:chrA07:14175597-14175597-14176875-14176912:-:A3SS	GH_A03G1278:chrA03:70989612-70989612-70989833-70989836:-:A3SS	GH_A08G0956:chrA08:33658306-33658323-33658416-33658416:+:A3SS	GH_A10G2105:chrA10:105594380-105594380-105594482-105594485:-:A3SS
GH_A12G2414:chrA12:102615007-102615007-102615163-102615171:-:A3SS	GH_A01G0795:chrA01:11895304-11895304-11895401-11895404:-:A3SS	GH_A03G1278:chrA03:70989612-70989612-70989833-70989889:-:A3SS	GH_A06G0970:chrA06:30485264-30485264-30485343-30485352:-:A3SS	GH_A12G2757:chrA12:105691262-105691262-105691349-105691359:-:A3SS
GH_A12G0027:chrA12:421818-421818-422078-422166:-:A3SS	GH_A01G0795:chrA01:11897172-11897172-11897391-11897406:-:A3SS	GH_A03G1278:chrA03:70989612-70989612-70989836-70989889:-:A3SS	GH_A09G2510:chrA09:81597322-81597322-81597420-81597452:-:A3SS	GH_A05G0370:chrA05:3520638-3520664-3521336-3521336:+:A3SS
GH_A12G0027:chrA12:422319-422319-422452-422468:-:A3SS	GH_A10G1952:chrA10:100975119-100975119-100976316-100976356:-:A3SS	GH_A08G1748:chrA08:108682837-108682879-108683107-108683107:+:A3SS	GH_A12G2289:chrA12:101151949-101151949-101152783-101152795:-:A3SS	GH_A08G1921:chrA08:112632593-112632611-112633301-112633301:+:A3SS
GH_A12G0027:chrA12:423744-423744-424467-424477:-:A3SS	GH_A04G0860:chrA04:62209857-62209857-62210000-62210003:-:A3SS	GH_A08G2195:chrA08:117990636-117990641-117992431-117992431:+:A3SS	GH_A11G0700:chrA11:6226220-6226223-6226382-6226382:+:A3SS	GH_A12G0699:chrA12:17548014-17548014-17548404-17548465:-:A3SS
GH_A07G0495:chrA07:5280233-5280233-5280392-5280447:-:A3SS	GH_A10G0924:chrA10:17324880-17324880-17325060-17325063:-:A3SS	GH_A09G0332:chrA09:9074427-9074427-9075227-9075285:-:A3SS	GH_A08G0922:chrA08:27769256-27769256-27769282-27769285:-:A3SS	GH_A13G1634:chrA13:94334179-94334179-94334330-94334333:-:A3SS
GH_A11G0648:chrA11:5780691-5780691-5780751-5780754:-:A3SS	GH_A08G0974:chrA08:36974999-36974999-36975095-36975104:-:A3SS	GH_A11G0718:chrA11:6384610-6384618-6384979-6384979:+:A3SS	GH_A01G0249:chrA01:2203741-2203741-2203786-2203814:-:A3SS	GH_A05G1275:chrA05:11583037-11583173-11583598-11583598:+:A3SS
GH_A13G2002:chrA13:103266412-103266412-103266481-103266486:-:A3SS	GH_A01G0107:chrA01:829474-829474-829541-829547:-:A3SS	GH_A11G3305:chrA11:115116533-115116533-115117144-115117149:-:A3SS	GH_A08G1082:chrA08:54454761-54454767-54454918-54454918:+:A3SS	GH_A12G0721:chrA12:19939986-19939990-19940150-19940150:+:A3SS
GH_A13G2002:chrA13:103267123-103267123-103267216-103267219:-:A3SS	GH_A01G0065:chrA01:482749-482749-483249-483290:-:A3SS	GH_A08G0641:chrA08:8333139-8333157-8333205-8333205:+:A3SS	GH_A08G1650:chrA08:105060745-105060745-105060830-105060879:-:A3SS	GH_A11G0512:chrA11:4512553-4512570-4512727-4512727:+:A3SS
GH_A13G2002:chrA13:103267940-103267940-103268028-103268051:-:A3SS	GH_A07G0208:chrA07:2134108-2134146-2134216-2134216:+:A3SS	GH_A11G0862:chrA11:7699641-7699641-7699805-7699818:-:A3SS	GH_A11G0321:chrA11:2810223-2810233-2810337-2810337:+:A3SS	GH_A05G4280:chrA05:109717441-109717441-109718497-109718512:-:A3SS
GH_A12G0217:chrA12:3082986-3083047-3083977-3083977:+:A3SS	GH_A08G1909:chrA08:112306398-112306497-112306569-112306569:+:A3SS	GH_A09G1258:chrA09:67043527-67043532-67043659-67043659:+:A3SS	GH_A02G0166:chrA02:1652202-1652202-1652842-1652845:-:A3SS	GH_A01G2287:chrA01:116047415-116047420-116048251-116048251:+:A3SS
GH_A06G1954:chrA06:121047593-121047598-121047725-121047725:+:A3SS	GH_A13G0353:chrA13:4135433-4135437-4135513-4135513:+:A3SS	GH_A03G1234:chrA03:67529852-67529856-67529960-67529960:+:A3SS	GH_A09G1994:chrA09:76980832-76980835-76980913-76980913:+:A3SS	GH_A09G0802:chrA09:55535263-55535312-55535424-55535424:+:A3SS
GH_A08G2199:chrA08:118044053-118044053-118044144-118044147:-:A3SS	GH_A11G1892:chrA11:24940329-24940333-24940910-24940910:+:A3SS	GH_A09G2346:chrA09:80244932-80244939-80245036-80245036:+:A3SS	GH_A06G2238:chrA06:125176662-125176662-125177211-125177217:-:A3SS	GH_A01G1550:chrA01:77122596-77122662-77122764-77122764:+:A3SS
GH_A10G0472:chrA10:4415691-4415691-4416308-4416327:-:A3SS	GH_A11G0664:chrA11:5965528-5965528-5965679-5965728:-:A3SS	GH_A04G0615:chrA04:20396647-20396647-20396778-20396786:-:A3SS	GH_A06G2238:chrA06:125179794-125179794-125179981-125180018:-:A3SS	GH_A08G0108:chrA08:805274-805274-805748-805862:-:A3SS
GH_A07G1774:chrA07:49601575-49601575-49601763-49601865:-:A3SS	GH_A11G0664:chrA11:5965528-5965528-5965679-5965743:-:A3SS	GH_A04G0378:chrA04:7436223-7436239-7436422-7436422:+:A3SS	GH_A05G3542:chrA05:84223891-84223891-84224251-84224263:-:A3SS	GH_A03G1767:chrA03:103440302-103440316-103440550-103440550:+:A3SS
GH_A07G1774:chrA07:49603791-49603791-49603857-49603867:-:A3SS	GH_A11G0664:chrA11:5965528-5965528-5965728-5965743:-:A3SS	GH_A10G0703:chrA10:10266526-10266526-10266633-10266703:-:A3SS	GH_A05G3542:chrA05:84225155-84225155-84225270-84225287:-:A3SS	GH_A03G0607:chrA03:9728597-9728597-9729075-9729078:-:A3SS
GH_A05G2786:chrA05:31007775-31007790-31007892-31007892:+:A3SS	GH_A02G0764:chrA02:12479144-12479144-12479227-12479255:-:A3SS	GH_A06G0721:chrA06:15755651-15755651-15755750-15755753:-:A3SS	GH_A05G3542:chrA05:84225370-84225370-84225609-84225710:-:A3SS	GH_A03G0607:chrA03:9730741-9730741-9730786-9730934:-:A3SS
GH_A05G2786:chrA05:31009472-31009500-31009647-31009647:+:A3SS	GH_A09G0853:chrA09:57104313-57104333-57104557-57104557:+:A3SS	GH_A06G0721:chrA06:15755651-15755651-15755750-15755801:-:A3SS	GH_A03G1129:chrA03:55625806-55625806-55625941-55626017:-:A3SS	GH_A11G0413:chrA11:3650809-3650814-3650912-3650912:+:A3SS
GH_A09G1880:chrA09:75744537-75744546-75744640-75744640:+:A3SS	GH_A06G2214:chrA06:125008682-125008682-125010118-125010121:-:A3SS	GH_A06G0721:chrA06:15755651-15755651-15755753-15755801:-:A3SS	GH_A03G1129:chrA03:55626549-55626549-55626759-55626777:-:A3SS	GH_A13G1441:chrA13:87229655-87229655-87230047-87230065:-:A3SS
GH_A09G1880:chrA09:75744794-75744797-75744944-75744944:+:A3SS	GH_A07G1061:chrA07:15861267-15861271-15862137-15862137:+:A3SS	GH_A06G0817:chrA06:18656162-18656162-18656422-18656425:-:A3SS	GH_A13G1748:chrA13:96959512-96959512-96959841-96959862:-:A3SS	GH_A12G2678:chrA12:104964812-104964819-104967239-104967239:+:A3SS
GH_A09G2007:chrA09:77063020-77063052-77063480-77063480:+:A3SS	GH_A05G3910:chrA05:102431075-102431075-102431231-102431234:-:A3SS	GH_A13G1058:chrA13:50269171-50269213-50269300-50269300:+:A3SS	GH_A11G0333:chrA11:2927248-2927248-2927579-2927608:-:A3SS	GH_A08G0028:chrA08:163814-163841-164060-164060:+:A3SS
GH_A13G2576:chrA13:109844595-109844595-109844797-109844808:-:A3SS	GH_A03G0992:chrA03:35735412-35735436-35736769-35736769:+:A3SS	GH_A13G1058:chrA13:50271845-50271882-50272461-50272461:+:A3SS	GH_A11G0333:chrA11:2927248-2927248-2927579-2927611:-:A3SS	GH_A05G2827:chrA05:31876298-31876301-31876428-31876428:+:A3SS
GH_A11G1630:chrA11:19499518-19499518-19499581-19499587:-:A3SS	GH_A10G1905:chrA10:99889447-99889450-99889591-99889591:+:A3SS	GH_A05G2207:chrA05:21356821-21356821-21357421-21357424:-:A3SS	GH_A11G0333:chrA11:2927248-2927248-2927608-2927611:-:A3SS	GH_A06G1958:chrA06:121095144-121095160-121095434-121095434:+:A3SS
GH_A01G2173:chrA01:113916903-113916903-113916985-113916988:-:A3SS	GH_A05G1847:chrA05:17334416-17334495-17334552-17334552:+:A3SS	GH_A01G0861:chrA01:13437421-13437421-13437918-13437949:-:A3SS	GH_A08G1859:chrA08:111231835-111231843-111231995-111231995:+:A3SS	GH_A05G2819:chrA05:31641613-31641613-31641802-31641829:-:A3SS
GH_A06G0746:chrA06:16284827-16284828-16284966-16284966:+:A3SS	GH_A09G2056:chrA09:77570333-77570333-77570388-77570944:-:A3SS	GH_A09G1657:chrA09:73474206-73474206-73474467-73475004:-:A3SS	GH_A02G1705:chrA02:103857771-103857771-103858157-103858165:-:A3SS	GH_A05G2819:chrA05:31641613-31641613-31641802-31641838:-:A3SS
GH_A12G0601:chrA12:13343084-13343084-13344695-13344700:-:A3SS	GH_A09G2056:chrA09:77570333-77570333-77570388-77571256:-:A3SS	GH_A12G1424:chrA12:84554875-84554887-84555006-84555006:+:A3SS	GH_A02G1705:chrA02:103858426-103858426-103858581-103858587:-:A3SS	GH_A05G2819:chrA05:31641613-31641613-31641829-31641838:-:A3SS
GH_A07G0847:chrA07:10686923-10686923-10687081-10687121:-:A3SS	GH_A09G2056:chrA09:77570333-77570333-77570388-77571759:-:A3SS	GH_A03G1202:chrA03:66433318-66433323-66433352-66433352:+:A3SS	GH_A11G1733:chrA11:21693864-21693885-21694450-21694450:+:A3SS	GH_A03G1852:chrA03:105172866-105172869-105172964-105172964:+:A3SS
GH_A03G0027:chrA03:171292-171292-171568-171571:-:A3SS	GH_A05G0451:chrA05:4189584-4189584-4189752-4189791:-:A3SS	GH_A10G1520:chrA10:78773021-78773021-78773183-78773217:-:A3SS	GH_A06G1575:chrA06:106425028-106425029-106425169-106425169:+:A3SS	GH_A11G2761:chrA11:104376967-104376970-104377106-104377106:+:A3SS
GH_A11G2995:chrA11:110227781-110227927-110228033-110228033:+:A3SS	GH_A10G2209:chrA10:107615026-107615026-107615051-107615054:-:A3SS	GH_A10G1520:chrA10:78773776-78773776-78773840-78773844:-:A3SS	GH_A03G1519:chrA03:92715408-92715411-92716995-92716995:+:A3SS	GH_A12G0573:chrA12:12730183-12730186-12730574-12730574:+:A3SS
GH_A03G2162:chrA03:109565014-109565032-109565089-109565089:+:A3SS	GH_A11G1456:chrA11:16142267-16142267-16142522-16142601:-:A3SS	GH_A09G1349:chrA09:68595810-68595810-68596305-68596340:-:A3SS	GH_A01G2303:chrA01:116236956-116236956-116237513-116237941:-:A3SS	GH_A04G0130:chrA04:1600022-1600134-1601711-1601711:+:A3SS
GH_A11G0141:chrA11:1318158-1318158-1318214-1318218:-:A3SS	GH_A13G1801:chrA13:98494279-98494338-98494402-98494402:+:A3SS	GH_A13G0263:chrA13:2938411-2938411-2938468-2938495:-:A3SS	GH_A10G0072:chrA10:594072-594074-594704-594704:+:A3SS	GH_A02G0705:chrA02:10755278-10755278-10755785-10756008:-:A3SS
GH_A13G0801:chrA13:20545992-20545992-20546201-20546208:-:A3SS	GH_A05G4257:chrA05:109420139-109420139-109420298-109420304:-:A3SS	GH_A01G2111:chrA01:113077423-113077440-113077736-113077736:+:A3SS	GH_A06G0471:chrA06:6876604-6876609-6877206-6877206:+:A3SS	GH_A10G0522:chrA10:5090926-5090932-5091023-5091023:+:A3SS
GH_A01G0320:chrA01:2794559-2794568-2794679-2794679:+:A3SS	GH_A03G1175:chrA03:63645013-63645052-63645093-63645093:+:A3SS	GH_A10G0621:chrA10:7023349-7023374-7023434-7023434:+:A3SS	GH_A09G0635:chrA09:41688073-41688073-41688534-41688537:-:A3SS	GH_A10G0522:chrA10:5090931-5090932-5091023-5091023:+:A3SS
GH_A12G1345:chrA12:82935365-82935365-82936626-82936640:-:A3SS	GH_A12G2214:chrA12:100473062-100473077-100473176-100473176:+:A3SS	GH_A01G1460:chrA01:63611983-63611986-63612406-63612406:+:A3SS	GH_A05G2508:chrA05:26139673-26140005-26140115-26140115:+:A3SS	GH_A11G0928:chrA11:8214711-8214711-8214804-8214825:-:A3SS
GH_A04G1563:chrA04:85824457-85824457-85824805-85824808:-:A3SS	GH_A12G2214:chrA12:100473072-100473077-100473176-100473176:+:A3SS	GH_A12G1696:chrA12:90987704-90987712-90987889-90987889:+:A3SS	GH_A09G1805:chrA09:74954951-74954966-74955778-74955778:+:A3SS	GH_A11G0502:chrA11:4421599-4421599-4421731-4421737:-:A3SS
GH_A05G1292:chrA05:11783574-11783574-11783627-11784079:-:A3SS	GH_A04G0701:chrA04:37412211-37412211-37413406-37413438:-:A3SS	GH_A05G1593:chrA05:14889155-14889158-14889278-14889278:+:A3SS	GH_A09G2339:chrA09:80154797-80154816-80154876-80154876:+:A3SS	GH_A03G2078:chrA03:108649091-108649091-108649211-108649214:-:A3SS
GH_A06G2077:chrA06:123266730-123266730-123266885-123266905:-:A3SS	GH_A04G0045:chrA04:446625-446628-446808-446808:+:A3SS	GH_A03G0418:chrA03:5547566-5547727-5547812-5547812:+:A3SS	GH_A09G2339:chrA09:80158927-80158930-80159263-80159263:+:A3SS	GH_A08G1944:chrA08:113186336-113186339-113186827-113186827:+:A3SS
GH_A13G0819:chrA13:21596122-21596128-21597032-21597032:+:A3SS	GH_A07G1798:chrA07:50816470-50816527-50816606-50816606:+:A3SS	GH_A13G0367:chrA13:4220386-4220386-4220446-4220464:-:A3SS	GH_A13G0976:chrA13:42829933-42829936-42830110-42830110:+:A3SS	GH_A02G1596:chrA02:100016261-100016261-100016721-100016725:-:A3SS
GH_A09G1706:chrA09:74035609-74036136-74036230-74036230:+:A3SS	GH_A05G1785:chrA05:16680504-16680504-16680756-16680783:-:A3SS	GH_A09G2180:chrA09:78686160-78686170-78686304-78686304:+:A3SS	GH_A05G1100:chrA05:9791581-9791581-9791652-9791659:-:A3SS	GH_A02G0618:chrA02:8552804-8552825-8553099-8553099:+:A3SS
GH_A09G1706:chrA09:74037060-74037097-74038176-74038176:+:A3SS	GH_A03G2025:chrA03:108054881-108054881-108054967-108054972:-:A3SS	GH_A01G1799:chrA01:106031310-106031360-106031376-106031376:+:A3SS	GH_A13G1266:chrA13:74922805-74922826-74922943-74922943:+:A3SS	GH_A05G1735:chrA05:16367277-16367277-16367476-16367526:-:A3SS
GH_A05G0653:chrA05:5897184-5897189-5897287-5897287:+:A3SS	GH_A12G1265:chrA12:80964019-80964022-80964213-80964213:+:A3SS	GH_A06G1105:chrA06:38998242-38998242-38998487-38998508:-:A3SS	GH_A13G1266:chrA13:74926380-74926383-74927085-74927085:+:A3SS	GH_A06G0462:chrA06:6564500-6564500-6564887-6564890:-:A3SS
GH_A11G3686:chrA11:120805766-120805771-120805887-120805887:+:A3SS	GH_A10G0704:chrA10:10290458-10290464-10291742-10291742:+:A3SS	GH_A01G0995:chrA01:18722329-18722356-18722565-18722565:+:A3SS	GH_A13G1266:chrA13:74926380-74926398-74927085-74927085:+:A3SS	GH_A02G0470:chrA02:5836455-5836458-5836575-5836575:+:A3SS
GH_A06G0519:chrA06:7776642-7776646-7776741-7776741:+:A3SS	GH_A09G1048:chrA09:62181858-62181858-62182707-62182710:-:A3SS	GH_A05G2858:chrA05:32511130-32511166-32511247-32511247:+:A3SS	GH_A13G1266:chrA13:74926383-74926398-74927085-74927085:+:A3SS	GH_A11G3137:chrA11:112077430-112077430-112077511-112077546:-:A3SS
GH_A07G0034:chrA07:353746-353817-354005-354005:+:A3SS	GH_A12G1851:chrA12:94005802-94005805-94006183-94006183:+:A3SS	GH_A01G2074:chrA01:112307997-112307997-112308074-112308078:-:A3SS	GH_A11G1712:chrA11:21207480-21207502-21207771-21207771:+:A3SS	GH_A12G2656:chrA12:104764055-104764058-104764123-104764123:+:A3SS
GH_A06G0912:chrA06:26214524-26214527-26214875-26214875:+:A3SS	GH_A02G0627:chrA02:8889174-8889174-8889545-8889548:-:A3SS	GH_A05G1803:chrA05:16798582-16798582-16798622-16798623:-:A3SS	GH_A12G0500:chrA12:9865772-9865772-9866308-9866333:-:A3SS	GH_A02G1324:chrA02:74588903-74588926-74589206-74589206:+:A3SS
GH_A02G0058:chrA02:448461-448461-448529-448534:-:A3SS	GH_A10G0795:chrA10:12250837-12250837-12251261-12251276:-:A3SS	GH_A05G0010:chrA05:237365-237365-237736-237902:-:A3SS	GH_A08G2599:chrA08:122726091-122726091-122726146-122727335:-:A3SS	GH_A01G0674:chrA01:8467399-8467572-8467685-8467685:+:A3SS
GH_A02G0058:chrA02:448461-448461-448529-448545:-:A3SS	GH_A11G1566:chrA11:17802079-17802079-17802645-17802648:-:A3SS	GH_A01G2501:chrA01:118051039-118051041-118051085-118051085:+:A3SS	GH_A04G0405:chrA04:8040895-8040925-8040960-8040960:+:A3SS	GH_A08G1438:chrA08:94136177-94136177-94136212-94136221:-:A3SS
GH_A12G2955:chrA12:107373299-107373577-107373611-107373611:+:A3SS	GH_A10G1637:chrA10:86037155-86037155-86037473-86037581:-:A3SS	GH_A13G1413:chrA13:85303848-85303848-85304009-85304012:-:A3SS	GH_A07G0626:chrA07:6981300-6981771-6981798-6981798:+:A3SS	GH_A13G1898:chrA13:101130745-101130750-101130824-101130824:+:A3SS
GH_A12G2739:chrA12:105561785-105561785-105561871-105561904:-:A3SS	GH_A10G1637:chrA10:86040299-86040299-86040428-86040530:-:A3SS	GH_A10G1852:chrA10:97257330-97257330-97257404-97257407:-:A3SS	GH_A01G1102:chrA01:22303636-22303636-22303694-22303705:-:A3SS	GH_A08G0150:chrA08:1201208-1201208-1201325-1201328:-:A3SS
GH_A12G2739:chrA12:105561785-105561785-105561871-105561924:-:A3SS	GH_A03G0533:chrA03:8153180-8153255-8153468-8153468:+:A3SS	GH_A12G2362:chrA12:102018669-102018677-102018794-102018794:+:A3SS	GH_A05G3893:chrA05:102239711-102239711-102239830-102239837:-:A3SS	GH_A09G0810:chrA09:55707749-55707749-55708314-55708323:-:A3SS
GH_A02G0697:chrA02:10424647-10424746-10424916-10424916:+:A3SS	GH_A06G2083:chrA06:123258679-123258918-123259314-123259314:+:A3SS	GH_A01G0370:chrA01:3561521-3561529-3561611-3561611:+:A3SS	GH_A02G1337:chrA02:76916837-76916861-76916936-76916936:+:A3SS	GH_A05G0867:chrA05:7883806-7883807-7883872-7883872:+:A3SS
GH_A02G0697:chrA02:10425731-10425734-10425808-10425808:+:A3SS	GH_A06G2154:chrA06:124463301-124463318-124463387-124463387:+:A3SS	GH_A12G1411:chrA12:84346785-84346790-84346952-84346952:+:A3SS	GH_A02G1337:chrA02:76917159-76917270-76917405-76917405:+:A3SS	GH_A02G1041:chrA02:38723209-38723233-38723622-38723622:+:A3SS
GH_A04G1403:chrA04:84121235-84121247-84121297-84121297:+:A3SS	GH_A12G2108:chrA12:98857374-98857377-98857488-98857488:+:A3SS	GH_A04G1257:chrA04:81179997-81180450-81180580-81180580:+:A3SS	GH_A05G3560:chrA05:84806659-84806675-84806731-84806731:+:A3SS	GH_A02G1041:chrA02:38735141-38735188-38735317-38735317:+:A3SS
GH_A12G1763:chrA12:92692354-92692354-92692422-92692432:-:A3SS	GH_A10G2280:chrA10:109152171-109152171-109152480-109152491:-:A3SS	GH_A04G1257:chrA04:81180651-81180667-81180754-81180754:+:A3SS	GH_A05G3560:chrA05:84806659-84806684-84806731-84806731:+:A3SS	GH_A13G1626:chrA13:94205638-94205638-94205769-94205781:-:A3SS
GH_A03G0324:chrA03:4096499-4096518-4096602-4096602:+:A3SS	GH_A11G3682:chrA11:120782595-120782595-120782681-120782702:-:A3SS	GH_A04G1257:chrA04:81181054-81181058-81181106-81181106:+:A3SS	GH_A05G3560:chrA05:84806675-84806684-84806731-84806731:+:A3SS	GH_A12G0755:chrA12:22938569-22938569-22938770-22938773:-:A3SS
GH_A10G0967:chrA10:18969973-18969976-18970081-18970081:+:A3SS	GH_A09G2134:chrA09:78175430-78175430-78175475-78175548:-:A3SS	GH_A02G0631:chrA02:8930876-8930903-8931003-8931003:+:A3SS	GH_A05G3560:chrA05:84807734-84807738-84808018-84808018:+:A3SS	GH_A12G0755:chrA12:22938851-22938851-22939012-22939021:-:A3SS
GH_A08G0207:chrA08:1815557-1815573-1815998-1815998:+:A3SS	GH_A08G0719:chrA08:10950644-10950647-10950704-10950704:+:A3SS	GH_A13G1596:chrA13:93494967-93494967-93495343-93495352:-:A3SS	GH_A03G1475:chrA03:91099771-91099771-91099840-91099859:-:A3SS	GH_A02G0847:chrA02:16764854-16764868-16764919-16764919:+:A3SS
GH_A05G3936:chrA05:102980649-102980657-102980822-102980822:+:A3SS	GH_A04G1712:chrA04:87238258-87238261-87238420-87238420:+:A3SS	GH_A07G2215:chrA07:90573450-90573456-90573555-90573555:+:A3SS	GH_A03G1295:chrA03:72100591-72100591-72100641-72100764:-:A3SS	GH_A11G1484:chrA11:16573317-16573317-16573340-16573371:-:A3SS
GH_A05G0018:chrA05:309665-309668-309817-309817:+:A3SS	GH_A11G0272:chrA11:2392481-2392487-2392706-2392706:+:A3SS	GH_A05G2826:chrA05:31852571-31852574-31852623-31852623:+:A3SS	GH_A06G2237:chrA06:125170447-125170664-125170727-125170727:+:A3SS	GH_A08G0154:chrA08:1226787-1226795-1226873-1226873:+:A3SS
GH_A11G3736:chrA11:121213375-121213390-121213542-121213542:+:A3SS	GH_A11G0272:chrA11:2392957-2392972-2393067-2393067:+:A3SS	GH_A01G0143:chrA01:1158739-1158739-1159289-1159292:-:A3SS	GH_A04G0429:chrA04:9000227-9000227-9000325-9000326:-:A3SS	GH_A08G1795:chrA08:110055626-110055642-110055839-110055839:+:A3SS
GH_A05G1652:chrA05:15560592-15560665-15560844-15560844:+:A3SS	GH_A07G1375:chrA07:25256349-25256349-25256506-25256510:-:A3SS	GH_A03G1486:chrA03:91813930-91813930-91814042-91814151:-:A3SS	GH_A06G1718:chrA06:115398277-115398286-115398400-115398400:+:A3SS	GH_A08G1795:chrA08:110057827-110057845-110057943-110057943:+:A3SS
GH_A12G0405:chrA12:7168738-7168800-7168857-7168857:+:A3SS	GH_A02G0925:chrA02:24310324-24310336-24310468-24310468:+:A3SS	GH_A12G0647:chrA12:14566275-14566315-14566669-14566669:+:A3SS	GH_A08G1520:chrA08:101141235-101141235-101141438-101141441:-:A3SS	GH_A08G2672:chrA08:123490667-123490667-123490999-123491010:-:A3SS
GH_A12G0405:chrA12:7169008-7169028-7169114-7169114:+:A3SS	GH_A02G0925:chrA02:24310324-24310436-24310468-24310468:+:A3SS	GH_A12G0137:chrA12:1911301-1911301-1911688-1911691:-:A3SS	GH_A05G0886:chrA05:8074357-8074357-8076498-8076503:-:A3SS	GH_A07G0970:chrA07:14175597-14175597-14176875-14176912:-:A3SS
GH_A12G0405:chrA12:7170772-7170782-7170885-7170885:+:A3SS	GH_A02G0925:chrA02:24315234-24315237-24316213-24316213:+:A3SS	GH_A07G1555:chrA07:32161463-32161463-32161756-32161880:-:A3SS	GH_A09G0175:chrA09:3963772-3963772-3963907-3963909:-:A3SS	GH_A01G0795:chrA01:11895304-11895304-11895401-11895404:-:A3SS
GH_A12G0405:chrA12:7171501-7171517-7171932-7171932:+:A3SS	GH_A05G3243:chrA05:51828673-51828673-51828811-51828820:-:A3SS	GH_A10G0369:chrA10:3076849-3076904-3077371-3077371:+:A3SS	GH_A05G0511:chrA05:4743166-4743166-4743257-4743524:-:A3SS	GH_A01G0795:chrA01:11897172-11897172-11897391-11897406:-:A3SS
GH_A11G1428:chrA11:15531789-15531799-15531888-15531888:+:A3SS	GH_A02G0321:chrA02:3436353-3436358-3436534-3436534:+:A3SS	GH_A05G3474:chrA05:80850382-80850382-80850429-80850452:-:A3SS	GH_A05G0511:chrA05:4746319-4746319-4746457-4746460:-:A3SS	GH_A10G1952:chrA10:100975119-100975119-100976316-100976356:-:A3SS
GH_A11G1428:chrA11:15535473-15535489-15535587-15535587:+:A3SS	GH_A05G1592:chrA05:14872191-14872191-14872305-14872309:-:A3SS	GH_A13G0626:chrA13:12880895-12880900-12881980-12881980:+:A3SS	GH_A11G0985:chrA11:8918246-8918246-8918416-8919110:-:A3SS	GH_A04G0860:chrA04:62209857-62209857-62210000-62210003:-:A3SS
GH_A02G1588:chrA02:99884503-99884522-99884905-99884905:+:A3SS	GH_A02G0450:chrA02:5234516-5234516-5234589-5234594:-:A3SS	GH_A12G2946:chrA12:107304095-107304098-107304337-107304337:+:A3SS	GH_A06G0986:chrA06:31092180-31092180-31092264-31092280:-:A3SS	GH_A10G0924:chrA10:17324880-17324880-17325060-17325063:-:A3SS
GH_A07G1718:chrA07:44084565-44084566-44084716-44084716:+:A3SS	GH_A02G0450:chrA02:5234669-5234669-5235266-5235271:-:A3SS	GH_A02G1488:chrA02:92117746-92117746-92117816-92118267:-:A3SS	GH_A05G2668:chrA05:28616549-28616552-28616710-28616710:+:A3SS	GH_A01G0107:chrA01:827505-827505-827578-827597:-:A3SS
GH_A01G2301:chrA01:116230356-116230356-116230462-116230479:-:A3SS	GH_A09G2391:chrA09:80565652-80565660-80565829-80565829:+:A3SS	GH_A05G1455:chrA05:13324887-13324898-13325141-13325141:+:A3SS	GH_A12G2916:chrA12:107056571-107056571-107056757-107056761:-:A3SS	GH_A12G2966:chrA12:107436866-107436880-107436965-107436965:+:A3SS
GH_A04G0169:chrA04:2474585-2474585-2474657-2474661:-:A3SS	GH_A12G0431:chrA12:7847912-7847912-7848298-7848322:-:A3SS	GH_A03G1145:chrA03:58052664-58052664-58052704-58052729:-:A3SS	GH_A12G1739:chrA12:92146166-92146166-92146262-92146270:-:A3SS	GH_A01G0065:chrA01:482749-482749-483167-483249:-:A3SS
GH_A01G2263:chrA01:115793500-115793515-115793648-115793648:+:A3SS	GH_A02G0234:chrA02:2406105-2406105-2406269-2406278:-:A3SS	GH_A06G0599:chrA06:10056213-10056216-10056270-10056270:+:A3SS	GH_A05G2777:chrA05:30793077-30793077-30793212-30793224:-:A3SS	GH_A01G0065:chrA01:482749-482749-483167-483290:-:A3SS
GH_A02G1520:chrA02:96956764-96956767-96957237-96957237:+:A3SS	GH_A13G0868:chrA13:29663506-29663506-29663752-29663761:-:A3SS	GH_A06G0599:chrA06:10061710-10061735-10061792-10061792:+:A3SS	GH_A06G1354:chrA06:78094330-78094330-78094481-78094496:-:A3SS	GH_A01G0065:chrA01:482749-482749-483167-483574:-:A3SS
GH_A06G1558:chrA06:105301978-105302086-105302188-105302188:+:A3SS	GH_A08G1797:chrA08:110156029-110156029-110156311-110156314:-:A3SS	GH_A08G1696:chrA08:106351782-106351814-106351913-106351913:+:A3SS	GH_A07G1753:chrA07:48202606-48202609-48202664-48202664:+:A3SS	GH_A01G0065:chrA01:482749-482749-483249-483290:-:A3SS
GH_A06G1558:chrA06:105302039-105302086-105302188-105302188:+:A3SS	GH_A04G1118:chrA04:76832244-76832244-76832298-76832361:-:A3SS	GH_A05G0569:chrA05:5229566-5229571-5230747-5230747:+:A3SS	GH_A05G3165:chrA05:44574334-44574337-44574450-44574450:+:A3SS	GH_A08G1909:chrA08:112306398-112306497-112306569-112306569:+:A3SS
GH_A11G0780:chrA11:6945857-6945962-6946071-6946071:+:A3SS	GH_A09G1918:chrA09:76251497-76251497-76251550-76251613:-:A3SS	GH_A12G2635:chrA12:104630344-104630344-104630497-104631772:-:A3SS	GH_A05G0467:chrA05:4340486-4340486-4340682-4340695:-:A3SS	GH_A03G1977:chrA03:107204732-107204910-107205433-107205433:+:A3SS
GH_A11G0780:chrA11:6945857-6945965-6946071-6946071:+:A3SS	GH_A09G1918:chrA09:76251497-76251497-76251550-76251658:-:A3SS	GH_A07G0426:chrA07:4433329-4433334-4433422-4433422:+:A3SS	GH_A01G1987:chrA01:110088982-110088987-110089084-110089084:+:A3SS	GH_A11G1892:chrA11:24940329-24940333-24940910-24940910:+:A3SS
GH_A11G0780:chrA11:6945857-6945982-6946071-6946071:+:A3SS	GH_A09G1918:chrA09:76251497-76251497-76251550-76251734:-:A3SS	GH_A05G3748:chrA05:98596376-98596379-98597788-98597788:+:A3SS	GH_A01G1364:chrA01:49399970-49399970-49400166-49400182:-:A3SS	GH_A11G0664:chrA11:5965528-5965528-5965679-5965728:-:A3SS
GH_A11G0780:chrA11:6945962-6945965-6946071-6946071:+:A3SS	GH_A04G0165:chrA04:2421520-2421529-2421657-2421657:+:A3SS	GH_A12G0811:chrA12:31002975-31002978-31003132-31003132:+:A3SS	GH_A11G0690:chrA11:6138670-6138670-6138796-6138838:-:A3SS	GH_A11G0664:chrA11:5965528-5965528-5965679-5965743:-:A3SS
GH_A11G0780:chrA11:6945962-6945982-6946071-6946071:+:A3SS	GH_A04G0165:chrA04:2421952-2422004-2422105-2422105:+:A3SS	GH_A05G3294:chrA05:64198105-64198105-64198194-64198195:-:A3SS	GH_A11G0690:chrA11:6139678-6139678-6139770-6140022:-:A3SS	GH_A11G0664:chrA11:5965528-5965528-5965728-5965743:-:A3SS
GH_A11G0780:chrA11:6945965-6945982-6946071-6946071:+:A3SS	GH_A09G2482:chrA09:81387293-81387328-81387452-81387452:+:A3SS	GH_A12G1901:chrA12:95171936-95171936-95172025-95172033:-:A3SS	GH_A11G1274:chrA11:13064439-13064439-13064522-13064526:-:A3SS	GH_A05G0022:chrA05:333024-333819-334193-334193:+:A3SS
GH_A06G1269:chrA06:69228961-69228961-69229055-69229071:-:A3SS	GH_A09G0659:chrA09:45015154-45015154-45015372-45015399:-:A3SS	GH_A03G0141:chrA03:1702219-1702219-1702333-1702369:-:A3SS	GH_A11G1204:chrA11:12040664-12040664-12040822-12040832:-:A3SS	GH_A05G0022:chrA05:333024-333839-334193-334193:+:A3SS
GH_A05G0585:chrA05:5376947-5377009-5377080-5377080:+:A3SS	GH_A05G0659:chrA05:5929703-5929703-5929781-5929787:-:A3SS	GH_A03G0141:chrA03:1706746-1706746-1707106-1707109:-:A3SS	GH_A08G1812:chrA08:110403942-110404037-110404213-110404213:+:A3SS	GH_A05G0022:chrA05:333803-333819-334193-334193:+:A3SS
GH_A11G0059:chrA11:545681-545698-547248-547248:+:A3SS	GH_A13G2488:chrA13:109179395-109179427-109179465-109179465:+:A3SS	GH_A11G1020:chrA11:9321040-9321040-9321396-9321469:-:A3SS	GH_A11G2482:chrA11:85358447-85358447-85359025-85359040:-:A3SS	GH_A05G0022:chrA05:333803-333839-334193-334193:+:A3SS
GH_A03G1659:chrA03:99936128-99936128-99936434-99936462:-:A3SS	GH_A06G1635:chrA06:110044835-110044835-110045988-110046012:-:A3SS	GH_A11G1020:chrA11:9326720-9326720-9327180-9327228:-:A3SS	GH_A03G0639:chrA03:11212016-11212016-11212070-11212089:-:A3SS	GH_A05G0022:chrA05:333809-333839-334193-334193:+:A3SS
GH_A03G1659:chrA03:99936128-99936128-99936434-99936466:-:A3SS	GH_A09G2699:chrA09:83083252-83083252-83083452-83083457:-:A3SS	GH_A11G3169:chrA11:112593823-112593823-112594238-112594255:-:A3SS	GH_A11G1851:chrA11:23955147-23955188-23955231-23955231:+:A3SS	GH_A05G0022:chrA05:333819-333839-334193-334193:+:A3SS
GH_A03G1659:chrA03:99936128-99936128-99936462-99936466:-:A3SS	GH_A02G1022:chrA02:35593099-35593099-35593138-35593147:-:A3SS	GH_A11G1489:chrA11:16631162-16631165-16631296-16631296:+:A3SS	GH_A11G1851:chrA11:23955150-23955188-23955231-23955231:+:A3SS	GH_A06G0309:chrA06:3520204-3520204-3520507-3520510:-:A3SS
GH_A07G1697:chrA07:43445666-43445674-43446312-43446312:+:A3SS	GH_A05G4051:chrA05:105863655-105863655-105863781-105863801:-:A3SS	GH_A11G1489:chrA11:16632784-16632794-16632871-16632871:+:A3SS	GH_A07G0656:chrA07:7345562-7345562-7345715-7345720:-:A3SS	GH_A04G1289:chrA04:82094311-82094314-82094418-82094418:+:A3SS
GH_A10G0078:chrA10:639590-639590-639662-639665:-:A3SS	GH_A01G1995:chrA01:110271813-110271813-110272098-110272132:-:A3SS	GH_A11G3476:chrA11:118014048-118014048-118014171-118014185:-:A3SS	GH_A11G0418:chrA11:3687046-3687049-3687458-3687458:+:A3SS	GH_A03G0606:chrA03:9718758-9718773-9718865-9718865:+:A3SS
GH_A05G2133:chrA05:20444659-20444668-20444715-20444715:+:A3SS	GH_A07G0186:chrA07:1879378-1879399-1879498-1879498:+:A3SS	GH_A02G2048:chrA02:108092375-108092382-108092437-108092437:+:A3SS	GH_A12G2683:chrA12:104986239-104986239-104986299-104986302:-:A3SS	GH_A08G1314:chrA08:86643112-86643114-86643161-86643161:+:A3SS
GH_A11G1603:chrA11:18778038-18778038-18778139-18778180:-:A3SS	GH_A11G1939:chrA11:26314547-26314557-26314954-26314954:+:A3SS	GH_A03G0022:chrA03:140297-140300-140375-140375:+:A3SS	GH_A08G2343:chrA08:120126720-120126821-120127222-120127222:+:A3SS	GH_A06G1274:chrA06:70001890-70001893-70001962-70001962:+:A3SS
GH_A05G2443:chrA05:24742917-24742917-24742989-24742992:-:A3SS	GH_A03G0597:chrA03:9423139-9423139-9423183-9423194:-:A3SS	GH_A03G2340:chrA03:110915465-110915470-110915722-110915722:+:A3SS	GH_A08G2343:chrA08:120127338-120127620-120127882-120127882:+:A3SS	GH_A02G1167:chrA02:47797970-47797970-47798405-47798438:-:A3SS
GH_A13G1306:chrA13:77286831-77286831-77286865-77287426:-:A3SS	GH_A07G0792:chrA07:9900325-9900334-9900594-9900594:+:A3SS	GH_A13G0164:chrA13:1810201-1810203-1810247-1810247:+:A3SS	GH_A11G0619:chrA11:5508298-5508302-5508351-5508351:+:A3SS	GH_A07G1061:chrA07:15861267-15861271-15862137-15862137:+:A3SS
GH_A10G0886:chrA10:16336000-16336000-16336036-16336099:-:A3SS	GH_A10G1951:chrA10:100975078-100975115-100976803-100976803:+:A3SS	GH_A07G0861:chrA07:11191856-11191856-11192002-11192009:-:A3SS	GH_A02G0275:chrA02:3005820-3005823-3006491-3006491:+:A3SS	GH_A07G1061:chrA07:15861267-15861280-15862137-15862137:+:A3SS
GH_A10G0886:chrA10:16345251-16345251-16345317-16345944:-:A3SS	GH_A12G0723:chrA12:20398658-20398658-20398989-20398993:-:A3SS	GH_A13G2305:chrA13:106995322-106995353-106995431-106995431:+:A3SS	GH_A08G2504:chrA08:121943654-121943743-121943818-121943818:+:A3SS	GH_A07G1061:chrA07:15861271-15861280-15862137-15862137:+:A3SS
GH_A11G0439:chrA11:3823214-3823214-3823256-3823299:-:A3SS	GH_A01G1070:chrA01:20723868-20723878-20723951-20723951:+:A3SS	GH_A13G2305:chrA13:106997011-106997017-106997170-106997170:+:A3SS	GH_A08G2504:chrA08:121945739-121945853-121946400-121946400:+:A3SS	GH_A13G2584:chrA13:109909062-109909084-109909902-109909902:+:A3SS
GH_A11G0439:chrA11:3823376-3823376-3823470-3823482:-:A3SS	GH_A13G2146:chrA13:105340773-105340917-105341347-105341347:+:A3SS	GH_A13G2218:chrA13:106002622-106002622-106002679-106002706:-:A3SS	GH_A01G2314:chrA01:116407849-116407855-116408386-116408386:+:A3SS	GH_A13G2584:chrA13:109909062-109909107-109909902-109909902:+:A3SS
GH_A03G1018:chrA03:38417108-38417108-38417265-38417298:-:A3SS	GH_A10G1869:chrA10:98539815-98539821-98539933-98539933:+:A3SS	GH_A06G1774:chrA06:117001506-117001506-117001690-117001718:-:A3SS	GH_A11G3328:chrA11:115513964-115513964-115514371-115514386:-:A3SS	GH_A13G2584:chrA13:109909084-109909107-109909902-109909902:+:A3SS
GH_A05G2200:chrA05:21259394-21259416-21259508-21259508:+:A3SS	GH_A08G2429:chrA08:120962045-120962054-120962203-120962203:+:A3SS	GH_A07G1404:chrA07:25971809-25971809-25971869-25972042:-:A3SS	GH_A11G0712:chrA11:6314096-6314096-6314233-6314236:-:A3SS	GH_A05G3910:chrA05:102431075-102431075-102431231-102431234:-:A3SS
GH_A05G3747:chrA05:98581561-98581561-98581675-98581678:-:A3SS	GH_A11G0703:chrA11:6249078-6249078-6249155-6249158:-:A3SS	GH_A13G2211:chrA13:105949022-105949027-105949343-105949343:+:A3SS	GH_A11G3485:chrA11:118153322-118153325-118153422-118153422:+:A3SS	GH_A07G0525:chrA07:5589693-5589781-5590040-5590040:+:A3SS
GH_A05G3747:chrA05:98581968-98581968-98582019-98582022:-:A3SS	GH_A10G1507:chrA10:77612251-77612267-77612354-77612354:+:A3SS	GH_A13G2211:chrA13:105949570-105949573-105949686-105949686:+:A3SS	GH_A09G0959:chrA09:60418089-60418107-60418267-60418267:+:A3SS	GH_A08G2567:chrA08:122482781-122482781-122482885-122482903:-:A3SS
GH_A05G3747:chrA05:98582741-98582741-98582804-98582811:-:A3SS	GH_A06G1083:chrA06:37251542-37251542-37253706-37253751:-:A3SS	GH_A05G0007:chrA05:202147-202147-202183-202305:-:A3SS	GH_A11G3658:chrA11:120523062-120523163-120523199-120523199:+:A3SS	GH_A08G2567:chrA08:122482781-122482781-122482885-122482993:-:A3SS
GH_A13G1806:chrA13:98588934-98589002-98589107-98589107:+:A3SS	GH_A08G2171:chrA08:117701632-117701635-117701696-117701696:+:A3SS	GH_A07G1709:chrA07:43831806-43831843-43832021-43832021:+:A3SS	GH_A07G1883:chrA07:65780134-65780138-65780221-65780221:+:A3SS	GH_A12G1138:chrA12:77762256-77762273-77762413-77762413:+:A3SS
GH_A11G0438:chrA11:3820347-3820347-3820721-3820776:-:A3SS	GH_A05G3745:chrA05:98570917-98570979-98571088-98571088:+:A3SS	GH_A10G2026:chrA10:103298481-103299042-103299707-103299707:+:A3SS	GH_A04G0616:chrA04:20559710-20559710-20559830-20559840:-:A3SS	GH_A04G0915:chrA04:65957466-65957678-65957744-65957744:+:A3SS
GH_A01G1946:chrA01:109166157-109166178-109166532-109166532:+:A3SS	GH_A05G3745:chrA05:98570976-98570979-98571088-98571088:+:A3SS	GH_A11G0325:chrA11:2835642-2835642-2835787-2835797:-:A3SS	GH_A04G0616:chrA04:20561162-20561162-20561325-20561335:-:A3SS	GH_A10G1905:chrA10:99889447-99889450-99889591-99889591:+:A3SS
GH_A01G1946:chrA01:109168316-109168321-109168499-109168499:+:A3SS	GH_A01G1719:chrA01:99689112-99689112-99689309-99689786:-:A3SS	GH_A13G2482:chrA13:109151340-109151350-109151454-109151454:+:A3SS	GH_A09G0925:chrA09:59879244-59879298-59879364-59879364:+:A3SS	GH_A05G1847:chrA05:17334416-17334495-17334552-17334552:+:A3SS
GH_A10G0304:chrA10:2513265-2513265-2513430-2513433:-:A3SS	GH_A13G2551:chrA13:109657148-109657157-109657309-109657309:+:A3SS	GH_A03G2150:chrA03:109532278-109532292-109532707-109532707:+:A3SS	GH_A07G1084:chrA07:16528657-16528662-16528900-16528900:+:A3SS	GH_A10G0325:chrA10:2648233-2648233-2648301-2648303:-:A3SS
GH_A10G0304:chrA10:2513862-2513862-2514021-2514033:-:A3SS	GH_A13G2112:chrA13:104938985-104938988-104939085-104939085:+:A3SS	GH_A12G1794:chrA12:93241899-93241899-93242003-93242007:-:A3SS	GH_A02G0770:chrA02:12574733-12574733-12574938-12574950:-:A3SS	GH_A02G0231:chrA02:2386024-2386024-2386099-2386145:-:A3SS
GH_A08G0565:chrA08:6718255-6718262-6718402-6718402:+:A3SS	GH_A10G1191:chrA10:38380385-38380412-38380476-38380476:+:A3SS	GH_A05G2976:chrA05:36511981-36511981-36512049-36512315:-:A3SS	GH_A12G1863:chrA12:94327817-94327817-94328064-94328118:-:A3SS	GH_A09G2056:chrA09:77570333-77570333-77570388-77570944:-:A3SS
GH_A01G1450:chrA01:62788072-62788147-62788477-62788477:+:A3SS	GH_A04G1356:chrA04:83256303-83256318-83256447-83256447:+:A3SS	GH_A05G2976:chrA05:36514121-36514121-36514187-36514190:-:A3SS	GH_A12G1863:chrA12:94327817-94327817-94328064-94328386:-:A3SS	GH_A09G2056:chrA09:77570333-77570333-77570388-77571256:-:A3SS
GH_A01G1450:chrA01:62789164-62789184-62789247-62789247:+:A3SS	GH_A07G1875:chrA07:65649947-65649947-65650050-65650055:-:A3SS	GH_A05G2976:chrA05:36514373-36514373-36514551-36514557:-:A3SS	GH_A12G1863:chrA12:94327817-94327817-94328064-94328390:-:A3SS	GH_A09G2056:chrA09:77570333-77570333-77570388-77571759:-:A3SS
GH_A11G1262:chrA11:12876569-12876574-12877002-12877002:+:A3SS	GH_A03G0074:chrA03:733267-733267-733581-733783:-:A3SS	GH_A05G2976:chrA05:36514373-36514373-36514551-36514563:-:A3SS	GH_A12G2765:chrA12:105750606-105750606-105751402-105751427:-:A3SS	GH_A02G0276:chrA02:3008595-3008595-3008677-3009444:-:A3SS
GH_A11G1262:chrA11:12877608-12877664-12878059-12878059:+:A3SS	GH_A11G1113:chrA11:10783599-10784024-10784072-10784072:+:A3SS	GH_A10G2660:chrA10:114813596-114813596-114813760-114813814:-:A3SS	GH_A08G2632:chrA08:123081687-123081696-123082188-123082188:+:A3SS	GH_A10G1769:chrA10:92722158-92722175-92722503-92722503:+:A3SS
GH_A04G1094:chrA04:76134529-76134529-76134622-76134627:-:A3SS	GH_A02G1981:chrA02:107698514-107698637-107698734-107698734:+:A3SS	GH_A05G0224:chrA05:2084535-2084535-2084607-2084695:-:A3SS	GH_A10G0114:chrA10:906329-906329-906381-906396:-:A3SS	GH_A11G2130:chrA11:45934092-45934104-45934205-45934205:+:A3SS
GH_A02G1873:chrA02:106674968-106674968-106675068-106675070:-:A3SS	GH_A02G1981:chrA02:107698634-107698637-107698734-107698734:+:A3SS	GH_A12G1130:chrA12:77560777-77560777-77560866-77560886:-:A3SS	GH_A08G0084:chrA08:634619-634619-634871-634874:-:A3SS	GH_A10G2209:chrA10:107615026-107615026-107615051-107615054:-:A3SS
GH_A02G1873:chrA02:106676162-106676162-106676285-106676309:-:A3SS	GH_A03G0136:chrA03:1632744-1632747-1632786-1632786:+:A3SS	GH_A12G1622:chrA12:88811107-88811107-88811238-88811248:-:A3SS	GH_A09G2508:chrA09:81592165-81592171-81592520-81592520:+:A3SS	GH_A06G1243:chrA06:66082632-66082637-66082693-66082693:+:A3SS
GH_A03G0988:chrA03:34988653-34988653-34988760-34988766:-:A3SS	GH_A07G0135:chrA07:1402795-1402799-1402890-1402890:+:A3SS	GH_A05G0246:chrA05:2328906-2328917-2329018-2329018:+:A3SS	GH_A06G1158:chrA06:50771086-50771252-50771354-50771354:+:A3SS	GH_A05G1065:chrA05:9473593-9473593-9473704-9473713:-:A3SS
GH_A05G2875:chrA05:33663957-33663971-33664262-33664262:+:A3SS	GH_A09G2516:chrA09:81646241-81646246-81647504-81647504:+:A3SS	GH_A05G0246:chrA05:2330342-2330371-2330436-2330436:+:A3SS	GH_A10G2199:chrA10:107425897-107425897-107426063-107426066:-:A3SS	GH_A01G1197:chrA01:27365255-27365255-27365584-27365615:-:A3SS
GH_A05G0509:chrA05:4725005-4725170-4725285-4725285:+:A3SS	GH_A12G2428:chrA12:102737398-102737398-102737527-102737533:-:A3SS	GH_A11G0184:chrA11:1614376-1614395-1615366-1615366:+:A3SS	GH_A07G1981:chrA07:80067937-80067937-80068063-80068069:-:A3SS	GH_A01G1197:chrA01:27365255-27365255-27365584-27365775:-:A3SS
GH_A05G0509:chrA05:4725005-4726228-4726293-4726293:+:A3SS	GH_A04G0649:chrA04:28428259-28428259-28428988-28429032:-:A3SS	GH_A09G0657:chrA09:44998796-44998803-44999060-44999060:+:A3SS	GH_A13G0093:chrA13:937021-937027-937220-937220:+:A3SS	GH_A05G4257:chrA05:109420139-109420139-109420298-109420304:-:A3SS
GH_A05G0509:chrA05:4726737-4726744-4726862-4726862:+:A3SS	GH_A04G0649:chrA04:28428259-28428259-28429032-28429041:-:A3SS	GH_A09G0657:chrA09:44999132-44999162-44999366-44999366:+:A3SS	GH_A05G0635:chrA05:5729178-5729191-5729438-5729438:+:A3SS	GH_A03G1175:chrA03:63645013-63645052-63645093-63645093:+:A3SS
GH_A05G0264:chrA05:2552230-2552230-2552302-2552336:-:A3SS	GH_A10G1120:chrA10:26035273-26035304-26035376-26035376:+:A3SS	GH_A02G0649:chrA02:9198286-9198286-9198354-9198359:-:A3SS	GH_A05G0635:chrA05:5730706-5730714-5730872-5730872:+:A3SS	GH_A12G2214:chrA12:100473062-100473077-100473176-100473176:+:A3SS
GH_A07G0987:chrA07:14310053-14310053-14310157-14310287:-:A3SS	GH_A10G1120:chrA10:26035276-26035304-26035376-26035376:+:A3SS	GH_A08G1340:chrA08:88897085-88897085-88897271-88897277:-:A3SS	GH_A05G0635:chrA05:5731100-5731119-5731204-5731204:+:A3SS	GH_A12G2214:chrA12:100473072-100473077-100473176-100473176:+:A3SS
GH_A02G0241:chrA02:2477924-2478066-2478152-2478152:+:A3SS	GH_A10G1071:chrA10:22653551-22653551-22653773-22653779:-:A3SS	GH_A08G1340:chrA08:88899479-88899479-88899710-88899716:-:A3SS	GH_A05G0635:chrA05:5733240-5733310-5733501-5733501:+:A3SS	GH_A04G0701:chrA04:37412601-37412601-37412735-37412911:-:A3SS
GH_A13G0624:chrA13:12861160-12861175-12861348-12861348:+:A3SS	GH_A03G1278:chrA03:70989612-70989612-70989833-70989836:-:A3SS	GH_A13G1808:chrA13:98644584-98644584-98645025-98645126:-:A3SS	GH_A01G2512:chrA01:118162236-118162239-118162962-118162962:+:A3SS	GH_A04G0701:chrA04:37412211-37412211-37413406-37413438:-:A3SS
GH_A09G2610:chrA09:82392413-82392433-82392563-82392563:+:A3SS	GH_A03G1278:chrA03:70989612-70989612-70989833-70989889:-:A3SS	GH_A13G0044:chrA13:440217-440217-440294-440348:-:A3SS	GH_A02G0613:chrA02:8485401-8485401-8485432-8485449:-:A3SS	GH_A07G1720:chrA07:44095317-44095384-44095500-44095500:+:A3SS
GH_A09G2610:chrA09:82392640-82392658-82392718-82392718:+:A3SS	GH_A03G1278:chrA03:70989612-70989612-70989836-70989889:-:A3SS	GH_A13G0044:chrA13:440217-440217-440294-440355:-:A3SS	GH_A11G1176:chrA11:11702655-11702789-11703343-11703343:+:A3SS	GH_A11G2971:chrA11:109596002-109596007-109596094-109596094:+:A3SS
GH_A03G1862:chrA03:105437001-105437001-105437409-105437419:-:A3SS	GH_A08G1748:chrA08:108682837-108682879-108683107-108683107:+:A3SS	GH_A11G0019:chrA11:202065-202120-202240-202240:+:A3SS	GH_A03G2413:chrA03:111340539-111340539-111340616-111340632:-:A3SS	GH_A09G1551:chrA09:71965746-71965746-71965806-71965811:-:A3SS
GH_A03G1862:chrA03:105438643-105438643-105438710-105438714:-:A3SS	GH_A01G0697:chrA01:9494530-9494530-9495121-9495126:-:A3SS	GH_A05G1877:chrA05:17742929-17742929-17743004-17743007:-:A3SS	GH_A04G1337:chrA04:83001912-83001912-83002246-83002256:-:A3SS	GH_A07G1798:chrA07:50815290-50815334-50815365-50815365:+:A3SS
GH_A02G0102:chrA02:886793-887144-887206-887206:+:A3SS	GH_A13G0687:chrA13:14407059-14407085-14407197-14407197:+:A3SS	GH_A13G0261:chrA13:2922961-2922963-2923009-2923009:+:A3SS	GH_A10G0695:chrA10:10039822-10039822-10042428-10042434:-:A3SS	GH_A07G1798:chrA07:50815350-50815457-50815602-50815602:+:A3SS
GH_A11G2029:chrA11:31180563-31180563-31180929-31181061:-:A3SS	GH_A13G1025:chrA13:46574937-46574946-46576556-46576556:+:A3SS	GH_A13G0261:chrA13:2923646-2923655-2923719-2923719:+:A3SS	GH_A03G0599:chrA03:9447032-9447032-9447257-9447290:-:A3SS	GH_A07G1798:chrA07:50816470-50816527-50816606-50816606:+:A3SS
GH_A01G1961:chrA01:109493757-109493757-109493829-109493833:-:A3SS	GH_A07G0870:chrA07:11405823-11405823-11405913-11405916:-:A3SS	GH_A09G0951:chrA09:60303462-60303622-60303741-60303741:+:A3SS	GH_A10G2237:chrA10:108140566-108140566-108140717-108140722:-:A3SS	GH_A01G0659:chrA01:8179651-8179661-8179765-8179765:+:A3SS
GH_A11G2946:chrA11:109209409-109209409-109209453-109209472:-:A3SS	GH_A05G3967:chrA05:104036183-104036183-104036349-104036352:-:A3SS	GH_A11G0200:chrA11:1743689-1743739-1743867-1743867:+:A3SS	GH_A08G2348:chrA08:120149503-120149503-120149662-120149695:-:A3SS	GH_A03G2025:chrA03:108059365-108059365-108059518-108059520:-:A3SS
GH_A11G2946:chrA11:109209555-109209555-109209689-109209694:-:A3SS	GH_A08G2195:chrA08:117990636-117990641-117992431-117992431:+:A3SS	GH_A07G0196:chrA07:1975675-1975817-1975893-1975893:+:A3SS	GH_A08G2348:chrA08:120149503-120149503-120149662-120149707:-:A3SS	GH_A12G1265:chrA12:80964019-80964022-80964213-80964213:+:A3SS
GH_A09G1746:chrA09:74356177-74356192-74356252-74356252:+:A3SS	GH_A09G0332:chrA09:9074427-9074427-9075227-9075285:-:A3SS	GH_A07G0196:chrA07:1976988-1977062-1977107-1977107:+:A3SS	GH_A08G2348:chrA08:120149503-120149503-120149695-120149707:-:A3SS	GH_A10G0704:chrA10:10290458-10290464-10291742-10291742:+:A3SS
GH_A09G1746:chrA09:74356180-74356192-74356252-74356252:+:A3SS	GH_A03G2066:chrA03:108542850-108542850-108543085-108543103:-:A3SS	GH_A07G1914:chrA07:72904912-72904912-72904973-72904975:-:A3SS	GH_A10G1590:chrA10:81715198-81715198-81715320-81715327:-:A3SS	GH_A09G1048:chrA09:62181858-62181858-62182707-62182710:-:A3SS
GH_A02G0086:chrA02:701043-701146-701201-701201:+:A3SS	GH_A05G0727:chrA05:6547346-6547365-6547505-6547505:+:A3SS	GH_A02G1177:chrA02:48765619-48765627-48765830-48765830:+:A3SS	GH_A03G1085:chrA03:48947852-48947855-48947924-48947924:+:A3SS	GH_A05G2345:chrA05:23105201-23105201-23105239-23105441:-:A3SS
GH_A02G0086:chrA02:701046-701146-701201-701201:+:A3SS	GH_A11G3305:chrA11:115116533-115116533-115117144-115117149:-:A3SS	GH_A09G1354:chrA09:68641293-68641321-68641608-68641608:+:A3SS	GH_A03G1085:chrA03:48949916-48949919-48950069-48950069:+:A3SS	GH_A12G1851:chrA12:94005802-94005805-94006183-94006183:+:A3SS
GH_A12G0865:chrA12:37342823-37342826-37342974-37342974:+:A3SS	GH_A08G0641:chrA08:8333139-8333157-8333205-8333205:+:A3SS	GH_A05G1473:chrA05:13513830-13513843-13514008-13514008:+:A3SS	GH_A03G1060:chrA03:45364179-45364179-45364514-45364519:-:A3SS	GH_A10G0795:chrA10:12250837-12250837-12251261-12251276:-:A3SS
GH_A12G0865:chrA12:37342823-37342906-37342974-37342974:+:A3SS	GH_A12G1760:chrA12:92668074-92668074-92668554-92668572:-:A3SS	GH_A11G3453:chrA11:117750388-117750405-117750462-117750462:+:A3SS	GH_A08G1704:chrA08:106538566-106538681-106538804-106538804:+:A3SS	GH_A10G1637:chrA10:86037155-86037155-86037473-86037581:-:A3SS
GH_A12G0865:chrA12:37342826-37342906-37342974-37342974:+:A3SS	GH_A09G1258:chrA09:67043527-67043532-67043659-67043659:+:A3SS	GH_A11G2892:chrA11:108133975-108133978-108134686-108134686:+:A3SS	GH_A08G1704:chrA08:106539996-106540001-106540104-106540104:+:A3SS	GH_A10G1637:chrA10:86040299-86040299-86040428-86040530:-:A3SS
GH_A12G0865:chrA12:37342826-37343229-37343379-37343379:+:A3SS	GH_A09G2346:chrA09:80244932-80244939-80245036-80245036:+:A3SS	GH_A13G1365:chrA13:80844395-80844395-80844449-80844455:-:A3SS	GH_A08G0523:chrA08:6060550-6060550-6060608-6060680:-:A3SS	GH_A10G1887:chrA10:99388467-99388484-99388855-99388855:+:A3SS
GH_A12G0865:chrA12:37342832-37342906-37342974-37342974:+:A3SS	GH_A04G0615:chrA04:20396647-20396647-20396778-20396786:-:A3SS	GH_A07G0737:chrA07:8687605-8687605-8687798-8687836:-:A3SS	GH_A10G1845:chrA10:97050743-97050784-97050866-97050866:+:A3SS	GH_A03G0533:chrA03:8153180-8153255-8153468-8153468:+:A3SS
GH_A05G4253:chrA05:109362300-109362300-109362551-109362554:-:A3SS	GH_A01G2349:chrA01:116702363-116702363-116702485-116702497:-:A3SS	GH_A07G0737:chrA07:8688618-8688618-8688647-8688686:-:A3SS	GH_A08G2868:chrA08:124940954-124940957-124941107-124941107:+:A3SS	GH_A06G2083:chrA06:123258679-123258918-123259314-123259314:+:A3SS
GH_A05G4253:chrA05:109362640-109362640-109362867-109363292:-:A3SS	GH_A01G2349:chrA01:116703133-116703133-116703214-116703242:-:A3SS	GH_A07G0737:chrA07:8688425-8688425-8688647-8688686:-:A3SS	GH_A10G1700:chrA10:88905779-88905808-88905926-88905926:+:A3SS	GH_A05G3248:chrA05:52385589-52385589-52385918-52385941:-:A3SS
GH_A08G0163:chrA08:1328237-1328239-1328291-1328291:+:A3SS	GH_A01G2349:chrA01:116703133-116703133-116703214-116703252:-:A3SS	GH_A12G1671:chrA12:90050210-90051278-90051410-90051410:+:A3SS	GH_A05G0104:chrA05:1149197-1149197-1149358-1149361:-:A3SS	GH_A03G1115:chrA03:52749273-52749319-52749347-52749347:+:A3SS
GH_A03G0319:chrA03:3986387-3986387-3987034-3987037:-:A3SS	GH_A01G2349:chrA01:116703931-116703931-116703993-116704004:-:A3SS	GH_A11G0888:chrA11:7888520-7888531-7888589-7888589:+:A3SS	GH_A03G0791:chrA03:16756230-16756230-16756305-16756338:-:A3SS	GH_A10G0744:chrA10:11276896-11276896-11277153-11277158:-:A3SS
GH_A01G0237:chrA01:2096620-2096620-2096947-2096954:-:A3SS	GH_A01G2349:chrA01:116703931-116703931-116704004-116704078:-:A3SS	GH_A12G0123:chrA12:1700108-1700108-1700199-1700436:-:A3SS	GH_A09G2626:chrA09:82550134-82550134-82550244-82550253:-:A3SS	GH_A02G0439:chrA02:5122855-5122892-5123421-5123421:+:A3SS
GH_A10G1373:chrA10:70235600-70235662-70235739-70235739:+:A3SS	GH_A06G0721:chrA06:15755651-15755651-15755750-15755753:-:A3SS	GH_A05G0143:chrA05:1440066-1440066-1440142-1440150:-:A3SS	GH_A11G3558:chrA11:119183142-119183142-119183188-119183205:-:A3SS	GH_A08G0017:chrA08:116908-116912-116980-116980:+:A3SS
GH_A11G0452:chrA11:3904967-3904967-3905125-3905150:-:A3SS	GH_A06G0817:chrA06:18656162-18656162-18656422-18656425:-:A3SS	GH_A13G1053:chrA13:49642388-49642487-49642638-49642638:+:A3SS	GH_A01G0932:chrA01:15944642-15944681-15944723-15944723:+:A3SS	GH_A08G0719:chrA08:10950644-10950647-10950704-10950704:+:A3SS
GH_A01G1101:chrA01:22282655-22282655-22282730-22282733:-:A3SS	GH_A06G0817:chrA06:18657705-18657705-18657989-18658007:-:A3SS	GH_A13G1053:chrA13:49642393-49642487-49642638-49642638:+:A3SS	GH_A06G1125:chrA06:41446253-41446253-41446936-41447218:-:A3SS	GH_A04G1712:chrA04:87238258-87238261-87238420-87238420:+:A3SS
GH_A05G1532:chrA05:14160464-14160464-14160638-14160648:-:A3SS	GH_A13G1058:chrA13:50269171-50269213-50269300-50269300:+:A3SS	GH_A01G1942:chrA01:109172213-109172213-109172391-109172394:-:A3SS	GH_A05G2049:chrA05:19686594-19686594-19686690-19686693:-:A3SS	GH_A11G0272:chrA11:2392481-2392487-2392706-2392706:+:A3SS
GH_A12G2632:chrA12:104579836-104579836-104580780-104580784:-:A3SS	GH_A13G1058:chrA13:50271845-50271882-50272461-50272461:+:A3SS	GH_A12G1081:chrA12:73133172-73133238-73133658-73133658:+:A3SS	GH_A13G0424:chrA13:5215039-5215039-5215286-5215377:-:A3SS	GH_A11G0272:chrA11:2392957-2392972-2393067-2393067:+:A3SS
GH_A12G2632:chrA12:104612223-104612223-104612454-104612457:-:A3SS	GH_A05G2207:chrA05:21356821-21356821-21357421-21357424:-:A3SS	GH_A02G0699:chrA02:10585644-10585644-10585944-10585954:-:A3SS	GH_A13G0424:chrA13:5215039-5215039-5215337-5215377:-:A3SS	GH_A07G1375:chrA07:25256349-25256349-25256506-25256510:-:A3SS
GH_A12G2632:chrA12:104612663-104612663-104612885-104613006:-:A3SS	GH_A09G1657:chrA09:73474206-73474206-73474467-73475004:-:A3SS	GH_A08G0675:chrA08:9170610-9170821-9170907-9170907:+:A3SS	GH_A13G2548:chrA13:109641448-109641448-109641585-109641636:-:A3SS	GH_A02G0925:chrA02:24310324-24310436-24310468-24310468:+:A3SS
GH_A10G0394:chrA10:3350354-3350369-3350494-3350494:+:A3SS	GH_A03G1202:chrA03:66433318-66433323-66433352-66433352:+:A3SS	GH_A08G0675:chrA08:9174909-9174949-9175062-9175062:+:A3SS	GH_A06G1484:chrA06:94431399-94431473-94431821-94431821:+:A3SS	GH_A02G0925:chrA02:24315234-24315237-24316213-24316213:+:A3SS
GH_A11G1832:chrA11:23645734-23645734-23645845-23645850:-:A3SS	GH_A10G1520:chrA10:78773021-78773021-78773183-78773217:-:A3SS	GH_A08G1649:chrA08:105025663-105025663-105025840-105025869:-:A3SS	GH_A05G1515:chrA05:14055246-14055251-14055415-14055415:+:A3SS	GH_A02G0321:chrA02:3436353-3436358-3436534-3436534:+:A3SS
GH_A09G2486:chrA09:81408839-81408876-81408922-81408922:+:A3SS	GH_A10G1520:chrA10:78773776-78773776-78773840-78773844:-:A3SS	GH_A05G1390:chrA05:12767804-12767804-12767975-12767978:-:A3SS	GH_A03G1111:chrA03:51727913-51727916-51727964-51727964:+:A3SS	GH_A02G1436:chrA02:87829052-87829052-87829111-87829127:-:A3SS
GH_A09G2486:chrA09:81408839-81408879-81408922-81408922:+:A3SS	GH_A09G1349:chrA09:68595810-68595810-68596305-68596340:-:A3SS	GH_A06G0766:chrA06:16673927-16673930-16673987-16673987:+:A3SS	GH_A05G0003:chrA05:111973-111976-112039-112039:+:A3SS	GH_A05G1592:chrA05:14872191-14872191-14872305-14872309:-:A3SS
GH_A07G0647:chrA07:7205349-7205363-7205455-7205455:+:A3SS	GH_A12G2223:chrA12:100584069-100584072-100584121-100584121:+:A3SS	GH_A03G2404:chrA03:111297071-111297071-111297684-111297699:-:A3SS	GH_A13G1988:chrA13:103044377-103044388-103044462-103044462:+:A3SS	GH_A02G0450:chrA02:5234669-5234669-5235266-5235271:-:A3SS
GH_A07G1461:chrA07:28028783-28028783-28028869-28028888:-:A3SS	GH_A04G1484:chrA04:85009983-85009984-85010062-85010062:+:A3SS	GH_A08G1051:chrA08:49229238-49229275-49229482-49229482:+:A3SS	GH_A11G0752:chrA11:6699326-6699327-6699425-6699425:+:A3SS	GH_A09G2391:chrA09:80565453-80565454-80565532-80565532:+:A3SS
GH_A05G3181:chrA05:45843277-45843281-45843661-45843661:+:A3SS	GH_A13G0275:chrA13:3099801-3099801-3100402-3100422:-:A3SS	GH_A12G1483:chrA12:85514175-85514178-85514216-85514216:+:A3SS	GH_A11G2500:chrA11:88057603-88057606-88057697-88057697:+:A3SS	GH_A06G1287:chrA06:72149894-72149936-72150958-72150958:+:A3SS
GH_A11G1598:chrA11:18694271-18694309-18694375-18694375:+:A3SS	GH_A13G0263:chrA13:2935989-2935989-2936045-2936051:-:A3SS	GH_A11G0976:chrA11:8847493-8847496-8847705-8847705:+:A3SS	GH_A11G2326:chrA11:62947937-62947937-62948961-62948991:-:A3SS	GH_A06G1287:chrA06:72149897-72149936-72150958-72150958:+:A3SS
GH_A07G0788:chrA07:9693815-9693820-9693938-9693938:+:A3SS	GH_A13G0263:chrA13:2938411-2938411-2938468-2938495:-:A3SS	GH_A05G2362:chrA05:23281923-23281923-23282001-23282002:-:A3SS	GH_A12G1883:chrA12:94883118-94883128-94883307-94883307:+:A3SS	GH_A12G0431:chrA12:7847912-7847912-7848298-7848322:-:A3SS
GH_A07G0515:chrA07:5471842-5471902-5473277-5473277:+:A3SS	GH_A08G2856:chrA08:124840183-124840183-124840531-124840536:-:A3SS	GH_A01G0057:chrA01:425525-425525-425582-425600:-:A3SS	GH_A02G0891:chrA02:19859136-19859210-19859523-19859523:+:A3SS	GH_A02G0234:chrA02:2406105-2406105-2406269-2406278:-:A3SS
GH_A01G2409:chrA01:117219421-117219421-117219469-117219493:-:A3SS	GH_A10G0621:chrA10:7023349-7023374-7023434-7023434:+:A3SS	GH_A01G0057:chrA01:425525-425525-425582-425601:-:A3SS	GH_A10G1337:chrA10:66293728-66293728-66293916-66294599:-:A3SS	GH_A13G0868:chrA13:29663506-29663506-29663752-29663761:-:A3SS
GH_A01G2409:chrA01:117221336-117221336-117221651-117221658:-:A3SS	GH_A01G2371:chrA01:116872477-116872477-116872531-116872534:-:A3SS	GH_A01G0584:chrA01:7152087-7152087-7152217-7152220:-:A3SS	GH_A13G1814:chrA13:98706762-98707430-98707721-98707721:+:A3SS	GH_A08G1797:chrA08:110156029-110156029-110156311-110156314:-:A3SS
GH_A11G1608:chrA11:18864327-18864327-18865615-18865648:-:A3SS	GH_A01G1098:chrA01:22157709-22157751-22157909-22157909:+:A3SS	GH_A01G0584:chrA01:7153654-7153654-7153901-7153904:-:A3SS	GH_A05G0564:chrA05:5205644-5205644-5205781-5205786:-:A3SS	GH_A08G1167:chrA08:66328754-66328754-66328824-66328825:-:A3SS
GH_A03G2419:chrA03:111380511-111380511-111380648-111380659:-:A3SS	GH_A13G0367:chrA13:4220386-4220386-4220446-4220464:-:A3SS	GH_A05G1093:chrA05:9741998-9742053-9742200-9742200:+:A3SS	GH_A05G0564:chrA05:5205644-5205644-5205781-5205787:-:A3SS	GH_A08G1167:chrA08:66328754-66328754-66328824-66328845:-:A3SS
GH_A05G2379:chrA05:23569466-23569907-23570039-23570039:+:A3SS	GH_A05G2331:chrA05:22997023-22997035-22997412-22997412:+:A3SS	GH_A05G1093:chrA05:9741998-9742056-9742200-9742200:+:A3SS	GH_A06G0096:chrA06:893676-893676-893782-893800:-:A3SS	GH_A04G1118:chrA04:76832244-76832244-76832298-76832361:-:A3SS
GH_A05G2379:chrA05:23569478-23569907-23570039-23570039:+:A3SS	GH_A11G2156:chrA11:49395620-49395620-49395972-49395991:-:A3SS	GH_A05G1093:chrA05:9742053-9742056-9742200-9742200:+:A3SS	GH_A08G2747:chrA08:124076104-124076104-124076221-124076231:-:A3SS	GH_A09G1918:chrA09:76251497-76251497-76251550-76251734:-:A3SS
GH_A05G2379:chrA05:23576078-23576083-23576166-23576166:+:A3SS	GH_A09G1267:chrA09:67146057-67146069-67146495-67146495:+:A3SS	GH_A05G1093:chrA05:9743377-9743928-9744134-9744134:+:A3SS	GH_A08G0550:chrA08:6458016-6458025-6458750-6458750:+:A3SS	GH_A09G1918:chrA09:76251497-76251497-76251550-76251613:-:A3SS
GH_A05G1854:chrA05:17424113-17424113-17424173-17424216:-:A3SS	GH_A09G1267:chrA09:67161483-67161486-67161668-67161668:+:A3SS	GH_A03G0365:chrA03:4722318-4722318-4722405-4722414:-:A3SS	GH_A05G0843:chrA05:7659709-7659905-7660017-7660017:+:A3SS	GH_A09G1918:chrA09:76251497-76251497-76251550-76251658:-:A3SS
GH_A03G1753:chrA03:103077762-103077762-103078001-103078010:-:A3SS	GH_A09G2180:chrA09:78686160-78686170-78686304-78686304:+:A3SS	GH_A08G1620:chrA08:104001085-104001149-104002681-104002681:+:A3SS	GH_A05G0843:chrA05:7659753-7659905-7660017-7660017:+:A3SS	GH_A03G0370:chrA03:4768190-4768190-4768239-4768258:-:A3SS
GH_A11G1982:chrA11:28623476-28623483-28623863-28623863:+:A3SS	GH_A06G1105:chrA06:38998242-38998242-38998487-38998508:-:A3SS	GH_A08G1620:chrA08:104001085-104001164-104002681-104002681:+:A3SS	GH_A12G0212:chrA12:2967335-2967335-2967382-2967784:-:A3SS	GH_A09G1902:chrA09:76015100-76015148-76015398-76015398:+:A3SS
GH_A02G1920:chrA02:107213417-107213417-107213494-107213505:-:A3SS	GH_A05G2858:chrA05:32511130-32511166-32511247-32511247:+:A3SS	GH_A08G1620:chrA08:104001149-104001164-104002681-104002681:+:A3SS	GH_A09G1613:chrA09:72844767-72844773-72844863-72844863:+:A3SS	GH_A04G0165:chrA04:2421520-2421529-2421657-2421657:+:A3SS
GH_A07G1612:chrA07:35936819-35936819-35937203-35937212:-:A3SS	GH_A01G2074:chrA01:112307997-112307997-112308074-112308078:-:A3SS	GH_A07G1227:chrA07:20034047-20034058-20034698-20034698:+:A3SS	GH_A09G1613:chrA09:72859701-72859703-72859775-72859775:+:A3SS	GH_A04G0165:chrA04:2421952-2422004-2422105-2422105:+:A3SS
GH_A07G0056:chrA07:613066-613074-613195-613195:+:A3SS	GH_A04G1000:chrA04:70930060-70930064-70930456-70930456:+:A3SS	GH_A05G2057:chrA05:19763623-19763626-19763739-19763739:+:A3SS	GH_A13G1180:chrA13:67610215-67610361-67610439-67610439:+:A3SS	GH_A09G2482:chrA09:81387293-81387328-81387452-81387452:+:A3SS
GH_A07G0056:chrA07:623498-623846-623955-623955:+:A3SS	GH_A05G3881:chrA05:101879292-101879292-101879350-101879354:-:A3SS	GH_A10G1325:chrA10:64827936-64827965-64828073-64828073:+:A3SS	GH_A08G2612:chrA08:122912018-122912022-122912149-122912149:+:A3SS	GH_A12G1521:chrA12:86150058-86150058-86150154-86150194:-:A3SS
GH_A12G2549:chrA12:103996488-103996488-103997083-103997105:-:A3SS	GH_A05G0010:chrA05:237365-237365-237736-237902:-:A3SS	GH_A05G4244:chrA05:109266067-109266070-109266336-109266336:+:A3SS	GH_A09G0052:chrA09:1222364-1222376-1222466-1222466:+:A3SS	GH_A01G0242:chrA01:2164037-2164063-2164284-2164284:+:A3SS
GH_A11G3318:chrA11:115365454-115365454-115365514-115365550:-:A3SS	GH_A01G2501:chrA01:118050996-118051041-118051085-118051085:+:A3SS	GH_A07G1028:chrA07:14988339-14988364-14988463-14988463:+:A3SS	GH_A05G2930:chrA05:35112781-35112781-35112897-35112919:-:A3SS	GH_A07G2516:chrA07:95234772-95234791-95234863-95234863:+:A3SS
GH_A08G0717:chrA08:10922913-10922923-10923061-10923061:+:A3SS	GH_A13G1413:chrA13:85303848-85303848-85304009-85304012:-:A3SS	GH_A07G1028:chrA07:14993415-14993418-14993529-14993529:+:A3SS	GH_A11G2366:chrA11:67046844-67046844-67046888-67046912:-:A3SS	GH_A09G0659:chrA09:45015154-45015154-45015372-45015399:-:A3SS
GH_A08G0717:chrA08:10923631-10923634-10923730-10923730:+:A3SS	GH_A01G0370:chrA01:3561521-3561529-3561611-3561611:+:A3SS	GH_A07G0334:chrA07:3341096-3341096-3343066-3343142:-:A3SS	GH_A04G0506:chrA04:11793811-11793811-11793939-11794058:-:A3SS	GH_A09G1583:chrA09:72398554-72398562-72399544-72399544:+:A3SS
GH_A13G1798:chrA13:98523544-98523544-98523952-98523961:-:A3SS	GH_A12G1411:chrA12:84346785-84346790-84346952-84346952:+:A3SS	GH_A02G0632:chrA02:8941546-8941549-8941990-8941990:+:A3SS	GH_A03G0964:chrA03:32561351-32561351-32561480-32561872:-:A3SS	GH_A05G0659:chrA05:5929703-5929703-5929781-5929787:-:A3SS
GH_A05G2490:chrA05:25844087-25844087-25844148-25844152:-:A3SS	GH_A04G0759:chrA04:49386089-49386089-49386149-49386154:-:A3SS	GH_A10G2502:chrA10:112691791-112691815-112691877-112691877:+:A3SS	GH_A09G0299:chrA09:7851078-7851111-7851347-7851347:+:A3SS	GH_A01G1745:chrA01:102551159-102551159-102551573-102551575:-:A3SS
GH_A09G0133:chrA09:3001677-3001680-3005724-3005724:+:A3SS	GH_A01G0547:chrA01:6729969-6729969-6730125-6730140:-:A3SS	GH_A07G0781:chrA07:9498660-9498959-9499208-9499208:+:A3SS	GH_A09G0262:chrA09:6636831-6636831-6637420-6637428:-:A3SS	GH_A10G0685:chrA10:9335719-9335719-9336030-9336170:-:A3SS
GH_A05G4210:chrA05:108831236-108831236-108831772-108831782:-:A3SS	GH_A11G2975:chrA11:109654688-109654698-109654814-109654814:+:A3SS	GH_A03G1713:chrA03:101891053-101891053-101891144-101891169:-:A3SS	GH_A10G1601:chrA10:83489591-83489591-83489822-83490008:-:A3SS	GH_A13G0620:chrA13:12829257-12829260-12829362-12829362:+:A3SS
GH_A09G0516:chrA09:23622391-23622402-23622489-23622489:+:A3SS	GH_A08G2270:chrA08:119086348-119086403-119086460-119086460:+:A3SS	GH_A12G2329:chrA12:101625754-101625754-101625849-101625864:-:A3SS	GH_A08G0514:chrA08:5962889-5962889-5962984-5962994:-:A3SS	GH_A13G0620:chrA13:12831502-12831544-12831635-12831635:+:A3SS
GH_A09G0516:chrA09:23622583-23622644-23623609-23623609:+:A3SS	GH_A08G2270:chrA08:119086348-119086408-119086460-119086460:+:A3SS	GH_A10G2444:chrA10:111858676-111858676-111858779-111858784:-:A3SS	GH_A11G3689:chrA11:120836175-120836186-120836252-120836252:+:A3SS	GH_A11G3525:chrA11:118817851-118818014-118818061-118818061:+:A3SS
GH_A09G0516:chrA09:23624778-23624806-23624893-23624893:+:A3SS	GH_A08G2270:chrA08:119086403-119086408-119086460-119086460:+:A3SS	GH_A10G2444:chrA10:111858676-111858676-111858779-111858789:-:A3SS	GH_A11G3689:chrA11:120844458-120844463-120844648-120844648:+:A3SS	GH_A05G3489:chrA05:81793848-81793873-81793949-81793949:+:A3SS
GH_A01G2125:chrA01:113319347-113319350-113319646-113319646:+:A3SS	GH_A04G1257:chrA04:81179997-81180039-81180199-81180199:+:A3SS	GH_A12G1553:chrA12:86755553-86755553-86756361-86757378:-:A3SS	GH_A11G3689:chrA11:120844725-120844730-120844853-120844853:+:A3SS	GH_A05G1958:chrA05:18546438-18546440-18546582-18546582:+:A3SS
GH_A10G1965:chrA10:101682803-101682807-101682918-101682918:+:A3SS	GH_A04G1257:chrA04:81180651-81180667-81180754-81180754:+:A3SS	GH_A11G3085:chrA11:111393271-111393289-111393352-111393352:+:A3SS	GH_A13G0958:chrA13:40058721-40058721-40059458-40059573:-:A3SS	GH_A06G1635:chrA06:110044835-110044835-110045988-110046012:-:A3SS
GH_A09G2093:chrA09:77879561-77879561-77879647-77879654:-:A3SS	GH_A04G1257:chrA04:81181054-81181058-81181106-81181106:+:A3SS	GH_A03G0848:chrA03:18940618-18940618-18940769-18940772:-:A3SS	GH_A09G0075:chrA09:1625248-1625248-1625445-1625543:-:A3SS	GH_A09G2699:chrA09:83083252-83083252-83083452-83083457:-:A3SS
GH_A08G1739:chrA08:107841678-107841715-107842577-107842577:+:A3SS	GH_A09G2181:chrA09:78693704-78693704-78693845-78693850:-:A3SS	GH_A13G2115:chrA13:104969681-104969755-104969956-104969956:+:A3SS	GH_A09G0075:chrA09:1625248-1625248-1625445-1625580:-:A3SS	GH_A11G1273:chrA11:13058320-13058369-13058807-13058807:+:A3SS
GH_A08G1617:chrA08:103954214-103954214-103954337-103954364:-:A3SS	GH_A13G1596:chrA13:93494967-93494967-93495343-93495352:-:A3SS	GH_A11G1074:chrA11:10203879-10203988-10204057-10204057:+:A3SS	GH_A07G1539:chrA07:31537369-31537376-31537481-31537481:+:A3SS	GH_A02G1022:chrA02:35593099-35593099-35593138-35593147:-:A3SS
GH_A12G2496:chrA12:103374206-103374206-103374321-103374343:-:A3SS	GH_A10G0528:chrA10:5203942-5203959-5206114-5206114:+:A3SS	GH_A13G1064:chrA13:51613725-51613725-51613844-51613852:-:A3SS	GH_A06G1075:chrA06:36446699-36446699-36446796-36446799:-:A3SS	GH_A07G0567:chrA07:6193540-6193546-6193614-6193614:+:A3SS
GH_A12G0124:chrA12:1710721-1710722-1711211-1711211:+:A3SS	GH_A07G2215:chrA07:90573045-90573055-90573147-90573147:+:A3SS	GH_A08G0479:chrA08:5388466-5388466-5388817-5388878:-:A3SS	GH_A11G2498:chrA11:87914176-87914176-87915920-87916518:-:A3SS	GH_A03G1642:chrA03:99506464-99506528-99506612-99506612:+:A3SS
GH_A06G1754:chrA06:116391658-116391658-116391882-116391905:-:A3SS	GH_A07G2215:chrA07:90573450-90573456-90573555-90573555:+:A3SS	GH_A13G0220:chrA13:2442504-2442630-2442880-2442880:+:A3SS	GH_A01G0501:chrA01:5782925-5782945-5783007-5783007:+:A3SS	GH_A05G4317:chrA05:110076248-110076248-110076600-110076685:-:A3SS
GH_A07G0509:chrA07:5430094-5430094-5430119-5430147:-:A3SS	GH_A11G2294:chrA11:60960815-60960827-60960897-60960897:+:A3SS	GH_A13G0220:chrA13:2442504-2442840-2442880-2442880:+:A3SS	GH_A01G0501:chrA01:5782944-5782945-5783007-5783007:+:A3SS	GH_A05G3615:chrA05:87788340-87788340-87788558-87788560:-:A3SS
GH_A07G0509:chrA07:5430094-5430094-5430119-5430202:-:A3SS	GH_A05G2826:chrA05:31852571-31852574-31852623-31852623:+:A3SS	GH_A13G0220:chrA13:2442630-2442840-2442880-2442880:+:A3SS	GH_A07G1485:chrA07:28843351-28843351-28843921-28843928:-:A3SS	GH_A07G2468:chrA07:94601474-94601474-94601792-94601800:-:A3SS
GH_A07G0509:chrA07:5430094-5430094-5430147-5430202:-:A3SS	GH_A01G0143:chrA01:1158739-1158739-1159289-1159292:-:A3SS	GH_A13G0220:chrA13:2444130-2444133-2444682-2444682:+:A3SS	GH_A04G1075:chrA04:74900784-74900791-74900922-74900922:+:A3SS	GH_A12G0317:chrA12:4937618-4937618-4937870-4937875:-:A3SS
GH_A12G2802:chrA12:106071221-106071221-106071334-106071862:-:A3SS	GH_A12G0565:chrA12:12446987-12446992-12447573-12447573:+:A3SS	GH_A07G1861:chrA07:63516752-63516760-63516917-63516917:+:A3SS	GH_A07G0580:chrA07:6349268-6349421-6349523-6349523:+:A3SS	GH_A10G1951:chrA10:100975078-100975115-100976803-100976803:+:A3SS
GH_A12G0819:chrA12:32003589-32003615-32003674-32003674:+:A3SS	GH_A03G1486:chrA03:91813930-91813930-91814042-91814151:-:A3SS	GH_A07G0551:chrA07:5989251-5989251-5989362-5989365:-:A3SS	GH_A09G0249:chrA09:6313571-6313574-6313711-6313711:+:A3SS	GH_A01G1070:chrA01:20723868-20723878-20723951-20723951:+:A3SS
GH_A10G0750:chrA10:11406377-11406508-11406681-11406681:+:A3SS	GH_A12G0647:chrA12:14566275-14566315-14566669-14566669:+:A3SS	GH_A05G0090:chrA05:1032299-1032311-1032524-1032524:+:A3SS	GH_A04G0877:chrA04:63696230-63696233-63696357-63696357:+:A3SS	GH_A13G2146:chrA13:105298164-105298186-105298294-105298294:+:A3SS
GH_A06G1250:chrA06:67264916-67264916-67264994-67265003:-:A3SS	GH_A08G2684:chrA08:123588829-123588832-123590580-123590580:+:A3SS	GH_A13G0487:chrA13:6178352-6178419-6178527-6178527:+:A3SS	GH_A08G2485:chrA08:121698550-121698572-121698845-121698845:+:A3SS	GH_A09G0771:chrA09:54480098-54480098-54480193-54480196:-:A3SS
GH_A05G0062:chrA05:808566-808568-808616-808616:+:A3SS	GH_A12G0137:chrA12:1911301-1911301-1911688-1911691:-:A3SS	GH_A05G0567:chrA05:5217417-5217529-5218936-5218936:+:A3SS	GH_A08G2059:chrA08:116075690-116075690-116075792-116076077:-:A3SS	GH_A08G2429:chrA08:120962045-120962054-120962203-120962203:+:A3SS
GH_A09G0847:chrA09:56959602-56959602-56959771-56959774:-:A3SS	GH_A11G1305:chrA11:13734735-13734738-13734808-13734808:+:A3SS	GH_A11G0597:chrA11:5299904-5299904-5299953-5299962:-:A3SS	GH_A01G0010:chrA01:61977-62175-62260-62260:+:A3SS	GH_A09G2142:chrA09:78220209-78220209-78220323-78220324:-:A3SS
GH_A05G0986:chrA05:8788545-8788545-8789106-8789109:-:A3SS	GH_A13G0626:chrA13:12880895-12880900-12881980-12881980:+:A3SS	GH_A01G0745:chrA01:11183013-11183013-11183059-11183118:-:A3SS	GH_A05G1358:chrA05:12400731-12400731-12400796-12400799:-:A3SS	GH_A11G1171:chrA11:11656382-11657307-11657961-11657961:+:A3SS
GH_A12G0196:chrA12:2768109-2768109-2768305-2768315:-:A3SS	GH_A05G1998:chrA05:19119515-19119554-19119613-19119613:+:A3SS	GH_A05G1954:chrA05:18530309-18530315-18530744-18530744:+:A3SS	GH_A08G0276:chrA08:2669564-2670139-2670201-2670201:+:A3SS	GH_A03G1703:chrA03:101586811-101586811-101587956-101588038:-:A3SS
GH_A12G0196:chrA12:2768707-2768707-2768839-2768843:-:A3SS	GH_A08G0217:chrA08:1911317-1911317-1911476-1911485:-:A3SS	GH_A05G0847:chrA05:7696552-7696552-7696686-7696691:-:A3SS	GH_A10G2007:chrA10:102635199-102635199-102635954-102636045:-:A3SS	GH_A11G0703:chrA11:6246223-6246223-6246529-6246532:-:A3SS
GH_A12G0196:chrA12:2769130-2769130-2769321-2769355:-:A3SS	GH_A12G2946:chrA12:107304095-107304098-107304337-107304337:+:A3SS	GH_A06G0073:chrA06:695659-695659-695770-695773:-:A3SS	GH_A10G2105:chrA10:105594380-105594380-105594482-105594485:-:A3SS	GH_A11G0703:chrA11:6249078-6249078-6249155-6249158:-:A3SS
GH_A09G1911:chrA09:76129085-76129088-76129160-76129160:+:A3SS	GH_A02G1488:chrA02:92117746-92117746-92117816-92118267:-:A3SS	GH_A01G1794:chrA01:105586383-105586398-105586693-105586693:+:A3SS	GH_A10G0295:chrA10:2430873-2430873-2430987-2431002:-:A3SS	GH_A12G0013:chrA12:281875-282018-282114-282114:+:A3SS
GH_A10G2461:chrA10:112115505-112115612-112115684-112115684:+:A3SS	GH_A05G1922:chrA05:18185206-18185261-18185390-18185390:+:A3SS	GH_A01G0993:chrA01:18672103-18672210-18672737-18672737:+:A3SS	GH_A10G0998:chrA10:19504784-19504787-19504893-19504893:+:A3SS	GH_A12G0013:chrA12:287155-287158-287560-287560:+:A3SS
GH_A10G2461:chrA10:112116558-112116565-112116669-112116669:+:A3SS	GH_A03G1145:chrA03:58052664-58052664-58052704-58052729:-:A3SS	GH_A06G1933:chrA06:120604680-120604686-120604767-120604767:+:A3SS	GH_A08G1921:chrA08:112632593-112632611-112633301-112633301:+:A3SS	GH_A08G2266:chrA08:118927503-118927503-118927624-118927629:-:A3SS
GH_A02G1477:chrA02:90933915-90933931-90934053-90934053:+:A3SS	GH_A11G1791:chrA11:22760233-22760244-22760414-22760414:+:A3SS	GH_A06G1933:chrA06:120604872-120604875-120605415-120605415:+:A3SS	GH_A12G0699:chrA12:17548014-17548014-17548404-17548465:-:A3SS	GH_A04G1367:chrA04:83369855-83369861-83370193-83370193:+:A3SS
GH_A03G0684:chrA03:12379957-12379971-12380022-12380022:+:A3SS	GH_A12G2635:chrA12:104630344-104630344-104630497-104631772:-:A3SS	GH_A12G2581:chrA12:104182453-104182453-104183098-104183176:-:A3SS	GH_A13G1634:chrA13:94334553-94334553-94334620-94334623:-:A3SS	GH_A08G2171:chrA08:117701632-117701635-117701696-117701696:+:A3SS
GH_A07G1274:chrA07:21365262-21365267-21365624-21365624:+:A3SS	GH_A10G0799:chrA10:12467956-12467956-12468075-12468111:-:A3SS	GH_A13G0402:chrA13:4936200-4936200-4936338-4936341:-:A3SS	GH_A12G0721:chrA12:19939986-19939990-19940150-19940150:+:A3SS	GH_A05G3745:chrA05:98570917-98570979-98571088-98571088:+:A3SS
GH_A11G0611:chrA11:5428195-5428196-5428275-5428275:+:A3SS	GH_A01G1591:chrA01:83055317-83055317-83055345-83055378:-:A3SS	GH_A13G0402:chrA13:4937388-4937388-4937568-4937581:-:A3SS	GH_A11G0512:chrA11:4512553-4512570-4512727-4512727:+:A3SS	GH_A05G3745:chrA05:98570976-98570979-98571088-98571088:+:A3SS
GH_A10G2189:chrA10:107238960-107239045-107239123-107239123:+:A3SS	GH_A12G0811:chrA12:31002975-31002978-31003132-31003132:+:A3SS	GH_A11G2896:chrA11:108172058-108172058-108172588-108172669:-:A3SS	GH_A12G1279:chrA12:81183738-81183743-81183903-81183903:+:A3SS	GH_A09G1700:chrA09:74004795-74004799-74005309-74005309:+:A3SS
GH_A03G1963:chrA03:107026810-107026810-107026888-107026898:-:A3SS	GH_A12G1901:chrA12:95171124-95171124-95171239-95171244:-:A3SS	GH_A04G0505:chrA04:11786780-11786780-11786877-11786900:-:A3SS	GH_A05G4280:chrA05:109717441-109717441-109718497-109718512:-:A3SS	GH_A03G0835:chrA03:18535837-18535837-18536072-18536076:-:A3SS
GH_A11G1462:chrA11:16216237-16216258-16216356-16216356:+:A3SS	GH_A11G1943:chrA11:26327658-26327658-26327739-26327748:-:A3SS	GH_A06G1162:chrA06:51763753-51763764-51763835-51763835:+:A3SS	GH_A01G2287:chrA01:116041324-116041334-116042318-116042318:+:A3SS	GH_A01G1719:chrA01:99690896-99690896-99691038-99691082:-:A3SS
GH_A11G1462:chrA11:16216564-16216567-16216816-16216816:+:A3SS	GH_A03G0141:chrA03:1702219-1702219-1702333-1702339:-:A3SS	GH_A06G1162:chrA06:51765820-51765823-51766045-51766045:+:A3SS	GH_A01G2287:chrA01:116047415-116047420-116048251-116048251:+:A3SS	GH_A12G1021:chrA12:63941311-63941311-63941449-63941461:-:A3SS
GH_A12G2366:chrA12:102060009-102060015-102060126-102060126:+:A3SS	GH_A03G0141:chrA03:1702219-1702219-1702333-1702369:-:A3SS	GH_A06G1162:chrA06:51766132-51766143-51767113-51767113:+:A3SS	GH_A04G1114:chrA04:76779407-76779407-76779493-76779507:-:A3SS	GH_A13G2551:chrA13:109657148-109657157-109657309-109657309:+:A3SS
GH_A12G2366:chrA12:102062323-102062328-102062415-102062415:+:A3SS	GH_A03G0141:chrA03:1702219-1702219-1702339-1702369:-:A3SS	GH_A12G2219:chrA12:100521624-100521632-100523618-100523618:+:A3SS	GH_A05G0333:chrA05:3238086-3238086-3238550-3238559:-:A3SS	GH_A01G1600:chrA01:84394590-84394590-84394685-84394912:-:A3SS
GH_A05G1684:chrA05:15959843-15959881-15959963-15959963:+:A3SS	GH_A03G0141:chrA03:1706746-1706746-1707106-1707109:-:A3SS	GH_A03G0257:chrA03:3292540-3292567-3293680-3293680:+:A3SS	GH_A02G0858:chrA02:17971728-17971763-17972171-17972171:+:A3SS	GH_A06G0454:chrA06:6430680-6430680-6431123-6431126:-:A3SS
GH_A05G1153:chrA05:10403450-10403455-10403665-10403665:+:A3SS	GH_A10G1796:chrA10:94457909-94457909-94458128-94458145:-:A3SS	GH_A10G0991:chrA10:19368410-19368424-19368594-19368594:+:A3SS	GH_A08G1029:chrA08:45070774-45070779-45070872-45070872:+:A3SS	GH_A12G0464:chrA12:9100189-9100192-9100291-9100291:+:A3SS
GH_A02G0601:chrA02:7983462-7983462-7983572-7983589:-:A3SS	GH_A01G1149:chrA01:25255580-25255589-25255876-25255876:+:A3SS	GH_A09G1517:chrA09:71319389-71319389-71320004-71320007:-:A3SS	GH_A02G1422:chrA02:86709932-86710017-86710191-86710191:+:A3SS	GH_A12G0464:chrA12:9106408-9106411-9106494-9106494:+:A3SS
GH_A02G0601:chrA02:7984745-7984745-7985242-7985282:-:A3SS	GH_A04G1515:chrA04:85342732-85342814-85342911-85342911:+:A3SS	GH_A11G0751:chrA11:6685796-6685796-6686088-6686824:-:A3SS	GH_A03G1767:chrA03:103440302-103440316-103440550-103440550:+:A3SS	GH_A12G0464:chrA12:9106409-9106411-9106494-9106494:+:A3SS
GH_A13G0293:chrA13:3356026-3356049-3356140-3356140:+:A3SS	GH_A11G1020:chrA11:9326720-9326720-9327180-9327228:-:A3SS	GH_A11G0751:chrA11:6688730-6688730-6688790-6688824:-:A3SS	GH_A05G0837:chrA05:7620936-7620936-7621439-7621444:-:A3SS	GH_A13G1214:chrA13:69741689-69741689-69741943-69742929:-:A3SS
GH_A06G1368:chrA06:79218495-79218498-79218638-79218638:+:A3SS	GH_A11G3169:chrA11:112593823-112593823-112594238-112594255:-:A3SS	GH_A11G1094:chrA11:10496393-10496393-10496565-10496601:-:A3SS	GH_A03G0607:chrA03:9728597-9728597-9729075-9729078:-:A3SS	GH_A02G1444:chrA02:88368582-88368645-88368734-88368734:+:A3SS
GH_A06G1368:chrA06:79218496-79218498-79218638-79218638:+:A3SS	GH_A11G1489:chrA11:16631162-16631165-16631296-16631296:+:A3SS	GH_A11G1094:chrA11:10497507-10497507-10497592-10497600:-:A3SS	GH_A03G0607:chrA03:9730741-9730741-9730786-9730934:-:A3SS	GH_A13G2112:chrA13:104938985-104938988-104939085-104939085:+:A3SS
[truncated: 37,068 more rows]

## Sheet: supplemental table 4
id	num	qvalue	per	ratio	class	ID	Descrption	Pvalue	Qvalue	Up	Down	fg_num	bg_num
[truncated: 30 more rows]

## Sheet: supplemental table 5
id	num	qvalue	per	ratio	class	ID	Descrption	Pvalue	Qvalue	Up	Down	fg_num	bg_num
[truncated: 30 more rows]

[truncated: 3 more sheets: supplemental table 6, supplemental table 7, supplemental table 8]
